# Supplementary material for: Network-driven cancer cell avatars for combination discovery and biomarker identification for DNA damage response inhibitors
Source: NPJ Syst Biol Appl. 2024 Jun 21;10:68. doi: 10.1038/s41540-024-00394-w (PMC11192759; doi:10.1038/s41540-024-00394-w)
Supplement: Supplementary file 2 — Supplementary Data 1 [file 41540_2024_394_MOESM2_ESM.xlsx]

## Sheet: cell_line
Cell_line_name	Cellosaurus_ID	Cell_line_origin	Organ_of_origin	Disease	MSI_status	Growth_properties
647V	CVCL_1049	Primary	Bladder	Transitional cell carcinoma	MSS	adherent
A2780	CVCL_0134	Primary	Ovary	Endometroid carcinoma	MSI	suspension
A375	CVCL_0132	Primary	Skin	Malignant melanoma	MSS	adherent
A498	CVCL_1056	Primary	Kidney	Renal cell carcinoma	MSS	adherent
A549	CVCL_0023	Primary	Lung	Adenocarcinoma	MSS	adherent
ACHN	CVCL_1067	Metastasis	Kidney	Renal cell carcinoma	MSS	adherent
BFTC905	CVCL_1083	Primary	Bladder	Transitional cell carcinoma	MSS	adherent
BT20	CVCL_0178	Primary	Breast	Carcinoma	MSS	adherent
BT549	CVCL_1092	Primary	Breast	Carcinoma	MSS	adherent
C32	CVCL_1097	Primary	Skin	Malignant melanoma	MSS	adherent
CAKI1	CVCL_0234	Metastasis	Kidney	Renal cell carcinoma	MSS	adherent
CAL120	CVCL_1104	Metastasis	Breast	Adenocarcinoma	MSS	adherent
CAL148	CVCL_1106	Metastasis	Breast	Adenocarcinoma	MSS	suspension
CALU3	CVCL_0609	Metastasis	Lung	Adenocarcinoma	MSS	adherent
CALU6	CVCL_0236	Metastasis	Lung	Adenocarcinoma	MSS	adherent
CAMA1	CVCL_1115	Metastasis	Breast	Adenocarcinoma	MSS	adherent
CAOV3	CVCL_0201	Primary	Ovary	Adenocarcinoma	MSS	adherent
DMS114	CVCL_1174	Primary	Lung	Small cell lung carcinoma	MSS	adherent
DU4475	CVCL_1183	Metastasis	Breast	Carcinoma	MSS	suspension
EKVX	CVCL_1195	Primary	Lung	Adenocarcinoma	MSS	adherent
ES2	CVCL_3509	Primary	Ovary	Clear cell adenocarcinoma	MSS	adherent
HCC1143	CVCL_1245	Primary	Breast	Carcinoma	MSS	adherent
HCC1187	CVCL_1247	Primary	Breast	Carcinoma	MSS	mixed
HCC1395	CVCL_1249	Primary	Breast	Carcinoma	MSS	adherent
HCC1419	CVCL_1251	Primary	Breast	Carcinoma	MSS	adherent
HCC1428	CVCL_1252	Metastasis	Breast	Adenocarcinoma	MSS	adherent
HCC1500	CVCL_1254	Primary	Breast	Carcinoma	MSI	adherent
HCC1806	CVCL_1258	Primary	Breast	Squamous cell carcinoma	MSS	adherent
HCC1937	CVCL_0290	Primary	Breast	Carcinoma	MSS	adherent
HCC1954	CVCL_1259	Primary	Breast	Carcinoma	MSS	adherent
HCC38	CVCL_1267	Primary	Breast	Carcinoma	MSS	adherent
HCC70	CVCL_1270	Primary	Breast	Carcinoma	MSS	adherent
HCT15	CVCL_0292	Primary	Colon	Adenocarcinoma	MSI	adherent
HL60	CVCL_0002	Primary	Blood	Acute myeloid leukemia	MSS	suspension
HOP62	CVCL_1285	Primary	Lung	Adenocarcinoma	MSS	adherent
HOP92	CVCL_1286	Primary	Lung	Large cell carcinoma	MSS	adherent
HS578T	CVCL_0332	Primary	Breast	Carcinoma	MSS	adherent
HT1197	CVCL_1291	Primary	Bladder	Transitional cell carcinoma	MSS	adherent
HT1376	CVCL_1292	Primary	Bladder	Transitional cell carcinoma	MSS	adherent
HT29	CVCL_0320	Primary	Rectum	Adenocarcinoma	MSS	adherent
J82	CVCL_0359	Primary	Bladder	Transitional cell carcinoma	MSS	adherent
K562	CVCL_0004	Metastasis	Blood	Chronic myeloid leukemia	MSS	suspension
KATOIII	CVCL_0371	Metastasis	Stomach	Adenocarcinoma	MSS	mixed
KU1919	CVCL_1344	Primary	Bladder	Transitional cell carcinoma	MSS	adherent
LOXIMVI	CVCL_1381	Metastasis	Skin	Malignant melanoma	MSS	unknown
MDAMB157	CVCL_0618	Metastasis	Breast	Carcinoma	MSS	adherent
MDAMB175VII	CVCL_1400	Metastasis	Breast	Carcinoma	MSS	adherent
MDAMB231	CVCL_0062	Metastasis	Breast	Adenocarcinoma	MSS	adherent
MDAMB361	CVCL_0620	Primary	Breast	Adenocarcinoma	MSS	adherent
MDAMB415	CVCL_0621	Metastasis	Breast	Adenocarcinoma	MSS	adherent
MDAMB436	CVCL_0623	Metastasis	Breast	Carcinoma	MSI	adherent
MDAMB468	CVCL_0419	Metastasis	Breast	Adenocarcinoma	MSS	adherent
NCIH1299	CVCL_0060	Metastasis	Lung	Large cell carcinoma	MSS	adherent
NCIH1437	CVCL_1472	Metastasis	Lung	Adenocarcinoma	MSS	adherent
NCIH1563	CVCL_1475	Primary	Lung	Adenocarcinoma	MSS	adherent
NCIH1650	CVCL_1483	Metastasis	Lung	Adenocarcinoma	MSS	adherent
NCIH1703	CVCL_1490	Primary	Lung	Squamous cell carcinoma	MSS	adherent
NCIH1793	CVCL_1496	Primary	Lung	Adenocarcinoma	MSS	adherent
NCIH1975	CVCL_1511	Primary	Lung	Adenocarcinoma	MSS	adherent
NCIH2085	CVCL_1523	Primary	Lung	Adenocarcinoma	MSS	adherent
NCIH2122	CVCL_1531	Metastasis	Lung	Adenocarcinoma	MSS	adherent
NCIH2170	CVCL_1535	Primary	Lung	Squamous cell carcinoma	MSS	adherent
NCIH2228	CVCL_1543	Primary	Lung	Adenocarcinoma	MSS	adherent
NCIH226	CVCL_1544	Metastasis	Lung	Squamous cell carcinoma	MSS	adherent
NCIH2291	CVCL_1546	Metastasis	Lung	Adenocarcinoma	MSS	adherent
NCIH23	CVCL_1547	Primary	Lung	Adenocarcinoma	MSS	adherent
NCIH460	CVCL_0459	Metastasis	Lung	Large cell carcinoma	MSS	adherent
NCIH520	CVCL_1566	Primary	Lung	Squamous cell carcinoma	MSS	adherent
NCIH522	CVCL_1567	Primary	Lung	Adenocarcinoma	MSS	adherent
NCIH838	CVCL_1594	Metastasis	Lung	Adenocarcinoma	MSS	adherent
OV90	CVCL_3768	Metastasis	Ovary	Adenocarcinoma	MSS	adherent
OVCAR4	CVCL_1627	Metastasis	Ovary	Adenocarcinoma	MSS	adherent
OVCAR8	CVCL_1629	Primary	Ovary	Adenocarcinoma	MSS	adherent
RPMI7951	CVCL_1666	Metastasis	Skin	Malignant melanoma	MSS	adherent
RPMI8226	CVCL_0014	Primary	Blood	Plasma cell myeloma	MSS	suspension
RT4	CVCL_0036	Primary	Bladder	Transitional cell carcinoma	MSS	adherent
SF268	CVCL_1689	Primary	Brain	Astrocytoma	MSS	adherent
SF295	CVCL_1690	Primary	Brain	Glioblastoma	MSS	adherent
SF539	CVCL_1691	Primary	Brain	Glioblastoma	MSS	adherent
SKMEL28	CVCL_0526	Primary	Skin	Malignant melanoma	MSS	adherent
SKMEL30	CVCL_0039	Primary	Skin	Malignant melanoma	MSS	adherent
SKMEL5	CVCL_0527	Primary	Skin	Malignant melanoma	MSS	adherent
SKMES1	CVCL_0630	Metastasis	Lung	Squamous cell carcinoma	MSS	adherent
SNB75	CVCL_1706	Primary	Brain	Glioblastoma	MSS	adherent
SW620	CVCL_0547	Metastasis	Colon	Adenocarcinoma	MSS	adherent
SW780	CVCL_1728	Primary	Bladder	Transitional cell carcinoma	MSS	adherent
SW837	CVCL_1729	Primary	Rectum	Adenocarcinoma	MSS	adherent
SW900	CVCL_1731	Primary	Lung	Squamous cell carcinoma	MSS	adherent
T24	CVCL_0554	Primary	Bladder	Transitional cell carcinoma	MSS	adherent
T47D	CVCL_0553	Metastasis	Breast	Carcinoma	MSS	adherent
TCCSUP	CVCL_1738	Primary	Bladder	Transitional cell carcinoma	MSS	adherent
UACC257	CVCL_1779	Primary	Skin	Malignant melanoma	MSS	adherent
UACC62	CVCL_1780	Primary	Skin	Malignant melanoma	MSS	adherent
UACC812	CVCL_1781	Primary	Breast	Carcinoma	MSS	adherent
UMUC3	CVCL_1783	Primary	Bladder	Transitional cell carcinoma	MSS	adherent
VCAP	CVCL_2235	Metastasis	Prostate	Carcinoma	MSS	adherent
VMCUB1	CVCL_1786	Primary	Bladder	Transitional cell carcinoma	MSS	adherent

## Sheet: compound
Drug	MoA	MoA_category	Putative_target	Modelling_feasibility	Cell_line_coverage-DREAM	Cell_line_coverage-OTHER
AZ13453720	BCL2	APOPTOSIS	BCL2	1	33	0
Obatoclax	BCL2	APOPTOSIS	BCL2	1	7	93
Navitoclax	BCL2	APOPTOSIS	BCL2;BCL2L1;BCL2L2	2	14	83
AZ13453202	BCL2	APOPTOSIS	BCL2L1	1	33	0
Docetaxel	CELL_CYCLE	CELL_CYCLE	TUBB1;BCL2;MAP2;MAP4;MAPT;NR1I2	4	19	78
AZ13250285	MULTI-KINASE	CSNK	CSNK2A1	2	35	0
AZ12618466	ATM	DDR	ATM	1	15	0
AZ13535704	ATM	DDR	ATM	1	15	0
AZ13135223	ATR	DDR	ATR	1	4	0
AZ13242274	ATR	DDR	ATR	1	11	0
Ceralasertib	ATR	DDR	ATR	1	58	0
AZD7762	CHK	DDR	CHEK1	1	52	80
Olaparib	PARP	DDR	PARP1	1	62	91
AZ12594248	PRKDC	DDR	PRKDC	2	4	0
AZ13150560	PRKDC	DDR	PRKDC	2	4	0
AZD1775	WEE1	DDR	WEE1	2	7	45
AZ13590108	WNT	DDR	TNKS;PARP6	1	19	0
AZ13401366	WNT	DDR	WNT*;TNKS	1	26	0
Vorinostat	HDAC	EM/TM	HDAC*	2	24	90
Selumetinib	ERK	ERK	MAP2K1;MAP2K2	1	61	14
Trametinib	ERK	ERK	MAP2K1;MAP2K2	1	7	87
AZD3514	HORMONE	HORMONE	AR	2	1	2
Tamoxifen	HORMONE	HORMONE	ESR1	2	16	94
AZD1480	JAK/STAT	JAK/STAT	JAK1;JAK2	2	19	15
AZ12879988	NFKB	NFKB	CHUK;IKBK*	1	7	0
Perifosine	AKT	PIK-AKT-MTOR	AKT*;PIK3C*	1	6	2
AZ13409007	AKT	PIK-AKT-MTOR	AKT*;SGK*	1	19	0
Capivasertib	AKT	PIK-AKT-MTOR	AKT1;AKT2;AKT3	1	63	2
Everolimus	MTOR	PIK-AKT-MTOR	MTOR	3	22	24
Temsirolimus	MTOR	PIK-AKT-MTOR	MTOR	3	7	81
Buparlisib	PIK3	PIK-AKT-MTOR	PIK3C*	1	19	14
Pictilisib	PIK3	PIK-AKT-MTOR	PIK3C*	1	59	94
Voxtalisib	PIK3	PIK-AKT-MTOR	PIK3C*;MTOR	3	7	2
Alpelisib	PIK3	PIK-AKT-MTOR	PIK3CA	1	19	26
AZ13406193	PIK3	PIK-AKT-MTOR	PIK3CA	1	20	0
AZD8186	PIK3	PIK-AKT-MTOR	PIK3CB;PIK3CD	1	31	0
Idelalisib	PIK3	PIK-AKT-MTOR	PIK3CD	1	7	95
Carfilzomib	PROTEASOME	PROTEASOME	Proteasome	3	14	14
GDC0879	ERK	TK/RTK	BRAF	1	6	0
AZ12799043	ERK	TK/RTK	BRAF_mut	1	23	0
AZ12419304	ERK	TK/RTK	BRAF_V600E	1	36	0
AZ13088546	IGFR	TK/RTK	IGF*R	1	4	0
CHIR265	MULTI-KINASE	TK/RTK	BRAF;VEGFR2	1	14	47
Enzastaurin	MULTI-KINASE	TK/RTK	PRKC*	1	6	2
AZ13041521	MULTI-KINASE	TK/RTK	PTK2*	1	4	0
AZ13257149	MULTI-KINASE	TK/RTK	PTK2*	1	4	0
Lonafarnib	ERK	TK/RTK	FNTA;FNTB	1	7	0
AZ13361171	RTK	TK/RTK	ALK	1	20	0
AZ13397262	IGFR	TK/RTK	ALK	1	20	0
Crizotinib	RTK	TK/RTK	cMET;ALK	1	25	87
Afatinib	RTK	TK/RTK	EGFR	1	19	94
Gefitinib	RTK	TK/RTK	EGFR	1	36	87
Sapitinib	RTK	TK/RTK	EGFR;ERBB*	1	63	2
AZ13479709	RTK	TK/RTK	FGFR4	1	7	0
Vandetanib	RTK	TK/RTK	KDR;EGFR;RET	1	23	36
Cediranib	RTK	TK/RTK	KDR;FLT1;FLT4	1	6	2
Regorafenib	RTK	TK/RTK	VEGFR2;TIE2	1	7	31
Saracatinib	SRC	TK/RTK	SRC	2	15	47

## Sheet: monotherapy IC50
ID	Cell_line	Drug	IS (nmol)	IV_OTHER (nmol)	IV_DREAM (nmol)	One-fold_accuracy_OTHER	One-fold_accuracy_DREAM
Afatinib_647V	647V	Afatinib	10000	2497.31	N/A	accurate	N/A
Afatinib_A2780	A2780	Afatinib	10000	4036.73	N/A	accurate	N/A
Afatinib_A375	A375	Afatinib	10000	10392.8	N/A	accurate	N/A
Afatinib_A498	A498	Afatinib	10000	2317.92	N/A	accurate	N/A
Afatinib_A549	A549	Afatinib	10000	5110	N/A	accurate	N/A
Afatinib_ACHN	ACHN	Afatinib	10000	165.3	N/A	inaccurate	N/A
Afatinib_BFTC905	BFTC905	Afatinib	10000	9771.63	N/A	accurate	N/A
Afatinib_BT20	BT20	Afatinib	10000	5290.36	24.8829	accurate	inaccurate
Afatinib_BT549	BT549	Afatinib	10000	12403.6	18.0831	accurate	inaccurate
Afatinib_C32	C32	Afatinib	10000	10294.9	N/A	accurate	N/A
Afatinib_CAKI1	CAKI1	Afatinib	10000	2638.86	N/A	accurate	N/A
Afatinib_CAL120	CAL120	Afatinib	10000	17924.8	0.380595	accurate	inaccurate
Afatinib_CAL148	CAL148	Afatinib	10000	3055.69	0.758591	accurate	inaccurate
Afatinib_CALU3	CALU3	Afatinib	10000	596.425	N/A	inaccurate	N/A
Afatinib_CALU6	CALU6	Afatinib	10000	18077.1	N/A	accurate	N/A
Afatinib_CAMA1	CAMA1	Afatinib	10000	86487.5	43.0783	accurate	inaccurate
Afatinib_CAOV3	CAOV3	Afatinib	10000	2048.41	N/A	accurate	N/A
Afatinib_DMS114	DMS114	Afatinib	10000	10485.6	N/A	accurate	N/A
Afatinib_DU4475	DU4475	Afatinib	10000	24365.5	51.3328	accurate	inaccurate
Afatinib_EKVX	EKVX	Afatinib	10000	1499.27	N/A	accurate	N/A
Afatinib_ES2	ES2	Afatinib	10000	3896.19	N/A	accurate	N/A
Afatinib_HCC1143	HCC1143	Afatinib	10000	1393.96	2.40461	accurate	inaccurate
Afatinib_HCC1187	HCC1187	Afatinib	10000	53116.9	N/A	accurate	N/A
Afatinib_HCC1395	HCC1395	Afatinib	10000	12575.4	10.9337	accurate	inaccurate
Afatinib_HCC1419	HCC1419	Afatinib	10000	2072.66	N/A	accurate	N/A
Afatinib_HCC1428	HCC1428	Afatinib	10000	8183.38	N/A	accurate	N/A
Afatinib_HCC1500	HCC1500	Afatinib	10000	3320.12	N/A	accurate	N/A
Afatinib_HCC1806	HCC1806	Afatinib	10000	10241	29.9612	accurate	inaccurate
Afatinib_HCC1937	HCC1937	Afatinib	10000	8745	100	accurate	inaccurate
Afatinib_HCC1954	HCC1954	Afatinib	10000	2117	N/A	accurate	N/A
Afatinib_HCC38	HCC38	Afatinib	10000	54191.8	1.34991	accurate	inaccurate
Afatinib_HCC70	HCC70	Afatinib	10000	20489.2	100	accurate	inaccurate
Afatinib_HCT15	HCT15	Afatinib	10000	5448.59	N/A	accurate	N/A
Afatinib_HL60	HL60	Afatinib	10000	4555.73	N/A	accurate	N/A
Afatinib_HOP62	HOP62	Afatinib	10000	6629.71	N/A	accurate	N/A
Afatinib_HOP92	HOP92	Afatinib	10000	6233.89	N/A	accurate	N/A
Afatinib_HS578T	HS578T	Afatinib	10000	5057.81	N/A	accurate	N/A
Afatinib_HT1197	HT1197	Afatinib	10000	45144.7	N/A	accurate	N/A
Afatinib_HT1376	HT1376	Afatinib	10000	7643.17	N/A	accurate	N/A
Afatinib_HT29	HT29	Afatinib	10000	26840.9	N/A	accurate	N/A
Afatinib_J82	J82	Afatinib	10000	7135.54	N/A	accurate	N/A
Afatinib_K562	K562	Afatinib	10000	5788.6	N/A	accurate	N/A
Afatinib_KATOIII	KATOIII	Afatinib	10000	13482.1	N/A	accurate	N/A
Afatinib_KU1919	KU1919	Afatinib	10000	59248.1	N/A	accurate	N/A
Afatinib_LOXIMVI	LOXIMVI	Afatinib	10000	12856.5	N/A	accurate	N/A
Afatinib_MDAMB157	MDAMB157	Afatinib	10000	27520.7	35.4884	accurate	inaccurate
Afatinib_MDAMB175VII	MDAMB175VII	Afatinib	10000	177.045	N/A	inaccurate	N/A
Afatinib_MDAMB231	MDAMB231	Afatinib	10000	4953.03	N/A	accurate	N/A
Afatinib_MDAMB361	MDAMB361	Afatinib	10000	4103.93	N/A	accurate	N/A
Afatinib_MDAMB415	MDAMB415	Afatinib	10000	66815.6	N/A	accurate	N/A
Afatinib_MDAMB436	MDAMB436	Afatinib	10000	19917	100	accurate	inaccurate
Afatinib_MDAMB468	MDAMB468	Afatinib	10000	859.63	29.0898	inaccurate	inaccurate
Afatinib_NCIH1299	NCIH1299	Afatinib	10000	7281.52	N/A	accurate	N/A
Afatinib_NCIH1437	NCIH1437	Afatinib	10000	68570.9	N/A	accurate	N/A
Afatinib_NCIH1563	NCIH1563	Afatinib	10000	4572.23	N/A	accurate	N/A
Afatinib_NCIH1650	NCIH1650	Afatinib	10000	N/A	N/A	N/A	N/A
Afatinib_NCIH1703	NCIH1703	Afatinib	10000	9025.01	N/A	accurate	N/A
Afatinib_NCIH1793	NCIH1793	Afatinib	10000	25516.1	N/A	accurate	N/A
Afatinib_NCIH1975	NCIH1975	Afatinib	10000	1235.62	N/A	accurate	N/A
Afatinib_NCIH2085	NCIH2085	Afatinib	10000	22435.5	N/A	accurate	N/A
Afatinib_NCIH2122	NCIH2122	Afatinib	10000	7242.74	N/A	accurate	N/A
Afatinib_NCIH2170	NCIH2170	Afatinib	10000	294.66	N/A	inaccurate	N/A
Afatinib_NCIH2228	NCIH2228	Afatinib	10000	N/A	N/A	N/A	N/A
Afatinib_NCIH226	NCIH226	Afatinib	10000	35567	N/A	accurate	N/A
Afatinib_NCIH2291	NCIH2291	Afatinib	1814.57	7875.19	N/A	accurate	N/A
Afatinib_NCIH23	NCIH23	Afatinib	10000	3935.35	N/A	accurate	N/A
Afatinib_NCIH460	NCIH460	Afatinib	10000	29794.4	N/A	accurate	N/A
Afatinib_NCIH520	NCIH520	Afatinib	10000	4625.76	N/A	accurate	N/A
Afatinib_NCIH522	NCIH522	Afatinib	10000	5784.3	N/A	accurate	N/A
Afatinib_NCIH838	NCIH838	Afatinib	10000	34190.1	N/A	accurate	N/A
Afatinib_OV90	OV90	Afatinib	10000	11023.2	N/A	accurate	N/A
Afatinib_OVCAR4	OVCAR4	Afatinib	10000	4220.7	N/A	accurate	N/A
Afatinib_OVCAR8	OVCAR8	Afatinib	10000	6228.7	N/A	accurate	N/A
Afatinib_RPMI7951	RPMI7951	Afatinib	10000	3182.83	N/A	accurate	N/A
Afatinib_RPMI8226	RPMI8226	Afatinib	10000	4475.23	N/A	accurate	N/A
Afatinib_RT4	RT4	Afatinib	10000	5154.42	N/A	accurate	N/A
Afatinib_SF268	SF268	Afatinib	10000	7389.06	N/A	accurate	N/A
Afatinib_SF295	SF295	Afatinib	10000	11023.2	N/A	accurate	N/A
Afatinib_SF539	SF539	Afatinib	10000	5927.15	N/A	accurate	N/A
Afatinib_SKMEL28	SKMEL28	Afatinib	10000	38186	N/A	accurate	N/A
Afatinib_SKMEL30	SKMEL30	Afatinib	10000	71211	N/A	accurate	N/A
Afatinib_SKMEL5	SKMEL5	Afatinib	10000	24225.9	N/A	accurate	N/A
Afatinib_SKMES1	SKMES1	Afatinib	10000	1626.54	N/A	accurate	N/A
Afatinib_SNB75	SNB75	Afatinib	10000	34450.1	N/A	accurate	N/A
Afatinib_SW620	SW620	Afatinib	10000	3896.19	N/A	accurate	N/A
Afatinib_SW780	SW780	Afatinib	10000	8733.44	N/A	accurate	N/A
Afatinib_SW837	SW837	Afatinib	10000	10277.9	N/A	accurate	N/A
Afatinib_SW900	SW900	Afatinib	10000	21541.9	N/A	accurate	N/A
Afatinib_T24	T24	Afatinib	10000	13046	N/A	accurate	N/A
Afatinib_T47D	T47D	Afatinib	10000	6823.13	N/A	accurate	N/A
Afatinib_TCCSUP	TCCSUP	Afatinib	10000	86387.2	N/A	accurate	N/A
Afatinib_UACC257	UACC257	Afatinib	10000	10485.6	N/A	accurate	N/A
Afatinib_UACC62	UACC62	Afatinib	10000	16245.6	N/A	accurate	N/A
Afatinib_UACC812	UACC812	Afatinib	10000	N/A	N/A	N/A	N/A
Afatinib_UMUC3	UMUC3	Afatinib	10000	24217.1	N/A	accurate	N/A
Afatinib_VCAP	VCAP	Afatinib	10000	63867.2	N/A	accurate	N/A
Afatinib_VMCUB1	VMCUB1	Afatinib	10000	616.91	N/A	inaccurate	N/A
Alpelisib_647V	647V	Alpelisib	10000	N/A	N/A	N/A	N/A
Alpelisib_A2780	A2780	Alpelisib	10000	N/A	N/A	N/A	N/A
Alpelisib_A375	A375	Alpelisib	10000	16524.2	N/A	accurate	N/A
Alpelisib_A498	A498	Alpelisib	10000	16300.5	N/A	accurate	N/A
Alpelisib_A549	A549	Alpelisib	10000	9152.91	N/A	accurate	N/A
Alpelisib_ACHN	ACHN	Alpelisib	10000	10285.7	N/A	accurate	N/A
Alpelisib_BFTC905	BFTC905	Alpelisib	10000	N/A	N/A	N/A	N/A
Alpelisib_BT20	BT20	Alpelisib	10000	3247.92	272.986	accurate	inaccurate
Alpelisib_BT549	BT549	Alpelisib	10000	7625.99	230.692	accurate	inaccurate
Alpelisib_C32	C32	Alpelisib	10000	N/A	N/A	N/A	N/A
Alpelisib_CAKI1	CAKI1	Alpelisib	10000	N/A	N/A	N/A	N/A
Alpelisib_CAL120	CAL120	Alpelisib	10000	N/A	37.1796	N/A	inaccurate
Alpelisib_CAL148	CAL148	Alpelisib	10000	N/A	323.407	N/A	inaccurate
Alpelisib_CALU3	CALU3	Alpelisib	10000	N/A	N/A	N/A	N/A
Alpelisib_CALU6	CALU6	Alpelisib	10000	N/A	N/A	N/A	N/A
Alpelisib_CAMA1	CAMA1	Alpelisib	10000	N/A	295.413	N/A	inaccurate
Alpelisib_CAOV3	CAOV3	Alpelisib	10000	N/A	N/A	N/A	N/A
Alpelisib_DMS114	DMS114	Alpelisib	10000	N/A	N/A	N/A	N/A
Alpelisib_DU4475	DU4475	Alpelisib	10000	N/A	347.101	N/A	inaccurate
Alpelisib_EKVX	EKVX	Alpelisib	10000	N/A	N/A	N/A	N/A
Alpelisib_ES2	ES2	Alpelisib	10000	10000	N/A	accurate	N/A
Alpelisib_HCC1143	HCC1143	Alpelisib	10000	4150	147.38	accurate	inaccurate
Alpelisib_HCC1187	HCC1187	Alpelisib	10000	N/A	196.967	N/A	inaccurate
Alpelisib_HCC1395	HCC1395	Alpelisib	10000	9800	9.99566	accurate	inaccurate
Alpelisib_HCC1419	HCC1419	Alpelisib	10000	3700	N/A	accurate	N/A
Alpelisib_HCC1428	HCC1428	Alpelisib	10000	8200	5.15345	accurate	inaccurate
Alpelisib_HCC1500	HCC1500	Alpelisib	10000	N/A	N/A	N/A	N/A
Alpelisib_HCC1806	HCC1806	Alpelisib	10000	N/A	342.154	N/A	inaccurate
Alpelisib_HCC1937	HCC1937	Alpelisib	10000	1600	317.622	accurate	inaccurate
Alpelisib_HCC1954	HCC1954	Alpelisib	10000	N/A	N/A	N/A	N/A
Alpelisib_HCC38	HCC38	Alpelisib	10000	10200	4.85125	accurate	inaccurate
Alpelisib_HCC70	HCC70	Alpelisib	10000	7200	0.1	accurate	inaccurate
Alpelisib_HCT15	HCT15	Alpelisib	10000	5805.69	N/A	accurate	N/A
Alpelisib_HL60	HL60	Alpelisib	10000	N/A	N/A	N/A	N/A
Alpelisib_HOP62	HOP62	Alpelisib	10000	N/A	N/A	N/A	N/A
Alpelisib_HOP92	HOP92	Alpelisib	10000	N/A	N/A	N/A	N/A
Alpelisib_HS578T	HS578T	Alpelisib	10000	11699	193.401	accurate	inaccurate
Alpelisib_HT1197	HT1197	Alpelisib	10000	N/A	N/A	N/A	N/A
Alpelisib_HT1376	HT1376	Alpelisib	10000	N/A	N/A	N/A	N/A
Alpelisib_HT29	HT29	Alpelisib	10000	N/A	N/A	N/A	N/A
Alpelisib_J82	J82	Alpelisib	10000	20745.3	N/A	accurate	N/A
Alpelisib_K562	K562	Alpelisib	10000	31600	N/A	accurate	N/A
Alpelisib_KATOIII	KATOIII	Alpelisib	10000	N/A	N/A	N/A	N/A
Alpelisib_KU1919	KU1919	Alpelisib	10000	N/A	N/A	N/A	N/A
Alpelisib_LOXIMVI	LOXIMVI	Alpelisib	10000	N/A	N/A	N/A	N/A
Alpelisib_MDAMB157	MDAMB157	Alpelisib	10000	N/A	263.983	N/A	inaccurate
Alpelisib_MDAMB175VII	MDAMB175VII	Alpelisib	10000	N/A	N/A	N/A	N/A
Alpelisib_MDAMB231	MDAMB231	Alpelisib	10000	10200	293.974	accurate	inaccurate
Alpelisib_MDAMB361	MDAMB361	Alpelisib	10000	700	N/A	inaccurate	N/A
Alpelisib_MDAMB415	MDAMB415	Alpelisib	10000	N/A	N/A	N/A	N/A
Alpelisib_MDAMB436	MDAMB436	Alpelisib	10000	N/A	282.152	N/A	inaccurate
Alpelisib_MDAMB468	MDAMB468	Alpelisib	10000	N/A	N/A	N/A	N/A
Alpelisib_NCIH1299	NCIH1299	Alpelisib	10000	N/A	N/A	N/A	N/A
Alpelisib_NCIH1437	NCIH1437	Alpelisib	10000	N/A	N/A	N/A	N/A
Alpelisib_NCIH1563	NCIH1563	Alpelisib	10000	N/A	N/A	N/A	N/A
Alpelisib_NCIH1650	NCIH1650	Alpelisib	10000	N/A	N/A	N/A	N/A
Alpelisib_NCIH1703	NCIH1703	Alpelisib	10000	N/A	N/A	N/A	N/A
Alpelisib_NCIH1793	NCIH1793	Alpelisib	10000	N/A	N/A	N/A	N/A
Alpelisib_NCIH1975	NCIH1975	Alpelisib	10000	N/A	N/A	N/A	N/A
Alpelisib_NCIH2085	NCIH2085	Alpelisib	10000	N/A	N/A	N/A	N/A
Alpelisib_NCIH2122	NCIH2122	Alpelisib	10000	N/A	N/A	N/A	N/A
Alpelisib_NCIH2170	NCIH2170	Alpelisib	10000	N/A	N/A	N/A	N/A
Alpelisib_NCIH2228	NCIH2228	Alpelisib	10000	N/A	N/A	N/A	N/A
Alpelisib_NCIH226	NCIH226	Alpelisib	10000	N/A	N/A	N/A	N/A
Alpelisib_NCIH2291	NCIH2291	Alpelisib	10000	N/A	N/A	N/A	N/A
Alpelisib_NCIH23	NCIH23	Alpelisib	10000	N/A	N/A	N/A	N/A
Alpelisib_NCIH460	NCIH460	Alpelisib	10000	256.5	N/A	inaccurate	N/A
Alpelisib_NCIH520	NCIH520	Alpelisib	10000	N/A	N/A	N/A	N/A
Alpelisib_NCIH522	NCIH522	Alpelisib	10000	N/A	N/A	N/A	N/A
Alpelisib_NCIH838	NCIH838	Alpelisib	10000	N/A	N/A	N/A	N/A
Alpelisib_OV90	OV90	Alpelisib	10000	N/A	N/A	N/A	N/A
Alpelisib_OVCAR4	OVCAR4	Alpelisib	10000	N/A	N/A	N/A	N/A
Alpelisib_OVCAR8	OVCAR8	Alpelisib	10000	N/A	N/A	N/A	N/A
Alpelisib_RPMI7951	RPMI7951	Alpelisib	10000	10753.6	N/A	accurate	N/A
Alpelisib_RPMI8226	RPMI8226	Alpelisib	10000	N/A	N/A	N/A	N/A
Alpelisib_RT4	RT4	Alpelisib	10000	31600	N/A	accurate	N/A
Alpelisib_SF268	SF268	Alpelisib	10000	N/A	N/A	N/A	N/A
Alpelisib_SF295	SF295	Alpelisib	10000	N/A	N/A	N/A	N/A
Alpelisib_SF539	SF539	Alpelisib	10000	N/A	N/A	N/A	N/A
Alpelisib_SKMEL28	SKMEL28	Alpelisib	10000	N/A	N/A	N/A	N/A
Alpelisib_SKMEL30	SKMEL30	Alpelisib	10000	N/A	N/A	N/A	N/A
Alpelisib_SKMEL5	SKMEL5	Alpelisib	10000	N/A	N/A	N/A	N/A
Alpelisib_SKMES1	SKMES1	Alpelisib	10000	N/A	N/A	N/A	N/A
Alpelisib_SNB75	SNB75	Alpelisib	10000	N/A	N/A	N/A	N/A
Alpelisib_SW620	SW620	Alpelisib	10000	7333.51	N/A	accurate	N/A
Alpelisib_SW780	SW780	Alpelisib	10000	N/A	N/A	N/A	N/A
Alpelisib_SW837	SW837	Alpelisib	10000	N/A	N/A	N/A	N/A
Alpelisib_SW900	SW900	Alpelisib	10000	N/A	N/A	N/A	N/A
Alpelisib_T24	T24	Alpelisib	10000	27410.5	N/A	accurate	N/A
Alpelisib_T47D	T47D	Alpelisib	10000	500	N/A	inaccurate	N/A
Alpelisib_TCCSUP	TCCSUP	Alpelisib	10000	N/A	N/A	N/A	N/A
Alpelisib_UACC257	UACC257	Alpelisib	10000	N/A	N/A	N/A	N/A
Alpelisib_UACC62	UACC62	Alpelisib	10000	N/A	N/A	N/A	N/A
Alpelisib_UACC812	UACC812	Alpelisib	10000	N/A	N/A	N/A	N/A
Alpelisib_UMUC3	UMUC3	Alpelisib	10000	N/A	N/A	N/A	N/A
Alpelisib_VCAP	VCAP	Alpelisib	10000	N/A	N/A	N/A	N/A
Alpelisib_VMCUB1	VMCUB1	Alpelisib	10000	N/A	N/A	N/A	N/A
AZ12419304_647V	647V	AZ12419304	1218.18	N/A	N/A	N/A	N/A
AZ12419304_A2780	A2780	AZ12419304	1367.84	N/A	N/A	N/A	N/A
AZ12419304_A375	A375	AZ12419304	9324.03	N/A	N/A	N/A	N/A
AZ12419304_A498	A498	AZ12419304	5427.3	N/A	N/A	N/A	N/A
AZ12419304_A549	A549	AZ12419304	10000	N/A	3000	N/A	accurate
AZ12419304_ACHN	ACHN	AZ12419304	8523.57	N/A	N/A	N/A	N/A
AZ12419304_BFTC905	BFTC905	AZ12419304	3931.69	N/A	N/A	N/A	N/A
AZ12419304_BT20	BT20	AZ12419304	10000	N/A	956.942	N/A	inaccurate
AZ12419304_BT549	BT549	AZ12419304	2108.48	N/A	N/A	N/A	N/A
AZ12419304_C32	C32	AZ12419304	10000	N/A	N/A	N/A	N/A
AZ12419304_CAKI1	CAKI1	AZ12419304	3972.56	N/A	N/A	N/A	N/A
AZ12419304_CAL120	CAL120	AZ12419304	1646.76	N/A	N/A	N/A	N/A
AZ12419304_CAL148	CAL148	AZ12419304	411.822	N/A	N/A	N/A	N/A
AZ12419304_CALU3	CALU3	AZ12419304	6555.24	N/A	1000	N/A	accurate
AZ12419304_CALU6	CALU6	AZ12419304	7947.4	N/A	2600.97	N/A	accurate
AZ12419304_CAMA1	CAMA1	AZ12419304	5360.35	N/A	3000	N/A	accurate
AZ12419304_CAOV3	CAOV3	AZ12419304	10000	N/A	N/A	N/A	N/A
AZ12419304_DMS114	DMS114	AZ12419304	1206.96	N/A	3000	N/A	accurate
AZ12419304_DU4475	DU4475	AZ12419304	6695.83	N/A	N/A	N/A	N/A
AZ12419304_EKVX	EKVX	AZ12419304	8023.55	N/A	N/A	N/A	N/A
AZ12419304_ES2	ES2	AZ12419304	7263.46	N/A	N/A	N/A	N/A
AZ12419304_HCC1143	HCC1143	AZ12419304	2268.6	N/A	N/A	N/A	N/A
AZ12419304_HCC1187	HCC1187	AZ12419304	7108.27	N/A	1000	N/A	accurate
AZ12419304_HCC1395	HCC1395	AZ12419304	6395.38	N/A	2000	N/A	accurate
AZ12419304_HCC1419	HCC1419	AZ12419304	2820.77	N/A	3000	N/A	accurate
AZ12419304_HCC1428	HCC1428	AZ12419304	6402.67	N/A	N/A	N/A	N/A
AZ12419304_HCC1500	HCC1500	AZ12419304	4794.89	N/A	N/A	N/A	N/A
AZ12419304_HCC1806	HCC1806	AZ12419304	10000	N/A	N/A	N/A	N/A
AZ12419304_HCC1937	HCC1937	AZ12419304	10000	N/A	N/A	N/A	N/A
AZ12419304_HCC1954	HCC1954	AZ12419304	10000	N/A	3000	N/A	accurate
AZ12419304_HCC38	HCC38	AZ12419304	10000	N/A	N/A	N/A	N/A
AZ12419304_HCC70	HCC70	AZ12419304	4042.55	N/A	71.9438	N/A	inaccurate
AZ12419304_HCT15	HCT15	AZ12419304	2711.23	N/A	N/A	N/A	N/A
AZ12419304_HL60	HL60	AZ12419304	2944.82	N/A	N/A	N/A	N/A
AZ12419304_HOP62	HOP62	AZ12419304	10000	N/A	N/A	N/A	N/A
AZ12419304_HOP92	HOP92	AZ12419304	4318.34	N/A	N/A	N/A	N/A
AZ12419304_HS578T	HS578T	AZ12419304	6756.38	N/A	N/A	N/A	N/A
AZ12419304_HT1197	HT1197	AZ12419304	6259.79	N/A	N/A	N/A	N/A
AZ12419304_HT1376	HT1376	AZ12419304	10000	N/A	N/A	N/A	N/A
AZ12419304_HT29	HT29	AZ12419304	669.834	N/A	1000	N/A	accurate
AZ12419304_J82	J82	AZ12419304	8747.21	N/A	N/A	N/A	N/A
AZ12419304_K562	K562	AZ12419304	7918.41	N/A	N/A	N/A	N/A
AZ12419304_KATOIII	KATOIII	AZ12419304	7609.75	N/A	N/A	N/A	N/A
AZ12419304_KU1919	KU1919	AZ12419304	9430.66	N/A	N/A	N/A	N/A
AZ12419304_LOXIMVI	LOXIMVI	AZ12419304	810.784	N/A	N/A	N/A	N/A
AZ12419304_MDAMB157	MDAMB157	AZ12419304	7260.21	N/A	731.708	N/A	accurate
AZ12419304_MDAMB175VII	MDAMB175VII	AZ12419304	7759.98	N/A	N/A	N/A	N/A
AZ12419304_MDAMB231	MDAMB231	AZ12419304	10000	N/A	N/A	N/A	N/A
AZ12419304_MDAMB361	MDAMB361	AZ12419304	10000	N/A	3000	N/A	accurate
AZ12419304_MDAMB415	MDAMB415	AZ12419304	10000	N/A	1500.15	N/A	accurate
AZ12419304_MDAMB436	MDAMB436	AZ12419304	6731.45	N/A	1074.9	N/A	accurate
AZ12419304_MDAMB468	MDAMB468	AZ12419304	10000	N/A	511.261	N/A	inaccurate
AZ12419304_NCIH1299	NCIH1299	AZ12419304	1339.39	N/A	1969.58	N/A	accurate
AZ12419304_NCIH1437	NCIH1437	AZ12419304	4695.91	N/A	1200.51	N/A	accurate
AZ12419304_NCIH1563	NCIH1563	AZ12419304	10000	N/A	2000	N/A	accurate
AZ12419304_NCIH1650	NCIH1650	AZ12419304	8801.15	N/A	N/A	N/A	N/A
AZ12419304_NCIH1703	NCIH1703	AZ12419304	7084.59	N/A	85.9151	N/A	inaccurate
AZ12419304_NCIH1793	NCIH1793	AZ12419304	6200.56	N/A	1702.62	N/A	accurate
AZ12419304_NCIH1975	NCIH1975	AZ12419304	8792.06	N/A	448.714	N/A	inaccurate
AZ12419304_NCIH2085	NCIH2085	AZ12419304	5482.87	N/A	3000	N/A	accurate
AZ12419304_NCIH2122	NCIH2122	AZ12419304	3160.84	N/A	N/A	N/A	N/A
AZ12419304_NCIH2170	NCIH2170	AZ12419304	6576.77	N/A	500.176	N/A	inaccurate
AZ12419304_NCIH2228	NCIH2228	AZ12419304	3675.67	N/A	3000	N/A	accurate
AZ12419304_NCIH226	NCIH226	AZ12419304	3768.77	N/A	2965.04	N/A	accurate
AZ12419304_NCIH2291	NCIH2291	AZ12419304	6594.94	N/A	1653.42	N/A	accurate
AZ12419304_NCIH23	NCIH23	AZ12419304	9609.97	N/A	1149	N/A	accurate
AZ12419304_NCIH460	NCIH460	AZ12419304	9344.37	N/A	N/A	N/A	N/A
AZ12419304_NCIH520	NCIH520	AZ12419304	542.986	N/A	1000	N/A	accurate
AZ12419304_NCIH522	NCIH522	AZ12419304	5115.97	N/A	3000	N/A	accurate
AZ12419304_NCIH838	NCIH838	AZ12419304	6276.26	N/A	1330.53	N/A	accurate
AZ12419304_OV90	OV90	AZ12419304	2088.24	N/A	N/A	N/A	N/A
AZ12419304_OVCAR4	OVCAR4	AZ12419304	7419.96	N/A	N/A	N/A	N/A
AZ12419304_OVCAR8	OVCAR8	AZ12419304	6166.03	N/A	N/A	N/A	N/A
AZ12419304_RPMI7951	RPMI7951	AZ12419304	3936.06	N/A	N/A	N/A	N/A
AZ12419304_RPMI8226	RPMI8226	AZ12419304	3135.92	N/A	N/A	N/A	N/A
AZ12419304_RT4	RT4	AZ12419304	7605.23	N/A	N/A	N/A	N/A
AZ12419304_SF268	SF268	AZ12419304	8921.48	N/A	N/A	N/A	N/A
AZ12419304_SF295	SF295	AZ12419304	10000	N/A	N/A	N/A	N/A
AZ12419304_SF539	SF539	AZ12419304	10000	N/A	N/A	N/A	N/A
AZ12419304_SKMEL28	SKMEL28	AZ12419304	10000	N/A	N/A	N/A	N/A
AZ12419304_SKMEL30	SKMEL30	AZ12419304	156.009	N/A	N/A	N/A	N/A
AZ12419304_SKMEL5	SKMEL5	AZ12419304	7439.15	N/A	N/A	N/A	N/A
AZ12419304_SKMES1	SKMES1	AZ12419304	9233.19	N/A	N/A	N/A	N/A
AZ12419304_SNB75	SNB75	AZ12419304	9996.26	N/A	N/A	N/A	N/A
AZ12419304_SW620	SW620	AZ12419304	9651.47	N/A	1000	N/A	accurate
AZ12419304_SW780	SW780	AZ12419304	7638.13	N/A	N/A	N/A	N/A
AZ12419304_SW837	SW837	AZ12419304	10000	N/A	1000	N/A	inaccurate
AZ12419304_SW900	SW900	AZ12419304	9000.66	N/A	2076.32	N/A	accurate
AZ12419304_T24	T24	AZ12419304	4617.94	N/A	N/A	N/A	N/A
AZ12419304_T47D	T47D	AZ12419304	1846.72	N/A	745.152	N/A	accurate
AZ12419304_TCCSUP	TCCSUP	AZ12419304	6604.88	N/A	N/A	N/A	N/A
AZ12419304_UACC257	UACC257	AZ12419304	6512.64	N/A	N/A	N/A	N/A
AZ12419304_UACC62	UACC62	AZ12419304	7376.14	N/A	N/A	N/A	N/A
AZ12419304_UACC812	UACC812	AZ12419304	72.6349	N/A	N/A	N/A	N/A
AZ12419304_UMUC3	UMUC3	AZ12419304	8803.21	N/A	N/A	N/A	N/A
AZ12419304_VCAP	VCAP	AZ12419304	5860.23	N/A	N/A	N/A	N/A
AZ12419304_VMCUB1	VMCUB1	AZ12419304	7470.52	N/A	N/A	N/A	N/A
AZ12594248_647V	647V	AZ12594248	74.9824	N/A	N/A	N/A	N/A
AZ12594248_A2780	A2780	AZ12594248	32.9906	N/A	N/A	N/A	N/A
AZ12594248_A375	A375	AZ12594248	65.8245	N/A	N/A	N/A	N/A
AZ12594248_A498	A498	AZ12594248	57.8248	N/A	N/A	N/A	N/A
AZ12594248_A549	A549	AZ12594248	67.9929	N/A	N/A	N/A	N/A
AZ12594248_ACHN	ACHN	AZ12594248	49.9576	N/A	N/A	N/A	N/A
AZ12594248_BFTC905	BFTC905	AZ12594248	378.949	N/A	N/A	N/A	N/A
AZ12594248_BT20	BT20	AZ12594248	101.357	N/A	N/A	N/A	N/A
AZ12594248_BT549	BT549	AZ12594248	137.69	N/A	N/A	N/A	N/A
AZ12594248_C32	C32	AZ12594248	10000	N/A	2887.32	N/A	accurate
AZ12594248_CAKI1	CAKI1	AZ12594248	81.8745	N/A	N/A	N/A	N/A
AZ12594248_CAL120	CAL120	AZ12594248	80.8506	N/A	N/A	N/A	N/A
AZ12594248_CAL148	CAL148	AZ12594248	73.0836	N/A	N/A	N/A	N/A
AZ12594248_CALU3	CALU3	AZ12594248	161.772	N/A	N/A	N/A	N/A
AZ12594248_CALU6	CALU6	AZ12594248	82.0607	N/A	N/A	N/A	N/A
AZ12594248_CAMA1	CAMA1	AZ12594248	89.2769	N/A	N/A	N/A	N/A
AZ12594248_CAOV3	CAOV3	AZ12594248	74.9159	N/A	N/A	N/A	N/A
AZ12594248_DMS114	DMS114	AZ12594248	308.764	N/A	N/A	N/A	N/A
AZ12594248_DU4475	DU4475	AZ12594248	81.2032	N/A	N/A	N/A	N/A
AZ12594248_EKVX	EKVX	AZ12594248	70.6422	N/A	N/A	N/A	N/A
AZ12594248_ES2	ES2	AZ12594248	16.2298	N/A	N/A	N/A	N/A
AZ12594248_HCC1143	HCC1143	AZ12594248	34.9744	N/A	N/A	N/A	N/A
AZ12594248_HCC1187	HCC1187	AZ12594248	75.3516	N/A	N/A	N/A	N/A
AZ12594248_HCC1395	HCC1395	AZ12594248	253.14	N/A	N/A	N/A	N/A
AZ12594248_HCC1419	HCC1419	AZ12594248	60.4105	N/A	N/A	N/A	N/A
AZ12594248_HCC1428	HCC1428	AZ12594248	86.1165	N/A	N/A	N/A	N/A
AZ12594248_HCC1500	HCC1500	AZ12594248	75.6952	N/A	N/A	N/A	N/A
AZ12594248_HCC1806	HCC1806	AZ12594248	132.915	N/A	N/A	N/A	N/A
AZ12594248_HCC1937	HCC1937	AZ12594248	116.735	N/A	N/A	N/A	N/A
AZ12594248_HCC1954	HCC1954	AZ12594248	65.3909	N/A	N/A	N/A	N/A
AZ12594248_HCC38	HCC38	AZ12594248	82.0758	N/A	N/A	N/A	N/A
AZ12594248_HCC70	HCC70	AZ12594248	118.434	N/A	N/A	N/A	N/A
AZ12594248_HCT15	HCT15	AZ12594248	67.3236	N/A	N/A	N/A	N/A
AZ12594248_HL60	HL60	AZ12594248	154.18	N/A	N/A	N/A	N/A
AZ12594248_HOP62	HOP62	AZ12594248	75.9958	N/A	N/A	N/A	N/A
AZ12594248_HOP92	HOP92	AZ12594248	71.8847	N/A	N/A	N/A	N/A
AZ12594248_HS578T	HS578T	AZ12594248	304.21	N/A	N/A	N/A	N/A
AZ12594248_HT1197	HT1197	AZ12594248	68.7684	N/A	N/A	N/A	N/A
AZ12594248_HT1376	HT1376	AZ12594248	84.5941	N/A	N/A	N/A	N/A
AZ12594248_HT29	HT29	AZ12594248	94.4485	N/A	343.793	N/A	accurate
AZ12594248_J82	J82	AZ12594248	59.1449	N/A	N/A	N/A	N/A
AZ12594248_K562	K562	AZ12594248	52.3449	N/A	N/A	N/A	N/A
AZ12594248_KATOIII	KATOIII	AZ12594248	60.4443	N/A	N/A	N/A	N/A
AZ12594248_KU1919	KU1919	AZ12594248	285.922	N/A	N/A	N/A	N/A
AZ12594248_LOXIMVI	LOXIMVI	AZ12594248	28.0062	N/A	N/A	N/A	N/A
AZ12594248_MDAMB157	MDAMB157	AZ12594248	137.074	N/A	N/A	N/A	N/A
AZ12594248_MDAMB175VII	MDAMB175VII	AZ12594248	124.08	N/A	N/A	N/A	N/A
AZ12594248_MDAMB231	MDAMB231	AZ12594248	73.178	N/A	N/A	N/A	N/A
AZ12594248_MDAMB361	MDAMB361	AZ12594248	62.1449	N/A	N/A	N/A	N/A
AZ12594248_MDAMB415	MDAMB415	AZ12594248	125.907	N/A	N/A	N/A	N/A
AZ12594248_MDAMB436	MDAMB436	AZ12594248	68.9623	N/A	N/A	N/A	N/A
AZ12594248_MDAMB468	MDAMB468	AZ12594248	64.0309	N/A	N/A	N/A	N/A
AZ12594248_NCIH1299	NCIH1299	AZ12594248	80.3233	N/A	N/A	N/A	N/A
AZ12594248_NCIH1437	NCIH1437	AZ12594248	362.173	N/A	N/A	N/A	N/A
AZ12594248_NCIH1563	NCIH1563	AZ12594248	94.2421	N/A	N/A	N/A	N/A
AZ12594248_NCIH1650	NCIH1650	AZ12594248	78.4708	N/A	N/A	N/A	N/A
AZ12594248_NCIH1703	NCIH1703	AZ12594248	79.8741	N/A	N/A	N/A	N/A
AZ12594248_NCIH1793	NCIH1793	AZ12594248	71.7866	N/A	N/A	N/A	N/A
AZ12594248_NCIH1975	NCIH1975	AZ12594248	61.8496	N/A	N/A	N/A	N/A
AZ12594248_NCIH2085	NCIH2085	AZ12594248	80.227	N/A	N/A	N/A	N/A
AZ12594248_NCIH2122	NCIH2122	AZ12594248	67.4611	N/A	N/A	N/A	N/A
AZ12594248_NCIH2170	NCIH2170	AZ12594248	26.3065	N/A	N/A	N/A	N/A
AZ12594248_NCIH2228	NCIH2228	AZ12594248	79.77	N/A	N/A	N/A	N/A
AZ12594248_NCIH226	NCIH226	AZ12594248	61.1425	N/A	N/A	N/A	N/A
AZ12594248_NCIH2291	NCIH2291	AZ12594248	125.978	N/A	N/A	N/A	N/A
AZ12594248_NCIH23	NCIH23	AZ12594248	86.087	N/A	N/A	N/A	N/A
AZ12594248_NCIH460	NCIH460	AZ12594248	62.7473	N/A	N/A	N/A	N/A
AZ12594248_NCIH520	NCIH520	AZ12594248	31.9538	N/A	N/A	N/A	N/A
AZ12594248_NCIH522	NCIH522	AZ12594248	67.2288	N/A	N/A	N/A	N/A
AZ12594248_NCIH838	NCIH838	AZ12594248	81.2711	N/A	N/A	N/A	N/A
AZ12594248_OV90	OV90	AZ12594248	63.1911	N/A	N/A	N/A	N/A
AZ12594248_OVCAR4	OVCAR4	AZ12594248	68.1235	N/A	N/A	N/A	N/A
AZ12594248_OVCAR8	OVCAR8	AZ12594248	24.1492	N/A	N/A	N/A	N/A
AZ12594248_RPMI7951	RPMI7951	AZ12594248	72.348	N/A	N/A	N/A	N/A
AZ12594248_RPMI8226	RPMI8226	AZ12594248	58.2287	N/A	N/A	N/A	N/A
AZ12594248_RT4	RT4	AZ12594248	154.036	N/A	N/A	N/A	N/A
AZ12594248_SF268	SF268	AZ12594248	28.8036	N/A	N/A	N/A	N/A
AZ12594248_SF295	SF295	AZ12594248	69.9374	N/A	N/A	N/A	N/A
AZ12594248_SF539	SF539	AZ12594248	150.109	N/A	N/A	N/A	N/A
AZ12594248_SKMEL28	SKMEL28	AZ12594248	73.1016	N/A	N/A	N/A	N/A
AZ12594248_SKMEL30	SKMEL30	AZ12594248	86.4043	N/A	N/A	N/A	N/A
AZ12594248_SKMEL5	SKMEL5	AZ12594248	73.6078	N/A	N/A	N/A	N/A
AZ12594248_SKMES1	SKMES1	AZ12594248	82.6046	N/A	N/A	N/A	N/A
AZ12594248_SNB75	SNB75	AZ12594248	75.2117	N/A	N/A	N/A	N/A
AZ12594248_SW620	SW620	AZ12594248	80.0769	N/A	277.334	N/A	accurate
AZ12594248_SW780	SW780	AZ12594248	130.531	N/A	N/A	N/A	N/A
AZ12594248_SW837	SW837	AZ12594248	347.115	N/A	692.243	N/A	accurate
AZ12594248_SW900	SW900	AZ12594248	130.821	N/A	N/A	N/A	N/A
AZ12594248_T24	T24	AZ12594248	31.4004	N/A	N/A	N/A	N/A
AZ12594248_T47D	T47D	AZ12594248	128.505	N/A	N/A	N/A	N/A
AZ12594248_TCCSUP	TCCSUP	AZ12594248	437.881	N/A	N/A	N/A	N/A
AZ12594248_UACC257	UACC257	AZ12594248	74.0212	N/A	N/A	N/A	N/A
AZ12594248_UACC62	UACC62	AZ12594248	71.5942	N/A	N/A	N/A	N/A
AZ12594248_UACC812	UACC812	AZ12594248	219.535	N/A	N/A	N/A	N/A
AZ12594248_UMUC3	UMUC3	AZ12594248	76.6167	N/A	N/A	N/A	N/A
AZ12594248_VCAP	VCAP	AZ12594248	72.9094	N/A	N/A	N/A	N/A
AZ12594248_VMCUB1	VMCUB1	AZ12594248	95.5945	N/A	N/A	N/A	N/A
AZ12618466_647V	647V	AZ12618466	130.296	N/A	656.854	N/A	accurate
AZ12618466_A2780	A2780	AZ12618466	241.34	N/A	N/A	N/A	N/A
AZ12618466_A375	A375	AZ12618466	231.261	N/A	N/A	N/A	N/A
AZ12618466_A498	A498	AZ12618466	40.5025	N/A	N/A	N/A	N/A
AZ12618466_A549	A549	AZ12618466	241.072	N/A	N/A	N/A	N/A
AZ12618466_ACHN	ACHN	AZ12618466	212.623	N/A	N/A	N/A	N/A
AZ12618466_BFTC905	BFTC905	AZ12618466	217.387	N/A	736.555	N/A	accurate
AZ12618466_BT20	BT20	AZ12618466	209.536	N/A	N/A	N/A	N/A
AZ12618466_BT549	BT549	AZ12618466	224.469	N/A	N/A	N/A	N/A
AZ12618466_C32	C32	AZ12618466	10000	N/A	10000	N/A	accurate
AZ12618466_CAKI1	CAKI1	AZ12618466	218.997	N/A	N/A	N/A	N/A
AZ12618466_CAL120	CAL120	AZ12618466	342.859	N/A	N/A	N/A	N/A
AZ12618466_CAL148	CAL148	AZ12618466	292.34	N/A	N/A	N/A	N/A
AZ12618466_CALU3	CALU3	AZ12618466	215.274	N/A	N/A	N/A	N/A
AZ12618466_CALU6	CALU6	AZ12618466	201.935	N/A	N/A	N/A	N/A
AZ12618466_CAMA1	CAMA1	AZ12618466	97.7081	N/A	N/A	N/A	N/A
AZ12618466_CAOV3	CAOV3	AZ12618466	200.442	N/A	N/A	N/A	N/A
AZ12618466_DMS114	DMS114	AZ12618466	96.5788	N/A	N/A	N/A	N/A
AZ12618466_DU4475	DU4475	AZ12618466	217.563	N/A	N/A	N/A	N/A
AZ12618466_EKVX	EKVX	AZ12618466	140.403	N/A	N/A	N/A	N/A
AZ12618466_ES2	ES2	AZ12618466	96.0361	N/A	N/A	N/A	N/A
AZ12618466_HCC1143	HCC1143	AZ12618466	313.294	N/A	N/A	N/A	N/A
AZ12618466_HCC1187	HCC1187	AZ12618466	144.644	N/A	N/A	N/A	N/A
AZ12618466_HCC1395	HCC1395	AZ12618466	80.0065	N/A	N/A	N/A	N/A
AZ12618466_HCC1419	HCC1419	AZ12618466	195.772	N/A	N/A	N/A	N/A
AZ12618466_HCC1428	HCC1428	AZ12618466	223.318	N/A	N/A	N/A	N/A
AZ12618466_HCC1500	HCC1500	AZ12618466	94.1768	N/A	N/A	N/A	N/A
AZ12618466_HCC1806	HCC1806	AZ12618466	224.259	N/A	N/A	N/A	N/A
AZ12618466_HCC1937	HCC1937	AZ12618466	201.341	N/A	N/A	N/A	N/A
AZ12618466_HCC1954	HCC1954	AZ12618466	228.226	N/A	N/A	N/A	N/A
AZ12618466_HCC38	HCC38	AZ12618466	220.492	N/A	N/A	N/A	N/A
AZ12618466_HCC70	HCC70	AZ12618466	204.58	N/A	N/A	N/A	N/A
AZ12618466_HCT15	HCT15	AZ12618466	307.896	N/A	N/A	N/A	N/A
AZ12618466_HL60	HL60	AZ12618466	203.911	N/A	N/A	N/A	N/A
AZ12618466_HOP62	HOP62	AZ12618466	211.351	N/A	N/A	N/A	N/A
AZ12618466_HOP92	HOP92	AZ12618466	75.9442	N/A	N/A	N/A	N/A
AZ12618466_HS578T	HS578T	AZ12618466	219.496	N/A	N/A	N/A	N/A
AZ12618466_HT1197	HT1197	AZ12618466	209.487	N/A	615.419	N/A	accurate
AZ12618466_HT1376	HT1376	AZ12618466	216.052	N/A	286.274	N/A	accurate
AZ12618466_HT29	HT29	AZ12618466	208.56	N/A	10000	N/A	inaccurate
AZ12618466_J82	J82	AZ12618466	206.398	N/A	485.875	N/A	accurate
AZ12618466_K562	K562	AZ12618466	218.59	N/A	N/A	N/A	N/A
AZ12618466_KATOIII	KATOIII	AZ12618466	197.732	N/A	N/A	N/A	N/A
AZ12618466_KU1919	KU1919	AZ12618466	222.075	N/A	N/A	N/A	N/A
AZ12618466_LOXIMVI	LOXIMVI	AZ12618466	231.315	N/A	N/A	N/A	N/A
AZ12618466_MDAMB157	MDAMB157	AZ12618466	153.112	N/A	N/A	N/A	N/A
AZ12618466_MDAMB175VII	MDAMB175VII	AZ12618466	229.791	N/A	N/A	N/A	N/A
AZ12618466_MDAMB231	MDAMB231	AZ12618466	199.699	N/A	N/A	N/A	N/A
AZ12618466_MDAMB361	MDAMB361	AZ12618466	97.686	N/A	N/A	N/A	N/A
AZ12618466_MDAMB415	MDAMB415	AZ12618466	215.399	N/A	N/A	N/A	N/A
AZ12618466_MDAMB436	MDAMB436	AZ12618466	178.755	N/A	N/A	N/A	N/A
AZ12618466_MDAMB468	MDAMB468	AZ12618466	69.1108	N/A	N/A	N/A	N/A
AZ12618466_NCIH1299	NCIH1299	AZ12618466	229.272	N/A	N/A	N/A	N/A
AZ12618466_NCIH1437	NCIH1437	AZ12618466	185.669	N/A	N/A	N/A	N/A
AZ12618466_NCIH1563	NCIH1563	AZ12618466	211.395	N/A	N/A	N/A	N/A
AZ12618466_NCIH1650	NCIH1650	AZ12618466	197.69	N/A	N/A	N/A	N/A
AZ12618466_NCIH1703	NCIH1703	AZ12618466	200.592	N/A	N/A	N/A	N/A
AZ12618466_NCIH1793	NCIH1793	AZ12618466	201.314	N/A	N/A	N/A	N/A
AZ12618466_NCIH1975	NCIH1975	AZ12618466	281.909	N/A	N/A	N/A	N/A
AZ12618466_NCIH2085	NCIH2085	AZ12618466	143.209	N/A	N/A	N/A	N/A
AZ12618466_NCIH2122	NCIH2122	AZ12618466	95.7481	N/A	N/A	N/A	N/A
AZ12618466_NCIH2170	NCIH2170	AZ12618466	194.585	N/A	N/A	N/A	N/A
AZ12618466_NCIH2228	NCIH2228	AZ12618466	162.817	N/A	N/A	N/A	N/A
AZ12618466_NCIH226	NCIH226	AZ12618466	217.854	N/A	N/A	N/A	N/A
AZ12618466_NCIH2291	NCIH2291	AZ12618466	206.721	N/A	N/A	N/A	N/A
AZ12618466_NCIH23	NCIH23	AZ12618466	212.859	N/A	N/A	N/A	N/A
AZ12618466_NCIH460	NCIH460	AZ12618466	215.219	N/A	N/A	N/A	N/A
AZ12618466_NCIH520	NCIH520	AZ12618466	209.237	N/A	N/A	N/A	N/A
AZ12618466_NCIH522	NCIH522	AZ12618466	195.451	N/A	N/A	N/A	N/A
AZ12618466_NCIH838	NCIH838	AZ12618466	202.893	N/A	N/A	N/A	N/A
AZ12618466_OV90	OV90	AZ12618466	219.025	N/A	N/A	N/A	N/A
AZ12618466_OVCAR4	OVCAR4	AZ12618466	209.165	N/A	N/A	N/A	N/A
AZ12618466_OVCAR8	OVCAR8	AZ12618466	196.749	N/A	N/A	N/A	N/A
AZ12618466_RPMI7951	RPMI7951	AZ12618466	218.024	N/A	N/A	N/A	N/A
AZ12618466_RPMI8226	RPMI8226	AZ12618466	164.514	N/A	N/A	N/A	N/A
AZ12618466_RT4	RT4	AZ12618466	435.972	N/A	N/A	N/A	N/A
AZ12618466_SF268	SF268	AZ12618466	186.252	N/A	N/A	N/A	N/A
AZ12618466_SF295	SF295	AZ12618466	111.742	N/A	N/A	N/A	N/A
AZ12618466_SF539	SF539	AZ12618466	214.105	N/A	N/A	N/A	N/A
AZ12618466_SKMEL28	SKMEL28	AZ12618466	200.516	N/A	N/A	N/A	N/A
AZ12618466_SKMEL30	SKMEL30	AZ12618466	199.794	N/A	N/A	N/A	N/A
AZ12618466_SKMEL5	SKMEL5	AZ12618466	291.816	N/A	N/A	N/A	N/A
AZ12618466_SKMES1	SKMES1	AZ12618466	215.781	N/A	N/A	N/A	N/A
AZ12618466_SNB75	SNB75	AZ12618466	154.212	N/A	N/A	N/A	N/A
AZ12618466_SW620	SW620	AZ12618466	201.659	N/A	1012.74	N/A	accurate
AZ12618466_SW780	SW780	AZ12618466	328.235	N/A	N/A	N/A	N/A
AZ12618466_SW837	SW837	AZ12618466	212.416	N/A	N/A	N/A	N/A
AZ12618466_SW900	SW900	AZ12618466	215.007	N/A	N/A	N/A	N/A
AZ12618466_T24	T24	AZ12618466	194.867	N/A	1001.62	N/A	accurate
AZ12618466_T47D	T47D	AZ12618466	217.001	N/A	N/A	N/A	N/A
AZ12618466_TCCSUP	TCCSUP	AZ12618466	201.313	N/A	753.15	N/A	accurate
AZ12618466_UACC257	UACC257	AZ12618466	197.895	N/A	N/A	N/A	N/A
AZ12618466_UACC62	UACC62	AZ12618466	227.108	N/A	N/A	N/A	N/A
AZ12618466_UACC812	UACC812	AZ12618466	82.3467	N/A	N/A	N/A	N/A
AZ12618466_UMUC3	UMUC3	AZ12618466	307.374	N/A	635.269	N/A	accurate
AZ12618466_VCAP	VCAP	AZ12618466	181.906	N/A	N/A	N/A	N/A
AZ12618466_VMCUB1	VMCUB1	AZ12618466	214.081	N/A	152.819	N/A	accurate
AZ12799043_647V	647V	AZ12799043	10000	N/A	N/A	N/A	N/A
AZ12799043_A2780	A2780	AZ12799043	10000	N/A	N/A	N/A	N/A
AZ12799043_A375	A375	AZ12799043	10000	N/A	N/A	N/A	N/A
AZ12799043_A498	A498	AZ12799043	10000	N/A	N/A	N/A	N/A
AZ12799043_A549	A549	AZ12799043	10000	N/A	N/A	N/A	N/A
AZ12799043_ACHN	ACHN	AZ12799043	10000	N/A	N/A	N/A	N/A
AZ12799043_BFTC905	BFTC905	AZ12799043	10000	N/A	N/A	N/A	N/A
AZ12799043_BT20	BT20	AZ12799043	10000	N/A	N/A	N/A	N/A
AZ12799043_BT549	BT549	AZ12799043	10000	N/A	N/A	N/A	N/A
AZ12799043_C32	C32	AZ12799043	10000	N/A	N/A	N/A	N/A
AZ12799043_CAKI1	CAKI1	AZ12799043	10000	N/A	N/A	N/A	N/A
AZ12799043_CAL120	CAL120	AZ12799043	10000	N/A	N/A	N/A	N/A
AZ12799043_CAL148	CAL148	AZ12799043	10000	N/A	N/A	N/A	N/A
AZ12799043_CALU3	CALU3	AZ12799043	10000	N/A	N/A	N/A	N/A
AZ12799043_CALU6	CALU6	AZ12799043	10000	N/A	840.665	N/A	inaccurate
AZ12799043_CAMA1	CAMA1	AZ12799043	10000	N/A	N/A	N/A	N/A
AZ12799043_CAOV3	CAOV3	AZ12799043	10000	N/A	N/A	N/A	N/A
AZ12799043_DMS114	DMS114	AZ12799043	10000	N/A	3000	N/A	accurate
AZ12799043_DU4475	DU4475	AZ12799043	10000	N/A	N/A	N/A	N/A
AZ12799043_EKVX	EKVX	AZ12799043	10000	N/A	N/A	N/A	N/A
AZ12799043_ES2	ES2	AZ12799043	10000	N/A	N/A	N/A	N/A
AZ12799043_HCC1143	HCC1143	AZ12799043	10000	N/A	N/A	N/A	N/A
AZ12799043_HCC1187	HCC1187	AZ12799043	10000	N/A	N/A	N/A	N/A
AZ12799043_HCC1395	HCC1395	AZ12799043	10000	N/A	N/A	N/A	N/A
AZ12799043_HCC1419	HCC1419	AZ12799043	10000	N/A	N/A	N/A	N/A
AZ12799043_HCC1428	HCC1428	AZ12799043	10000	N/A	N/A	N/A	N/A
AZ12799043_HCC1500	HCC1500	AZ12799043	10000	N/A	N/A	N/A	N/A
AZ12799043_HCC1806	HCC1806	AZ12799043	10000	N/A	N/A	N/A	N/A
AZ12799043_HCC1937	HCC1937	AZ12799043	10000	N/A	N/A	N/A	N/A
AZ12799043_HCC1954	HCC1954	AZ12799043	10000	N/A	N/A	N/A	N/A
AZ12799043_HCC38	HCC38	AZ12799043	10000	N/A	N/A	N/A	N/A
AZ12799043_HCC70	HCC70	AZ12799043	10000	N/A	N/A	N/A	N/A
AZ12799043_HCT15	HCT15	AZ12799043	10000	N/A	N/A	N/A	N/A
AZ12799043_HL60	HL60	AZ12799043	10000	N/A	N/A	N/A	N/A
AZ12799043_HOP62	HOP62	AZ12799043	10000	N/A	N/A	N/A	N/A
AZ12799043_HOP92	HOP92	AZ12799043	10000	N/A	N/A	N/A	N/A
AZ12799043_HS578T	HS578T	AZ12799043	10000	N/A	N/A	N/A	N/A
AZ12799043_HT1197	HT1197	AZ12799043	10000	N/A	N/A	N/A	N/A
AZ12799043_HT1376	HT1376	AZ12799043	10000	N/A	N/A	N/A	N/A
AZ12799043_HT29	HT29	AZ12799043	10000	N/A	1092.79	N/A	accurate
AZ12799043_J82	J82	AZ12799043	10000	N/A	N/A	N/A	N/A
AZ12799043_K562	K562	AZ12799043	10000	N/A	N/A	N/A	N/A
AZ12799043_KATOIII	KATOIII	AZ12799043	10000	N/A	N/A	N/A	N/A
AZ12799043_KU1919	KU1919	AZ12799043	10000	N/A	N/A	N/A	N/A
AZ12799043_LOXIMVI	LOXIMVI	AZ12799043	10000	N/A	N/A	N/A	N/A
AZ12799043_MDAMB157	MDAMB157	AZ12799043	10000	N/A	N/A	N/A	N/A
AZ12799043_MDAMB175VII	MDAMB175VII	AZ12799043	10000	N/A	N/A	N/A	N/A
AZ12799043_MDAMB231	MDAMB231	AZ12799043	10000	N/A	N/A	N/A	N/A
AZ12799043_MDAMB361	MDAMB361	AZ12799043	10000	N/A	N/A	N/A	N/A
AZ12799043_MDAMB415	MDAMB415	AZ12799043	10000	N/A	N/A	N/A	N/A
AZ12799043_MDAMB436	MDAMB436	AZ12799043	10000	N/A	N/A	N/A	N/A
AZ12799043_MDAMB468	MDAMB468	AZ12799043	10000	N/A	N/A	N/A	N/A
AZ12799043_NCIH1299	NCIH1299	AZ12799043	10000	N/A	1284.02	N/A	accurate
AZ12799043_NCIH1437	NCIH1437	AZ12799043	10000	N/A	0.3	N/A	inaccurate
AZ12799043_NCIH1563	NCIH1563	AZ12799043	10000	N/A	0.3	N/A	inaccurate
AZ12799043_NCIH1650	NCIH1650	AZ12799043	10000	N/A	N/A	N/A	N/A
AZ12799043_NCIH1703	NCIH1703	AZ12799043	10000	N/A	1086.32	N/A	accurate
AZ12799043_NCIH1793	NCIH1793	AZ12799043	10000	N/A	426.931	N/A	inaccurate
AZ12799043_NCIH1975	NCIH1975	AZ12799043	10000	N/A	1349.34	N/A	accurate
AZ12799043_NCIH2085	NCIH2085	AZ12799043	10000	N/A	0.3	N/A	inaccurate
AZ12799043_NCIH2122	NCIH2122	AZ12799043	10000	N/A	N/A	N/A	N/A
AZ12799043_NCIH2170	NCIH2170	AZ12799043	10000	N/A	586.587	N/A	inaccurate
AZ12799043_NCIH2228	NCIH2228	AZ12799043	10000	N/A	0.3	N/A	inaccurate
AZ12799043_NCIH226	NCIH226	AZ12799043	10000	N/A	4.40757	N/A	inaccurate
AZ12799043_NCIH2291	NCIH2291	AZ12799043	10000	N/A	N/A	N/A	N/A
AZ12799043_NCIH23	NCIH23	AZ12799043	10000	N/A	0.3	N/A	inaccurate
AZ12799043_NCIH460	NCIH460	AZ12799043	10000	N/A	N/A	N/A	N/A
AZ12799043_NCIH520	NCIH520	AZ12799043	10000	N/A	0.3	N/A	inaccurate
AZ12799043_NCIH522	NCIH522	AZ12799043	10000	N/A	10.0705	N/A	inaccurate
AZ12799043_NCIH838	NCIH838	AZ12799043	10000	N/A	318.03	N/A	inaccurate
AZ12799043_OV90	OV90	AZ12799043	10000	N/A	N/A	N/A	N/A
AZ12799043_OVCAR4	OVCAR4	AZ12799043	10000	N/A	N/A	N/A	N/A
AZ12799043_OVCAR8	OVCAR8	AZ12799043	10000	N/A	N/A	N/A	N/A
AZ12799043_RPMI7951	RPMI7951	AZ12799043	10000	N/A	N/A	N/A	N/A
AZ12799043_RPMI8226	RPMI8226	AZ12799043	10000	N/A	N/A	N/A	N/A
AZ12799043_RT4	RT4	AZ12799043	10000	N/A	N/A	N/A	N/A
AZ12799043_SF268	SF268	AZ12799043	10000	N/A	N/A	N/A	N/A
AZ12799043_SF295	SF295	AZ12799043	10000	N/A	N/A	N/A	N/A
AZ12799043_SF539	SF539	AZ12799043	10000	N/A	N/A	N/A	N/A
AZ12799043_SKMEL28	SKMEL28	AZ12799043	10000	N/A	N/A	N/A	N/A
AZ12799043_SKMEL30	SKMEL30	AZ12799043	10000	N/A	N/A	N/A	N/A
AZ12799043_SKMEL5	SKMEL5	AZ12799043	10000	N/A	N/A	N/A	N/A
AZ12799043_SKMES1	SKMES1	AZ12799043	10000	N/A	N/A	N/A	N/A
AZ12799043_SNB75	SNB75	AZ12799043	10000	N/A	N/A	N/A	N/A
AZ12799043_SW620	SW620	AZ12799043	10000	N/A	N/A	N/A	N/A
AZ12799043_SW780	SW780	AZ12799043	10000	N/A	N/A	N/A	N/A
AZ12799043_SW837	SW837	AZ12799043	10000	N/A	127.187	N/A	inaccurate
AZ12799043_SW900	SW900	AZ12799043	10000	N/A	1289.56	N/A	accurate
AZ12799043_T24	T24	AZ12799043	10000	N/A	N/A	N/A	N/A
AZ12799043_T47D	T47D	AZ12799043	10000	N/A	N/A	N/A	N/A
AZ12799043_TCCSUP	TCCSUP	AZ12799043	10000	N/A	N/A	N/A	N/A
AZ12799043_UACC257	UACC257	AZ12799043	10000	N/A	N/A	N/A	N/A
AZ12799043_UACC62	UACC62	AZ12799043	10000	N/A	N/A	N/A	N/A
AZ12799043_UACC812	UACC812	AZ12799043	2539.06	N/A	N/A	N/A	N/A
AZ12799043_UMUC3	UMUC3	AZ12799043	10000	N/A	N/A	N/A	N/A
AZ12799043_VCAP	VCAP	AZ12799043	10000	N/A	N/A	N/A	N/A
AZ12799043_VMCUB1	VMCUB1	AZ12799043	10000	N/A	N/A	N/A	N/A
AZ12879988_647V	647V	AZ12879988	569.441	N/A	N/A	N/A	N/A
AZ12879988_A2780	A2780	AZ12879988	28.9967	N/A	N/A	N/A	N/A
AZ12879988_A375	A375	AZ12879988	621.739	N/A	N/A	N/A	N/A
AZ12879988_A498	A498	AZ12879988	8.79041	N/A	N/A	N/A	N/A
AZ12879988_A549	A549	AZ12879988	37.6595	N/A	N/A	N/A	N/A
AZ12879988_ACHN	ACHN	AZ12879988	556.894	N/A	N/A	N/A	N/A
AZ12879988_BFTC905	BFTC905	AZ12879988	3211.93	N/A	N/A	N/A	N/A
AZ12879988_BT20	BT20	AZ12879988	1138.67	N/A	N/A	N/A	N/A
AZ12879988_BT549	BT549	AZ12879988	1510.03	N/A	N/A	N/A	N/A
AZ12879988_C32	C32	AZ12879988	65.3595	N/A	N/A	N/A	N/A
AZ12879988_CAKI1	CAKI1	AZ12879988	635.445	N/A	N/A	N/A	N/A
AZ12879988_CAL120	CAL120	AZ12879988	796.863	N/A	922.065	N/A	accurate
AZ12879988_CAL148	CAL148	AZ12879988	611.457	N/A	N/A	N/A	N/A
AZ12879988_CALU3	CALU3	AZ12879988	858.577	N/A	N/A	N/A	N/A
AZ12879988_CALU6	CALU6	AZ12879988	1005.94	N/A	N/A	N/A	N/A
AZ12879988_CAMA1	CAMA1	AZ12879988	590.267	N/A	N/A	N/A	N/A
AZ12879988_CAOV3	CAOV3	AZ12879988	865.949	N/A	N/A	N/A	N/A
AZ12879988_DMS114	DMS114	AZ12879988	2.73911	N/A	N/A	N/A	N/A
AZ12879988_DU4475	DU4475	AZ12879988	1082.66	N/A	N/A	N/A	N/A
AZ12879988_EKVX	EKVX	AZ12879988	583.06	N/A	N/A	N/A	N/A
AZ12879988_ES2	ES2	AZ12879988	373.424	N/A	N/A	N/A	N/A
AZ12879988_HCC1143	HCC1143	AZ12879988	347.081	N/A	N/A	N/A	N/A
AZ12879988_HCC1187	HCC1187	AZ12879988	840.551	N/A	N/A	N/A	N/A
AZ12879988_HCC1395	HCC1395	AZ12879988	635.792	N/A	N/A	N/A	N/A
AZ12879988_HCC1419	HCC1419	AZ12879988	24.4043	N/A	N/A	N/A	N/A
AZ12879988_HCC1428	HCC1428	AZ12879988	915.239	N/A	N/A	N/A	N/A
AZ12879988_HCC1500	HCC1500	AZ12879988	1018.06	N/A	N/A	N/A	N/A
AZ12879988_HCC1806	HCC1806	AZ12879988	1444.81	N/A	N/A	N/A	N/A
AZ12879988_HCC1937	HCC1937	AZ12879988	282.391	N/A	N/A	N/A	N/A
AZ12879988_HCC1954	HCC1954	AZ12879988	710.177	N/A	N/A	N/A	N/A
AZ12879988_HCC38	HCC38	AZ12879988	875.401	N/A	N/A	N/A	N/A
AZ12879988_HCC70	HCC70	AZ12879988	56.7979	N/A	N/A	N/A	N/A
AZ12879988_HCT15	HCT15	AZ12879988	52.2634	N/A	N/A	N/A	N/A
AZ12879988_HL60	HL60	AZ12879988	1489.19	N/A	N/A	N/A	N/A
AZ12879988_HOP62	HOP62	AZ12879988	1140.74	N/A	N/A	N/A	N/A
AZ12879988_HOP92	HOP92	AZ12879988	1223.89	N/A	N/A	N/A	N/A
AZ12879988_HS578T	HS578T	AZ12879988	3152.34	N/A	N/A	N/A	N/A
AZ12879988_HT1197	HT1197	AZ12879988	1196.96	N/A	N/A	N/A	N/A
AZ12879988_HT1376	HT1376	AZ12879988	855.87	N/A	N/A	N/A	N/A
AZ12879988_HT29	HT29	AZ12879988	314.812	N/A	N/A	N/A	N/A
AZ12879988_J82	J82	AZ12879988	658.116	N/A	N/A	N/A	N/A
AZ12879988_K562	K562	AZ12879988	600.438	N/A	N/A	N/A	N/A
AZ12879988_KATOIII	KATOIII	AZ12879988	594.96	N/A	N/A	N/A	N/A
AZ12879988_KU1919	KU1919	AZ12879988	3249.77	N/A	N/A	N/A	N/A
AZ12879988_LOXIMVI	LOXIMVI	AZ12879988	346.016	N/A	N/A	N/A	N/A
AZ12879988_MDAMB157	MDAMB157	AZ12879988	1460.46	N/A	N/A	N/A	N/A
AZ12879988_MDAMB175VII	MDAMB175VII	AZ12879988	1404.47	N/A	N/A	N/A	N/A
AZ12879988_MDAMB231	MDAMB231	AZ12879988	767.291	N/A	N/A	N/A	N/A
AZ12879988_MDAMB361	MDAMB361	AZ12879988	806.665	N/A	N/A	N/A	N/A
AZ12879988_MDAMB415	MDAMB415	AZ12879988	1247.91	N/A	N/A	N/A	N/A
AZ12879988_MDAMB436	MDAMB436	AZ12879988	623.684	N/A	N/A	N/A	N/A
AZ12879988_MDAMB468	MDAMB468	AZ12879988	84.6247	N/A	N/A	N/A	N/A
AZ12879988_NCIH1299	NCIH1299	AZ12879988	890.173	N/A	N/A	N/A	N/A
AZ12879988_NCIH1437	NCIH1437	AZ12879988	18.9737	N/A	N/A	N/A	N/A
AZ12879988_NCIH1563	NCIH1563	AZ12879988	872.589	N/A	N/A	N/A	N/A
AZ12879988_NCIH1650	NCIH1650	AZ12879988	16.5313	N/A	N/A	N/A	N/A
AZ12879988_NCIH1703	NCIH1703	AZ12879988	63.3769	N/A	N/A	N/A	N/A
AZ12879988_NCIH1793	NCIH1793	AZ12879988	863.559	N/A	N/A	N/A	N/A
AZ12879988_NCIH1975	NCIH1975	AZ12879988	59.7483	N/A	N/A	N/A	N/A
AZ12879988_NCIH2085	NCIH2085	AZ12879988	865.869	N/A	N/A	N/A	N/A
AZ12879988_NCIH2122	NCIH2122	AZ12879988	785.915	N/A	N/A	N/A	N/A
AZ12879988_NCIH2170	NCIH2170	AZ12879988	219.995	N/A	N/A	N/A	N/A
AZ12879988_NCIH2228	NCIH2228	AZ12879988	1246.73	N/A	N/A	N/A	N/A
AZ12879988_NCIH226	NCIH226	AZ12879988	595.031	N/A	N/A	N/A	N/A
AZ12879988_NCIH2291	NCIH2291	AZ12879988	1414.31	N/A	N/A	N/A	N/A
AZ12879988_NCIH23	NCIH23	AZ12879988	899.258	N/A	N/A	N/A	N/A
AZ12879988_NCIH460	NCIH460	AZ12879988	542.19	N/A	N/A	N/A	N/A
AZ12879988_NCIH520	NCIH520	AZ12879988	369.17	N/A	N/A	N/A	N/A
AZ12879988_NCIH522	NCIH522	AZ12879988	10.7506	N/A	N/A	N/A	N/A
AZ12879988_NCIH838	NCIH838	AZ12879988	924.257	N/A	N/A	N/A	N/A
AZ12879988_OV90	OV90	AZ12879988	652.915	N/A	N/A	N/A	N/A
AZ12879988_OVCAR4	OVCAR4	AZ12879988	564.902	N/A	N/A	N/A	N/A
AZ12879988_OVCAR8	OVCAR8	AZ12879988	404.282	N/A	N/A	N/A	N/A
AZ12879988_RPMI7951	RPMI7951	AZ12879988	923.136	N/A	N/A	N/A	N/A
AZ12879988_RPMI8226	RPMI8226	AZ12879988	238.362	N/A	N/A	N/A	N/A
AZ12879988_RT4	RT4	AZ12879988	1245.53	N/A	0.3	N/A	inaccurate
AZ12879988_SF268	SF268	AZ12879988	333.918	N/A	N/A	N/A	N/A
AZ12879988_SF295	SF295	AZ12879988	631.692	N/A	N/A	N/A	N/A
AZ12879988_SF539	SF539	AZ12879988	3151.06	N/A	N/A	N/A	N/A
AZ12879988_SKMEL28	SKMEL28	AZ12879988	21.8272	N/A	N/A	N/A	N/A
AZ12879988_SKMEL30	SKMEL30	AZ12879988	3.03143	N/A	N/A	N/A	N/A
AZ12879988_SKMEL5	SKMEL5	AZ12879988	25.5951	N/A	N/A	N/A	N/A
AZ12879988_SKMES1	SKMES1	AZ12879988	1405.82	N/A	N/A	N/A	N/A
AZ12879988_SNB75	SNB75	AZ12879988	879.957	N/A	N/A	N/A	N/A
AZ12879988_SW620	SW620	AZ12879988	849.115	N/A	N/A	N/A	N/A
AZ12879988_SW780	SW780	AZ12879988	1302.25	N/A	N/A	N/A	N/A
AZ12879988_SW837	SW837	AZ12879988	24.4667	N/A	N/A	N/A	N/A
AZ12879988_SW900	SW900	AZ12879988	1276.48	N/A	N/A	N/A	N/A
AZ12879988_T24	T24	AZ12879988	348.123	N/A	N/A	N/A	N/A
AZ12879988_T47D	T47D	AZ12879988	1159.98	N/A	N/A	N/A	N/A
AZ12879988_TCCSUP	TCCSUP	AZ12879988	3048.64	N/A	N/A	N/A	N/A
AZ12879988_UACC257	UACC257	AZ12879988	21.827	N/A	N/A	N/A	N/A
AZ12879988_UACC62	UACC62	AZ12879988	872.077	N/A	N/A	N/A	N/A
AZ12879988_UACC812	UACC812	AZ12879988	0.618712	N/A	N/A	N/A	N/A
AZ12879988_UMUC3	UMUC3	AZ12879988	879.633	N/A	N/A	N/A	N/A
AZ12879988_VCAP	VCAP	AZ12879988	618.983	N/A	N/A	N/A	N/A
AZ12879988_VMCUB1	VMCUB1	AZ12879988	878.076	N/A	N/A	N/A	N/A
AZ13041521_647V	647V	AZ13041521	335.535	N/A	N/A	N/A	N/A
AZ13041521_A2780	A2780	AZ13041521	437.894	N/A	N/A	N/A	N/A
AZ13041521_A375	A375	AZ13041521	436.445	N/A	N/A	N/A	N/A
AZ13041521_A498	A498	AZ13041521	80.7129	N/A	N/A	N/A	N/A
AZ13041521_A549	A549	AZ13041521	438.424	N/A	N/A	N/A	N/A
AZ13041521_ACHN	ACHN	AZ13041521	360.862	N/A	N/A	N/A	N/A
AZ13041521_BFTC905	BFTC905	AZ13041521	435.842	N/A	N/A	N/A	N/A
AZ13041521_BT20	BT20	AZ13041521	382.6	N/A	N/A	N/A	N/A
AZ13041521_BT549	BT549	AZ13041521	428.001	N/A	N/A	N/A	N/A
AZ13041521_C32	C32	AZ13041521	422.751	N/A	534.839	N/A	accurate
AZ13041521_CAKI1	CAKI1	AZ13041521	437.96	N/A	N/A	N/A	N/A
AZ13041521_CAL120	CAL120	AZ13041521	331.787	N/A	N/A	N/A	N/A
AZ13041521_CAL148	CAL148	AZ13041521	535.84	N/A	N/A	N/A	N/A
AZ13041521_CALU3	CALU3	AZ13041521	423.304	N/A	N/A	N/A	N/A
AZ13041521_CALU6	CALU6	AZ13041521	427.79	N/A	N/A	N/A	N/A
AZ13041521_CAMA1	CAMA1	AZ13041521	289.705	N/A	N/A	N/A	N/A
AZ13041521_CAOV3	CAOV3	AZ13041521	363.113	N/A	N/A	N/A	N/A
AZ13041521_DMS114	DMS114	AZ13041521	1197.3	N/A	N/A	N/A	N/A
AZ13041521_DU4475	DU4475	AZ13041521	642.645	N/A	N/A	N/A	N/A
AZ13041521_EKVX	EKVX	AZ13041521	440.808	N/A	N/A	N/A	N/A
AZ13041521_ES2	ES2	AZ13041521	331.395	N/A	N/A	N/A	N/A
AZ13041521_HCC1143	HCC1143	AZ13041521	435.972	N/A	N/A	N/A	N/A
AZ13041521_HCC1187	HCC1187	AZ13041521	434.299	N/A	N/A	N/A	N/A
AZ13041521_HCC1395	HCC1395	AZ13041521	558.559	N/A	N/A	N/A	N/A
AZ13041521_HCC1419	HCC1419	AZ13041521	638.31	N/A	N/A	N/A	N/A
AZ13041521_HCC1428	HCC1428	AZ13041521	443.691	N/A	N/A	N/A	N/A
AZ13041521_HCC1500	HCC1500	AZ13041521	431.188	N/A	N/A	N/A	N/A
AZ13041521_HCC1806	HCC1806	AZ13041521	432.11	N/A	N/A	N/A	N/A
AZ13041521_HCC1937	HCC1937	AZ13041521	428.189	N/A	N/A	N/A	N/A
AZ13041521_HCC1954	HCC1954	AZ13041521	432.663	N/A	N/A	N/A	N/A
AZ13041521_HCC38	HCC38	AZ13041521	429.104	N/A	N/A	N/A	N/A
AZ13041521_HCC70	HCC70	AZ13041521	2131.15	N/A	N/A	N/A	N/A
AZ13041521_HCT15	HCT15	AZ13041521	441.112	N/A	N/A	N/A	N/A
AZ13041521_HL60	HL60	AZ13041521	436.977	N/A	N/A	N/A	N/A
AZ13041521_HOP62	HOP62	AZ13041521	443.635	N/A	N/A	N/A	N/A
AZ13041521_HOP92	HOP92	AZ13041521	301.1	N/A	N/A	N/A	N/A
AZ13041521_HS578T	HS578T	AZ13041521	425.827	N/A	N/A	N/A	N/A
AZ13041521_HT1197	HT1197	AZ13041521	351.401	N/A	N/A	N/A	N/A
AZ13041521_HT1376	HT1376	AZ13041521	383.387	N/A	N/A	N/A	N/A
AZ13041521_HT29	HT29	AZ13041521	719.113	N/A	522.487	N/A	accurate
AZ13041521_J82	J82	AZ13041521	390.842	N/A	N/A	N/A	N/A
AZ13041521_K562	K562	AZ13041521	440.741	N/A	N/A	N/A	N/A
AZ13041521_KATOIII	KATOIII	AZ13041521	350.442	N/A	N/A	N/A	N/A
AZ13041521_KU1919	KU1919	AZ13041521	426.166	N/A	N/A	N/A	N/A
AZ13041521_LOXIMVI	LOXIMVI	AZ13041521	400.714	N/A	N/A	N/A	N/A
AZ13041521_MDAMB157	MDAMB157	AZ13041521	434.167	N/A	N/A	N/A	N/A
AZ13041521_MDAMB175VII	MDAMB175VII	AZ13041521	426.874	N/A	N/A	N/A	N/A
AZ13041521_MDAMB231	MDAMB231	AZ13041521	440.954	N/A	N/A	N/A	N/A
AZ13041521_MDAMB361	MDAMB361	AZ13041521	373.096	N/A	N/A	N/A	N/A
AZ13041521_MDAMB415	MDAMB415	AZ13041521	360.415	N/A	N/A	N/A	N/A
AZ13041521_MDAMB436	MDAMB436	AZ13041521	424.287	N/A	N/A	N/A	N/A
AZ13041521_MDAMB468	MDAMB468	AZ13041521	434.477	N/A	N/A	N/A	N/A
AZ13041521_NCIH1299	NCIH1299	AZ13041521	439.058	N/A	N/A	N/A	N/A
AZ13041521_NCIH1437	NCIH1437	AZ13041521	438.996	N/A	N/A	N/A	N/A
AZ13041521_NCIH1563	NCIH1563	AZ13041521	277.035	N/A	N/A	N/A	N/A
AZ13041521_NCIH1650	NCIH1650	AZ13041521	431.256	N/A	N/A	N/A	N/A
AZ13041521_NCIH1703	NCIH1703	AZ13041521	426.865	N/A	N/A	N/A	N/A
AZ13041521_NCIH1793	NCIH1793	AZ13041521	436.329	N/A	N/A	N/A	N/A
AZ13041521_NCIH1975	NCIH1975	AZ13041521	438.43	N/A	N/A	N/A	N/A
AZ13041521_NCIH2085	NCIH2085	AZ13041521	431.355	N/A	N/A	N/A	N/A
AZ13041521_NCIH2122	NCIH2122	AZ13041521	358.93	N/A	N/A	N/A	N/A
AZ13041521_NCIH2170	NCIH2170	AZ13041521	441.691	N/A	N/A	N/A	N/A
AZ13041521_NCIH2228	NCIH2228	AZ13041521	274.273	N/A	N/A	N/A	N/A
AZ13041521_NCIH226	NCIH226	AZ13041521	434.158	N/A	N/A	N/A	N/A
AZ13041521_NCIH2291	NCIH2291	AZ13041521	316.469	N/A	N/A	N/A	N/A
AZ13041521_NCIH23	NCIH23	AZ13041521	424.984	N/A	N/A	N/A	N/A
AZ13041521_NCIH460	NCIH460	AZ13041521	440.382	N/A	N/A	N/A	N/A
AZ13041521_NCIH520	NCIH520	AZ13041521	329.811	N/A	N/A	N/A	N/A
AZ13041521_NCIH522	NCIH522	AZ13041521	434.037	N/A	N/A	N/A	N/A
AZ13041521_NCIH838	NCIH838	AZ13041521	447.909	N/A	N/A	N/A	N/A
AZ13041521_OV90	OV90	AZ13041521	428.772	N/A	N/A	N/A	N/A
AZ13041521_OVCAR4	OVCAR4	AZ13041521	425.89	N/A	N/A	N/A	N/A
AZ13041521_OVCAR8	OVCAR8	AZ13041521	430.048	N/A	N/A	N/A	N/A
AZ13041521_RPMI7951	RPMI7951	AZ13041521	311.205	N/A	N/A	N/A	N/A
AZ13041521_RPMI8226	RPMI8226	AZ13041521	691.877	N/A	N/A	N/A	N/A
AZ13041521_RT4	RT4	AZ13041521	456.161	N/A	N/A	N/A	N/A
AZ13041521_SF268	SF268	AZ13041521	424.669	N/A	N/A	N/A	N/A
AZ13041521_SF295	SF295	AZ13041521	361.017	N/A	N/A	N/A	N/A
AZ13041521_SF539	SF539	AZ13041521	353.874	N/A	N/A	N/A	N/A
AZ13041521_SKMEL28	SKMEL28	AZ13041521	328.761	N/A	N/A	N/A	N/A
AZ13041521_SKMEL30	SKMEL30	AZ13041521	2139.32	N/A	N/A	N/A	N/A
AZ13041521_SKMEL5	SKMEL5	AZ13041521	441.587	N/A	N/A	N/A	N/A
AZ13041521_SKMES1	SKMES1	AZ13041521	339.071	N/A	N/A	N/A	N/A
AZ13041521_SNB75	SNB75	AZ13041521	428.704	N/A	N/A	N/A	N/A
AZ13041521_SW620	SW620	AZ13041521	427.766	N/A	374.938	N/A	accurate
AZ13041521_SW780	SW780	AZ13041521	439.083	N/A	N/A	N/A	N/A
AZ13041521_SW837	SW837	AZ13041521	435.468	N/A	277.456	N/A	accurate
AZ13041521_SW900	SW900	AZ13041521	433.923	N/A	N/A	N/A	N/A
AZ13041521_T24	T24	AZ13041521	441.163	N/A	N/A	N/A	N/A
AZ13041521_T47D	T47D	AZ13041521	385.627	N/A	N/A	N/A	N/A
AZ13041521_TCCSUP	TCCSUP	AZ13041521	624.028	N/A	N/A	N/A	N/A
AZ13041521_UACC257	UACC257	AZ13041521	435.262	N/A	N/A	N/A	N/A
AZ13041521_UACC62	UACC62	AZ13041521	432.574	N/A	N/A	N/A	N/A
AZ13041521_UACC812	UACC812	AZ13041521	1182.14	N/A	N/A	N/A	N/A
AZ13041521_UMUC3	UMUC3	AZ13041521	436.075	N/A	N/A	N/A	N/A
AZ13041521_VCAP	VCAP	AZ13041521	357.05	N/A	N/A	N/A	N/A
AZ13041521_VMCUB1	VMCUB1	AZ13041521	434.046	N/A	N/A	N/A	N/A
AZ13088546_647V	647V	AZ13088546	344.562	N/A	N/A	N/A	N/A
AZ13088546_A2780	A2780	AZ13088546	1353.44	N/A	N/A	N/A	N/A
AZ13088546_A375	A375	AZ13088546	4295.96	N/A	N/A	N/A	N/A
AZ13088546_A498	A498	AZ13088546	751.383	N/A	N/A	N/A	N/A
AZ13088546_A549	A549	AZ13088546	4842.89	N/A	N/A	N/A	N/A
AZ13088546_ACHN	ACHN	AZ13088546	4637.95	N/A	N/A	N/A	N/A
AZ13088546_BFTC905	BFTC905	AZ13088546	4284.79	N/A	N/A	N/A	N/A
AZ13088546_BT20	BT20	AZ13088546	2486.56	N/A	N/A	N/A	N/A
AZ13088546_BT549	BT549	AZ13088546	4412.36	N/A	N/A	N/A	N/A
AZ13088546_C32	C32	AZ13088546	4217.53	N/A	2419.73	N/A	accurate
AZ13088546_CAKI1	CAKI1	AZ13088546	4368.8	N/A	N/A	N/A	N/A
AZ13088546_CAL120	CAL120	AZ13088546	4245.03	N/A	N/A	N/A	N/A
AZ13088546_CAL148	CAL148	AZ13088546	5190.75	N/A	N/A	N/A	N/A
AZ13088546_CALU3	CALU3	AZ13088546	1693.36	N/A	N/A	N/A	N/A
AZ13088546_CALU6	CALU6	AZ13088546	2360.6	N/A	N/A	N/A	N/A
AZ13088546_CAMA1	CAMA1	AZ13088546	984.618	N/A	N/A	N/A	N/A
AZ13088546_CAOV3	CAOV3	AZ13088546	996.216	N/A	N/A	N/A	N/A
AZ13088546_DMS114	DMS114	AZ13088546	2311.38	N/A	N/A	N/A	N/A
AZ13088546_DU4475	DU4475	AZ13088546	6009.82	N/A	N/A	N/A	N/A
AZ13088546_EKVX	EKVX	AZ13088546	5563.49	N/A	N/A	N/A	N/A
AZ13088546_ES2	ES2	AZ13088546	389.545	N/A	N/A	N/A	N/A
AZ13088546_HCC1143	HCC1143	AZ13088546	683.696	N/A	N/A	N/A	N/A
AZ13088546_HCC1187	HCC1187	AZ13088546	4139.36	N/A	N/A	N/A	N/A
AZ13088546_HCC1395	HCC1395	AZ13088546	498.102	N/A	N/A	N/A	N/A
AZ13088546_HCC1419	HCC1419	AZ13088546	1522.88	N/A	N/A	N/A	N/A
AZ13088546_HCC1428	HCC1428	AZ13088546	4261.59	N/A	N/A	N/A	N/A
AZ13088546_HCC1500	HCC1500	AZ13088546	140.594	N/A	N/A	N/A	N/A
AZ13088546_HCC1806	HCC1806	AZ13088546	3774.28	N/A	N/A	N/A	N/A
AZ13088546_HCC1937	HCC1937	AZ13088546	4157.72	N/A	N/A	N/A	N/A
AZ13088546_HCC1954	HCC1954	AZ13088546	4478.17	N/A	N/A	N/A	N/A
AZ13088546_HCC38	HCC38	AZ13088546	3927.13	N/A	N/A	N/A	N/A
AZ13088546_HCC70	HCC70	AZ13088546	1841.82	N/A	N/A	N/A	N/A
AZ13088546_HCT15	HCT15	AZ13088546	4413.96	N/A	N/A	N/A	N/A
AZ13088546_HL60	HL60	AZ13088546	3318.91	N/A	N/A	N/A	N/A
AZ13088546_HOP62	HOP62	AZ13088546	4234.45	N/A	N/A	N/A	N/A
AZ13088546_HOP92	HOP92	AZ13088546	835.068	N/A	N/A	N/A	N/A
AZ13088546_HS578T	HS578T	AZ13088546	3269.79	N/A	N/A	N/A	N/A
AZ13088546_HT1197	HT1197	AZ13088546	3799.08	N/A	N/A	N/A	N/A
AZ13088546_HT1376	HT1376	AZ13088546	2248.44	N/A	N/A	N/A	N/A
AZ13088546_HT29	HT29	AZ13088546	2090.69	N/A	219.911	N/A	accurate
AZ13088546_J82	J82	AZ13088546	4373.08	N/A	N/A	N/A	N/A
AZ13088546_K562	K562	AZ13088546	4120.92	N/A	N/A	N/A	N/A
AZ13088546_KATOIII	KATOIII	AZ13088546	1683.8	N/A	N/A	N/A	N/A
AZ13088546_KU1919	KU1919	AZ13088546	4168.56	N/A	N/A	N/A	N/A
AZ13088546_LOXIMVI	LOXIMVI	AZ13088546	2257.98	N/A	N/A	N/A	N/A
AZ13088546_MDAMB157	MDAMB157	AZ13088546	1855.62	N/A	N/A	N/A	N/A
AZ13088546_MDAMB175VII	MDAMB175VII	AZ13088546	2551.51	N/A	N/A	N/A	N/A
AZ13088546_MDAMB231	MDAMB231	AZ13088546	2356.19	N/A	N/A	N/A	N/A
AZ13088546_MDAMB361	MDAMB361	AZ13088546	991.242	N/A	N/A	N/A	N/A
AZ13088546_MDAMB415	MDAMB415	AZ13088546	1601.79	N/A	N/A	N/A	N/A
AZ13088546_MDAMB436	MDAMB436	AZ13088546	4667.35	N/A	N/A	N/A	N/A
AZ13088546_MDAMB468	MDAMB468	AZ13088546	1605.27	N/A	N/A	N/A	N/A
AZ13088546_NCIH1299	NCIH1299	AZ13088546	4348.06	N/A	N/A	N/A	N/A
AZ13088546_NCIH1437	NCIH1437	AZ13088546	3658.89	N/A	N/A	N/A	N/A
AZ13088546_NCIH1563	NCIH1563	AZ13088546	3562.69	N/A	N/A	N/A	N/A
AZ13088546_NCIH1650	NCIH1650	AZ13088546	4368.21	N/A	N/A	N/A	N/A
AZ13088546_NCIH1703	NCIH1703	AZ13088546	4356.39	N/A	N/A	N/A	N/A
AZ13088546_NCIH1793	NCIH1793	AZ13088546	1697.25	N/A	N/A	N/A	N/A
AZ13088546_NCIH1975	NCIH1975	AZ13088546	3826.42	N/A	N/A	N/A	N/A
AZ13088546_NCIH2085	NCIH2085	AZ13088546	1973.28	N/A	N/A	N/A	N/A
AZ13088546_NCIH2122	NCIH2122	AZ13088546	1582.84	N/A	N/A	N/A	N/A
AZ13088546_NCIH2170	NCIH2170	AZ13088546	2254.51	N/A	N/A	N/A	N/A
AZ13088546_NCIH2228	NCIH2228	AZ13088546	2584.67	N/A	N/A	N/A	N/A
AZ13088546_NCIH226	NCIH226	AZ13088546	4280.41	N/A	N/A	N/A	N/A
AZ13088546_NCIH2291	NCIH2291	AZ13088546	1607.66	N/A	N/A	N/A	N/A
AZ13088546_NCIH23	NCIH23	AZ13088546	2365.08	N/A	N/A	N/A	N/A
AZ13088546_NCIH460	NCIH460	AZ13088546	4419.68	N/A	N/A	N/A	N/A
AZ13088546_NCIH520	NCIH520	AZ13088546	1017.09	N/A	N/A	N/A	N/A
AZ13088546_NCIH522	NCIH522	AZ13088546	3514.6	N/A	N/A	N/A	N/A
AZ13088546_NCIH838	NCIH838	AZ13088546	2271.34	N/A	N/A	N/A	N/A
AZ13088546_OV90	OV90	AZ13088546	4341.29	N/A	N/A	N/A	N/A
AZ13088546_OVCAR4	OVCAR4	AZ13088546	3130.25	N/A	N/A	N/A	N/A
AZ13088546_OVCAR8	OVCAR8	AZ13088546	1851.67	N/A	N/A	N/A	N/A
AZ13088546_RPMI7951	RPMI7951	AZ13088546	3114.12	N/A	N/A	N/A	N/A
AZ13088546_RPMI8226	RPMI8226	AZ13088546	933.005	N/A	N/A	N/A	N/A
AZ13088546_RT4	RT4	AZ13088546	4098.68	N/A	N/A	N/A	N/A
AZ13088546_SF268	SF268	AZ13088546	3342.77	N/A	N/A	N/A	N/A
AZ13088546_SF295	SF295	AZ13088546	1582.49	N/A	N/A	N/A	N/A
AZ13088546_SF539	SF539	AZ13088546	1670.04	N/A	N/A	N/A	N/A
AZ13088546_SKMEL28	SKMEL28	AZ13088546	4004.77	N/A	N/A	N/A	N/A
AZ13088546_SKMEL30	SKMEL30	AZ13088546	2363.03	N/A	N/A	N/A	N/A
AZ13088546_SKMEL5	SKMEL5	AZ13088546	4473.85	N/A	N/A	N/A	N/A
AZ13088546_SKMES1	SKMES1	AZ13088546	4047.53	N/A	N/A	N/A	N/A
AZ13088546_SNB75	SNB75	AZ13088546	1694.72	N/A	N/A	N/A	N/A
AZ13088546_SW620	SW620	AZ13088546	2559.53	N/A	1211.45	N/A	accurate
AZ13088546_SW780	SW780	AZ13088546	4524.06	N/A	N/A	N/A	N/A
AZ13088546_SW837	SW837	AZ13088546	4217.46	N/A	996.176	N/A	accurate
AZ13088546_SW900	SW900	AZ13088546	2457.82	N/A	N/A	N/A	N/A
AZ13088546_T24	T24	AZ13088546	2915.01	N/A	N/A	N/A	N/A
AZ13088546_T47D	T47D	AZ13088546	2359.82	N/A	N/A	N/A	N/A
AZ13088546_TCCSUP	TCCSUP	AZ13088546	2356.71	N/A	N/A	N/A	N/A
AZ13088546_UACC257	UACC257	AZ13088546	4112.75	N/A	N/A	N/A	N/A
AZ13088546_UACC62	UACC62	AZ13088546	3983.95	N/A	N/A	N/A	N/A
AZ13088546_UACC812	UACC812	AZ13088546	669.622	N/A	N/A	N/A	N/A
AZ13088546_UMUC3	UMUC3	AZ13088546	4318.26	N/A	N/A	N/A	N/A
AZ13088546_VCAP	VCAP	AZ13088546	2459.84	N/A	N/A	N/A	N/A
AZ13088546_VMCUB1	VMCUB1	AZ13088546	3756.89	N/A	N/A	N/A	N/A
AZ13135223_647V	647V	AZ13135223	71.095	N/A	N/A	N/A	N/A
AZ13135223_A2780	A2780	AZ13135223	218.89	N/A	N/A	N/A	N/A
AZ13135223_A375	A375	AZ13135223	203.138	N/A	N/A	N/A	N/A
AZ13135223_A498	A498	AZ13135223	44.079	N/A	N/A	N/A	N/A
AZ13135223_A549	A549	AZ13135223	204.35	N/A	N/A	N/A	N/A
AZ13135223_ACHN	ACHN	AZ13135223	204.99	N/A	N/A	N/A	N/A
AZ13135223_BFTC905	BFTC905	AZ13135223	225.36	N/A	N/A	N/A	N/A
AZ13135223_BT20	BT20	AZ13135223	215.34	N/A	N/A	N/A	N/A
AZ13135223_BT549	BT549	AZ13135223	219.175	N/A	N/A	N/A	N/A
AZ13135223_C32	C32	AZ13135223	428.334	N/A	2718.04	N/A	accurate
AZ13135223_CAKI1	CAKI1	AZ13135223	211.736	N/A	N/A	N/A	N/A
AZ13135223_CAL120	CAL120	AZ13135223	218.224	N/A	N/A	N/A	N/A
AZ13135223_CAL148	CAL148	AZ13135223	203.463	N/A	N/A	N/A	N/A
AZ13135223_CALU3	CALU3	AZ13135223	206.221	N/A	N/A	N/A	N/A
AZ13135223_CALU6	CALU6	AZ13135223	218.896	N/A	N/A	N/A	N/A
AZ13135223_CAMA1	CAMA1	AZ13135223	220.382	N/A	N/A	N/A	N/A
AZ13135223_CAOV3	CAOV3	AZ13135223	201.394	N/A	N/A	N/A	N/A
AZ13135223_DMS114	DMS114	AZ13135223	212.914	N/A	N/A	N/A	N/A
AZ13135223_DU4475	DU4475	AZ13135223	182.373	N/A	N/A	N/A	N/A
AZ13135223_EKVX	EKVX	AZ13135223	211.567	N/A	N/A	N/A	N/A
AZ13135223_ES2	ES2	AZ13135223	205.822	N/A	N/A	N/A	N/A
AZ13135223_HCC1143	HCC1143	AZ13135223	240.874	N/A	N/A	N/A	N/A
AZ13135223_HCC1187	HCC1187	AZ13135223	207.799	N/A	N/A	N/A	N/A
AZ13135223_HCC1395	HCC1395	AZ13135223	98.9379	N/A	N/A	N/A	N/A
AZ13135223_HCC1419	HCC1419	AZ13135223	220.483	N/A	N/A	N/A	N/A
AZ13135223_HCC1428	HCC1428	AZ13135223	210.522	N/A	N/A	N/A	N/A
AZ13135223_HCC1500	HCC1500	AZ13135223	47.1608	N/A	N/A	N/A	N/A
AZ13135223_HCC1806	HCC1806	AZ13135223	217.075	N/A	N/A	N/A	N/A
AZ13135223_HCC1937	HCC1937	AZ13135223	219.495	N/A	N/A	N/A	N/A
AZ13135223_HCC1954	HCC1954	AZ13135223	209.094	N/A	N/A	N/A	N/A
AZ13135223_HCC38	HCC38	AZ13135223	224.126	N/A	N/A	N/A	N/A
AZ13135223_HCC70	HCC70	AZ13135223	224.776	N/A	N/A	N/A	N/A
AZ13135223_HCT15	HCT15	AZ13135223	220.333	N/A	N/A	N/A	N/A
AZ13135223_HL60	HL60	AZ13135223	223.819	N/A	N/A	N/A	N/A
AZ13135223_HOP62	HOP62	AZ13135223	213.11	N/A	N/A	N/A	N/A
AZ13135223_HOP92	HOP92	AZ13135223	95.7304	N/A	N/A	N/A	N/A
AZ13135223_HS578T	HS578T	AZ13135223	212.854	N/A	N/A	N/A	N/A
AZ13135223_HT1197	HT1197	AZ13135223	206.63	N/A	N/A	N/A	N/A
AZ13135223_HT1376	HT1376	AZ13135223	186.475	N/A	N/A	N/A	N/A
AZ13135223_HT29	HT29	AZ13135223	218.018	N/A	2287.43	N/A	inaccurate
AZ13135223_J82	J82	AZ13135223	213.743	N/A	N/A	N/A	N/A
AZ13135223_K562	K562	AZ13135223	210.915	N/A	N/A	N/A	N/A
AZ13135223_KATOIII	KATOIII	AZ13135223	213.657	N/A	N/A	N/A	N/A
AZ13135223_KU1919	KU1919	AZ13135223	212.339	N/A	N/A	N/A	N/A
AZ13135223_LOXIMVI	LOXIMVI	AZ13135223	213.796	N/A	N/A	N/A	N/A
AZ13135223_MDAMB157	MDAMB157	AZ13135223	225.472	N/A	N/A	N/A	N/A
AZ13135223_MDAMB175VII	MDAMB175VII	AZ13135223	207.712	N/A	N/A	N/A	N/A
AZ13135223_MDAMB231	MDAMB231	AZ13135223	200.834	N/A	N/A	N/A	N/A
AZ13135223_MDAMB361	MDAMB361	AZ13135223	214.563	N/A	N/A	N/A	N/A
AZ13135223_MDAMB415	MDAMB415	AZ13135223	166.565	N/A	N/A	N/A	N/A
AZ13135223_MDAMB436	MDAMB436	AZ13135223	209.127	N/A	N/A	N/A	N/A
AZ13135223_MDAMB468	MDAMB468	AZ13135223	37.2308	N/A	N/A	N/A	N/A
AZ13135223_NCIH1299	NCIH1299	AZ13135223	211.202	N/A	N/A	N/A	N/A
AZ13135223_NCIH1437	NCIH1437	AZ13135223	219.847	N/A	N/A	N/A	N/A
AZ13135223_NCIH1563	NCIH1563	AZ13135223	218.751	N/A	N/A	N/A	N/A
AZ13135223_NCIH1650	NCIH1650	AZ13135223	212.636	N/A	N/A	N/A	N/A
AZ13135223_NCIH1703	NCIH1703	AZ13135223	221.204	N/A	N/A	N/A	N/A
AZ13135223_NCIH1793	NCIH1793	AZ13135223	215.18	N/A	N/A	N/A	N/A
AZ13135223_NCIH1975	NCIH1975	AZ13135223	219.048	N/A	N/A	N/A	N/A
AZ13135223_NCIH2085	NCIH2085	AZ13135223	155.301	N/A	N/A	N/A	N/A
AZ13135223_NCIH2122	NCIH2122	AZ13135223	184.63	N/A	N/A	N/A	N/A
AZ13135223_NCIH2170	NCIH2170	AZ13135223	215.172	N/A	N/A	N/A	N/A
AZ13135223_NCIH2228	NCIH2228	AZ13135223	217.138	N/A	N/A	N/A	N/A
AZ13135223_NCIH226	NCIH226	AZ13135223	202.335	N/A	N/A	N/A	N/A
AZ13135223_NCIH2291	NCIH2291	AZ13135223	215.291	N/A	N/A	N/A	N/A
AZ13135223_NCIH23	NCIH23	AZ13135223	158.879	N/A	N/A	N/A	N/A
AZ13135223_NCIH460	NCIH460	AZ13135223	198.586	N/A	N/A	N/A	N/A
AZ13135223_NCIH520	NCIH520	AZ13135223	219.185	N/A	N/A	N/A	N/A
AZ13135223_NCIH522	NCIH522	AZ13135223	216.923	N/A	N/A	N/A	N/A
AZ13135223_NCIH838	NCIH838	AZ13135223	214.875	N/A	N/A	N/A	N/A
AZ13135223_OV90	OV90	AZ13135223	214.251	N/A	N/A	N/A	N/A
AZ13135223_OVCAR4	OVCAR4	AZ13135223	219.131	N/A	N/A	N/A	N/A
AZ13135223_OVCAR8	OVCAR8	AZ13135223	207.37	N/A	N/A	N/A	N/A
AZ13135223_RPMI7951	RPMI7951	AZ13135223	211.263	N/A	N/A	N/A	N/A
AZ13135223_RPMI8226	RPMI8226	AZ13135223	222.06	N/A	N/A	N/A	N/A
AZ13135223_RT4	RT4	AZ13135223	209.806	N/A	N/A	N/A	N/A
AZ13135223_SF268	SF268	AZ13135223	208.074	N/A	N/A	N/A	N/A
AZ13135223_SF295	SF295	AZ13135223	222.412	N/A	N/A	N/A	N/A
AZ13135223_SF539	SF539	AZ13135223	179.704	N/A	N/A	N/A	N/A
AZ13135223_SKMEL28	SKMEL28	AZ13135223	185.719	N/A	N/A	N/A	N/A
AZ13135223_SKMEL30	SKMEL30	AZ13135223	219.145	N/A	N/A	N/A	N/A
AZ13135223_SKMEL5	SKMEL5	AZ13135223	210.609	N/A	N/A	N/A	N/A
AZ13135223_SKMES1	SKMES1	AZ13135223	203.217	N/A	N/A	N/A	N/A
AZ13135223_SNB75	SNB75	AZ13135223	225.544	N/A	N/A	N/A	N/A
AZ13135223_SW620	SW620	AZ13135223	225.386	N/A	2176.34	N/A	accurate
AZ13135223_SW780	SW780	AZ13135223	247.5	N/A	N/A	N/A	N/A
AZ13135223_SW837	SW837	AZ13135223	210.224	N/A	1484.31	N/A	accurate
AZ13135223_SW900	SW900	AZ13135223	203.613	N/A	N/A	N/A	N/A
AZ13135223_T24	T24	AZ13135223	222.673	N/A	N/A	N/A	N/A
AZ13135223_T47D	T47D	AZ13135223	164.594	N/A	N/A	N/A	N/A
AZ13135223_TCCSUP	TCCSUP	AZ13135223	239.838	N/A	N/A	N/A	N/A
AZ13135223_UACC257	UACC257	AZ13135223	214.205	N/A	N/A	N/A	N/A
AZ13135223_UACC62	UACC62	AZ13135223	202.703	N/A	N/A	N/A	N/A
AZ13135223_UACC812	UACC812	AZ13135223	96.7841	N/A	N/A	N/A	N/A
AZ13135223_UMUC3	UMUC3	AZ13135223	332.112	N/A	N/A	N/A	N/A
AZ13135223_VCAP	VCAP	AZ13135223	155.869	N/A	N/A	N/A	N/A
AZ13135223_VMCUB1	VMCUB1	AZ13135223	230.522	N/A	N/A	N/A	N/A
AZ13150560_647V	647V	AZ13150560	171.563	N/A	N/A	N/A	N/A
AZ13150560_A2780	A2780	AZ13150560	160.002	N/A	N/A	N/A	N/A
AZ13150560_A375	A375	AZ13150560	131.731	N/A	N/A	N/A	N/A
AZ13150560_A498	A498	AZ13150560	275.978	N/A	N/A	N/A	N/A
AZ13150560_A549	A549	AZ13150560	150.977	N/A	N/A	N/A	N/A
AZ13150560_ACHN	ACHN	AZ13150560	164.368	N/A	N/A	N/A	N/A
AZ13150560_BFTC905	BFTC905	AZ13150560	2199.34	N/A	N/A	N/A	N/A
AZ13150560_BT20	BT20	AZ13150560	339.869	N/A	N/A	N/A	N/A
AZ13150560_BT549	BT549	AZ13150560	606.455	N/A	N/A	N/A	N/A
AZ13150560_C32	C32	AZ13150560	407.874	N/A	2887.32	N/A	accurate
AZ13150560_CAKI1	CAKI1	AZ13150560	203.409	N/A	N/A	N/A	N/A
AZ13150560_CAL120	CAL120	AZ13150560	221.128	N/A	N/A	N/A	N/A
AZ13150560_CAL148	CAL148	AZ13150560	190.836	N/A	N/A	N/A	N/A
AZ13150560_CALU3	CALU3	AZ13150560	135.939	N/A	N/A	N/A	N/A
AZ13150560_CALU6	CALU6	AZ13150560	246.306	N/A	N/A	N/A	N/A
AZ13150560_CAMA1	CAMA1	AZ13150560	201.791	N/A	N/A	N/A	N/A
AZ13150560_CAOV3	CAOV3	AZ13150560	213.095	N/A	N/A	N/A	N/A
AZ13150560_DMS114	DMS114	AZ13150560	306.249	N/A	N/A	N/A	N/A
AZ13150560_DU4475	DU4475	AZ13150560	309.2	N/A	N/A	N/A	N/A
AZ13150560_EKVX	EKVX	AZ13150560	157.943	N/A	N/A	N/A	N/A
AZ13150560_ES2	ES2	AZ13150560	8.03937	N/A	N/A	N/A	N/A
AZ13150560_HCC1143	HCC1143	AZ13150560	101.311	N/A	N/A	N/A	N/A
AZ13150560_HCC1187	HCC1187	AZ13150560	205.889	N/A	N/A	N/A	N/A
AZ13150560_HCC1395	HCC1395	AZ13150560	133.15	N/A	N/A	N/A	N/A
AZ13150560_HCC1419	HCC1419	AZ13150560	205.729	N/A	N/A	N/A	N/A
AZ13150560_HCC1428	HCC1428	AZ13150560	206.337	N/A	N/A	N/A	N/A
AZ13150560_HCC1500	HCC1500	AZ13150560	283.85	N/A	N/A	N/A	N/A
AZ13150560_HCC1806	HCC1806	AZ13150560	339.291	N/A	N/A	N/A	N/A
AZ13150560_HCC1937	HCC1937	AZ13150560	345.44	N/A	N/A	N/A	N/A
AZ13150560_HCC1954	HCC1954	AZ13150560	177.113	N/A	N/A	N/A	N/A
AZ13150560_HCC38	HCC38	AZ13150560	215.205	N/A	N/A	N/A	N/A
AZ13150560_HCC70	HCC70	AZ13150560	352.268	N/A	N/A	N/A	N/A
AZ13150560_HCT15	HCT15	AZ13150560	131.814	N/A	N/A	N/A	N/A
AZ13150560_HL60	HL60	AZ13150560	359.852	N/A	N/A	N/A	N/A
AZ13150560_HOP62	HOP62	AZ13150560	198.835	N/A	N/A	N/A	N/A
AZ13150560_HOP92	HOP92	AZ13150560	256.165	N/A	N/A	N/A	N/A
AZ13150560_HS578T	HS578T	AZ13150560	1306.77	N/A	N/A	N/A	N/A
AZ13150560_HT1197	HT1197	AZ13150560	236.046	N/A	N/A	N/A	N/A
AZ13150560_HT1376	HT1376	AZ13150560	212.008	N/A	N/A	N/A	N/A
AZ13150560_HT29	HT29	AZ13150560	287.687	N/A	343.793	N/A	accurate
AZ13150560_J82	J82	AZ13150560	136.029	N/A	N/A	N/A	N/A
AZ13150560_K562	K562	AZ13150560	187.617	N/A	N/A	N/A	N/A
AZ13150560_KATOIII	KATOIII	AZ13150560	205.186	N/A	N/A	N/A	N/A
AZ13150560_KU1919	KU1919	AZ13150560	10000	N/A	N/A	N/A	N/A
AZ13150560_LOXIMVI	LOXIMVI	AZ13150560	126.44	N/A	N/A	N/A	N/A
AZ13150560_MDAMB157	MDAMB157	AZ13150560	431.699	N/A	N/A	N/A	N/A
AZ13150560_MDAMB175VII	MDAMB175VII	AZ13150560	305.541	N/A	N/A	N/A	N/A
AZ13150560_MDAMB231	MDAMB231	AZ13150560	183.878	N/A	N/A	N/A	N/A
AZ13150560_MDAMB361	MDAMB361	AZ13150560	169.261	N/A	N/A	N/A	N/A
AZ13150560_MDAMB415	MDAMB415	AZ13150560	365.921	N/A	N/A	N/A	N/A
AZ13150560_MDAMB436	MDAMB436	AZ13150560	164.934	N/A	N/A	N/A	N/A
AZ13150560_MDAMB468	MDAMB468	AZ13150560	176.286	N/A	N/A	N/A	N/A
AZ13150560_NCIH1299	NCIH1299	AZ13150560	275.128	N/A	N/A	N/A	N/A
AZ13150560_NCIH1437	NCIH1437	AZ13150560	778.24	N/A	N/A	N/A	N/A
AZ13150560_NCIH1563	NCIH1563	AZ13150560	208.977	N/A	N/A	N/A	N/A
AZ13150560_NCIH1650	NCIH1650	AZ13150560	186.584	N/A	N/A	N/A	N/A
AZ13150560_NCIH1703	NCIH1703	AZ13150560	167.457	N/A	N/A	N/A	N/A
AZ13150560_NCIH1793	NCIH1793	AZ13150560	186.55	N/A	N/A	N/A	N/A
AZ13150560_NCIH1975	NCIH1975	AZ13150560	177.866	N/A	N/A	N/A	N/A
AZ13150560_NCIH2085	NCIH2085	AZ13150560	215.527	N/A	N/A	N/A	N/A
AZ13150560_NCIH2122	NCIH2122	AZ13150560	153.36	N/A	N/A	N/A	N/A
AZ13150560_NCIH2170	NCIH2170	AZ13150560	80.2994	N/A	N/A	N/A	N/A
AZ13150560_NCIH2228	NCIH2228	AZ13150560	262.54	N/A	N/A	N/A	N/A
AZ13150560_NCIH226	NCIH226	AZ13150560	203.929	N/A	N/A	N/A	N/A
AZ13150560_NCIH2291	NCIH2291	AZ13150560	349.538	N/A	N/A	N/A	N/A
AZ13150560_NCIH23	NCIH23	AZ13150560	192.992	N/A	N/A	N/A	N/A
AZ13150560_NCIH460	NCIH460	AZ13150560	144.354	N/A	N/A	N/A	N/A
AZ13150560_NCIH520	NCIH520	AZ13150560	211.698	N/A	N/A	N/A	N/A
AZ13150560_NCIH522	NCIH522	AZ13150560	139.183	N/A	N/A	N/A	N/A
AZ13150560_NCIH838	NCIH838	AZ13150560	283.72	N/A	N/A	N/A	N/A
AZ13150560_OV90	OV90	AZ13150560	176.172	N/A	N/A	N/A	N/A
AZ13150560_OVCAR4	OVCAR4	AZ13150560	153.196	N/A	N/A	N/A	N/A
AZ13150560_OVCAR8	OVCAR8	AZ13150560	109.792	N/A	N/A	N/A	N/A
AZ13150560_RPMI7951	RPMI7951	AZ13150560	191.469	N/A	N/A	N/A	N/A
AZ13150560_RPMI8226	RPMI8226	AZ13150560	145.608	N/A	N/A	N/A	N/A
AZ13150560_RT4	RT4	AZ13150560	356.973	N/A	N/A	N/A	N/A
AZ13150560_SF268	SF268	AZ13150560	153.384	N/A	N/A	N/A	N/A
AZ13150560_SF295	SF295	AZ13150560	159.681	N/A	N/A	N/A	N/A
AZ13150560_SF539	SF539	AZ13150560	607.504	N/A	N/A	N/A	N/A
AZ13150560_SKMEL28	SKMEL28	AZ13150560	212.354	N/A	N/A	N/A	N/A
AZ13150560_SKMEL30	SKMEL30	AZ13150560	187.713	N/A	N/A	N/A	N/A
AZ13150560_SKMEL5	SKMEL5	AZ13150560	115.268	N/A	N/A	N/A	N/A
AZ13150560_SKMES1	SKMES1	AZ13150560	291.416	N/A	N/A	N/A	N/A
AZ13150560_SNB75	SNB75	AZ13150560	198.087	N/A	N/A	N/A	N/A
AZ13150560_SW620	SW620	AZ13150560	212.964	N/A	277.334	N/A	accurate
AZ13150560_SW780	SW780	AZ13150560	403.381	N/A	N/A	N/A	N/A
AZ13150560_SW837	SW837	AZ13150560	2162.27	N/A	692.243	N/A	accurate
AZ13150560_SW900	SW900	AZ13150560	374.693	N/A	N/A	N/A	N/A
AZ13150560_T24	T24	AZ13150560	85.1398	N/A	N/A	N/A	N/A
AZ13150560_T47D	T47D	AZ13150560	364.274	N/A	N/A	N/A	N/A
AZ13150560_TCCSUP	TCCSUP	AZ13150560	2097.32	N/A	N/A	N/A	N/A
AZ13150560_UACC257	UACC257	AZ13150560	168.816	N/A	N/A	N/A	N/A
AZ13150560_UACC62	UACC62	AZ13150560	187.835	N/A	N/A	N/A	N/A
AZ13150560_UACC812	UACC812	AZ13150560	367.892	N/A	N/A	N/A	N/A
AZ13150560_UMUC3	UMUC3	AZ13150560	121.144	N/A	N/A	N/A	N/A
AZ13150560_VCAP	VCAP	AZ13150560	180.39	N/A	N/A	N/A	N/A
AZ13150560_VMCUB1	VMCUB1	AZ13150560	310.104	N/A	N/A	N/A	N/A
AZ13242274_647V	647V	AZ13242274	10.8912	N/A	N/A	N/A	N/A
AZ13242274_A2780	A2780	AZ13242274	32.4423	N/A	N/A	N/A	N/A
AZ13242274_A375	A375	AZ13242274	33.5432	N/A	N/A	N/A	N/A
AZ13242274_A498	A498	AZ13242274	9.8718	N/A	N/A	N/A	N/A
AZ13242274_A549	A549	AZ13242274	33.1881	N/A	N/A	N/A	N/A
AZ13242274_ACHN	ACHN	AZ13242274	24.4331	N/A	N/A	N/A	N/A
AZ13242274_BFTC905	BFTC905	AZ13242274	43.3655	N/A	N/A	N/A	N/A
AZ13242274_BT20	BT20	AZ13242274	27.0336	N/A	N/A	N/A	N/A
AZ13242274_BT549	BT549	AZ13242274	36.9481	N/A	N/A	N/A	N/A
AZ13242274_C32	C32	AZ13242274	221.567	N/A	1090.72	N/A	accurate
AZ13242274_CAKI1	CAKI1	AZ13242274	39.7511	N/A	N/A	N/A	N/A
AZ13242274_CAL120	CAL120	AZ13242274	35.5199	N/A	N/A	N/A	N/A
AZ13242274_CAL148	CAL148	AZ13242274	29.9012	N/A	N/A	N/A	N/A
AZ13242274_CALU3	CALU3	AZ13242274	31.6682	N/A	N/A	N/A	N/A
AZ13242274_CALU6	CALU6	AZ13242274	32.2766	N/A	N/A	N/A	N/A
AZ13242274_CAMA1	CAMA1	AZ13242274	30.9236	N/A	N/A	N/A	N/A
AZ13242274_CAOV3	CAOV3	AZ13242274	20.7939	N/A	N/A	N/A	N/A
AZ13242274_DMS114	DMS114	AZ13242274	35.506	N/A	2557.03	N/A	inaccurate
AZ13242274_DU4475	DU4475	AZ13242274	28.0215	N/A	N/A	N/A	N/A
AZ13242274_EKVX	EKVX	AZ13242274	18.3757	N/A	N/A	N/A	N/A
AZ13242274_ES2	ES2	AZ13242274	32.8503	N/A	N/A	N/A	N/A
AZ13242274_HCC1143	HCC1143	AZ13242274	52.336	N/A	N/A	N/A	N/A
AZ13242274_HCC1187	HCC1187	AZ13242274	18.3744	N/A	N/A	N/A	N/A
AZ13242274_HCC1395	HCC1395	AZ13242274	32.2903	N/A	N/A	N/A	N/A
AZ13242274_HCC1419	HCC1419	AZ13242274	31.9915	N/A	N/A	N/A	N/A
AZ13242274_HCC1428	HCC1428	AZ13242274	34.7115	N/A	N/A	N/A	N/A
AZ13242274_HCC1500	HCC1500	AZ13242274	10.1291	N/A	N/A	N/A	N/A
AZ13242274_HCC1806	HCC1806	AZ13242274	33.5795	N/A	N/A	N/A	N/A
AZ13242274_HCC1937	HCC1937	AZ13242274	33.1721	N/A	N/A	N/A	N/A
AZ13242274_HCC1954	HCC1954	AZ13242274	43.1489	N/A	N/A	N/A	N/A
AZ13242274_HCC38	HCC38	AZ13242274	34.835	N/A	N/A	N/A	N/A
AZ13242274_HCC70	HCC70	AZ13242274	31.901	N/A	N/A	N/A	N/A
AZ13242274_HCT15	HCT15	AZ13242274	36.0629	N/A	N/A	N/A	N/A
AZ13242274_HL60	HL60	AZ13242274	43.2972	N/A	N/A	N/A	N/A
AZ13242274_HOP62	HOP62	AZ13242274	35.6699	N/A	N/A	N/A	N/A
AZ13242274_HOP92	HOP92	AZ13242274	33.1199	N/A	N/A	N/A	N/A
AZ13242274_HS578T	HS578T	AZ13242274	33.8774	N/A	N/A	N/A	N/A
AZ13242274_HT1197	HT1197	AZ13242274	33.4061	N/A	N/A	N/A	N/A
AZ13242274_HT1376	HT1376	AZ13242274	25.8442	N/A	N/A	N/A	N/A
AZ13242274_HT29	HT29	AZ13242274	33.0247	N/A	1056.24	N/A	inaccurate
AZ13242274_J82	J82	AZ13242274	34.2975	N/A	N/A	N/A	N/A
AZ13242274_K562	K562	AZ13242274	32.6133	N/A	N/A	N/A	N/A
AZ13242274_KATOIII	KATOIII	AZ13242274	31.0939	N/A	1091.96	N/A	inaccurate
AZ13242274_KU1919	KU1919	AZ13242274	34.1063	N/A	N/A	N/A	N/A
AZ13242274_LOXIMVI	LOXIMVI	AZ13242274	35.6305	N/A	N/A	N/A	N/A
AZ13242274_MDAMB157	MDAMB157	AZ13242274	43.1431	N/A	N/A	N/A	N/A
AZ13242274_MDAMB175VII	MDAMB175VII	AZ13242274	33.4705	N/A	N/A	N/A	N/A
AZ13242274_MDAMB231	MDAMB231	AZ13242274	32.8257	N/A	N/A	N/A	N/A
AZ13242274_MDAMB361	MDAMB361	AZ13242274	34.7076	N/A	N/A	N/A	N/A
AZ13242274_MDAMB415	MDAMB415	AZ13242274	15.4504	N/A	N/A	N/A	N/A
AZ13242274_MDAMB436	MDAMB436	AZ13242274	43.1325	N/A	N/A	N/A	N/A
AZ13242274_MDAMB468	MDAMB468	AZ13242274	9.16952	N/A	N/A	N/A	N/A
AZ13242274_NCIH1299	NCIH1299	AZ13242274	32.9393	N/A	N/A	N/A	N/A
AZ13242274_NCIH1437	NCIH1437	AZ13242274	34.6642	N/A	N/A	N/A	N/A
AZ13242274_NCIH1563	NCIH1563	AZ13242274	32.2186	N/A	N/A	N/A	N/A
AZ13242274_NCIH1650	NCIH1650	AZ13242274	32.6664	N/A	N/A	N/A	N/A
AZ13242274_NCIH1703	NCIH1703	AZ13242274	31.8057	N/A	1042.84	N/A	inaccurate
AZ13242274_NCIH1793	NCIH1793	AZ13242274	34.7827	N/A	N/A	N/A	N/A
AZ13242274_NCIH1975	NCIH1975	AZ13242274	35.9354	N/A	N/A	N/A	N/A
AZ13242274_NCIH2085	NCIH2085	AZ13242274	10.6937	N/A	N/A	N/A	N/A
AZ13242274_NCIH2122	NCIH2122	AZ13242274	18.6059	N/A	N/A	N/A	N/A
AZ13242274_NCIH2170	NCIH2170	AZ13242274	32.2597	N/A	N/A	N/A	N/A
AZ13242274_NCIH2228	NCIH2228	AZ13242274	45.8779	N/A	N/A	N/A	N/A
AZ13242274_NCIH226	NCIH226	AZ13242274	29.8484	N/A	N/A	N/A	N/A
AZ13242274_NCIH2291	NCIH2291	AZ13242274	33.0186	N/A	N/A	N/A	N/A
AZ13242274_NCIH23	NCIH23	AZ13242274	23.4047	N/A	N/A	N/A	N/A
AZ13242274_NCIH460	NCIH460	AZ13242274	35.1264	N/A	N/A	N/A	N/A
AZ13242274_NCIH520	NCIH520	AZ13242274	36.4653	N/A	1133.07	N/A	inaccurate
AZ13242274_NCIH522	NCIH522	AZ13242274	32.5071	N/A	N/A	N/A	N/A
AZ13242274_NCIH838	NCIH838	AZ13242274	31.7142	N/A	N/A	N/A	N/A
AZ13242274_OV90	OV90	AZ13242274	40.5319	N/A	N/A	N/A	N/A
AZ13242274_OVCAR4	OVCAR4	AZ13242274	34.9305	N/A	N/A	N/A	N/A
AZ13242274_OVCAR8	OVCAR8	AZ13242274	33.2264	N/A	N/A	N/A	N/A
AZ13242274_RPMI7951	RPMI7951	AZ13242274	35.2119	N/A	N/A	N/A	N/A
AZ13242274_RPMI8226	RPMI8226	AZ13242274	36.1022	N/A	N/A	N/A	N/A
AZ13242274_RT4	RT4	AZ13242274	33.4429	N/A	1274.87	N/A	inaccurate
AZ13242274_SF268	SF268	AZ13242274	31.487	N/A	N/A	N/A	N/A
AZ13242274_SF295	SF295	AZ13242274	31.6969	N/A	N/A	N/A	N/A
AZ13242274_SF539	SF539	AZ13242274	27.254	N/A	N/A	N/A	N/A
AZ13242274_SKMEL28	SKMEL28	AZ13242274	27.2814	N/A	N/A	N/A	N/A
AZ13242274_SKMEL30	SKMEL30	AZ13242274	31.8422	N/A	N/A	N/A	N/A
AZ13242274_SKMEL5	SKMEL5	AZ13242274	34.0423	N/A	N/A	N/A	N/A
AZ13242274_SKMES1	SKMES1	AZ13242274	34.533	N/A	N/A	N/A	N/A
AZ13242274_SNB75	SNB75	AZ13242274	36.4263	N/A	N/A	N/A	N/A
AZ13242274_SW620	SW620	AZ13242274	43.1229	N/A	667.355	N/A	inaccurate
AZ13242274_SW780	SW780	AZ13242274	61.7321	N/A	1401.2	N/A	inaccurate
AZ13242274_SW837	SW837	AZ13242274	32.0452	N/A	476.342	N/A	inaccurate
AZ13242274_SW900	SW900	AZ13242274	34.0573	N/A	N/A	N/A	N/A
AZ13242274_T24	T24	AZ13242274	31.5166	N/A	N/A	N/A	N/A
AZ13242274_T47D	T47D	AZ13242274	24.0178	N/A	N/A	N/A	N/A
AZ13242274_TCCSUP	TCCSUP	AZ13242274	41.671	N/A	N/A	N/A	N/A
AZ13242274_UACC257	UACC257	AZ13242274	33.8299	N/A	N/A	N/A	N/A
AZ13242274_UACC62	UACC62	AZ13242274	32.3921	N/A	N/A	N/A	N/A
AZ13242274_UACC812	UACC812	AZ13242274	38.2017	N/A	N/A	N/A	N/A
AZ13242274_UMUC3	UMUC3	AZ13242274	84.342	N/A	N/A	N/A	N/A
AZ13242274_VCAP	VCAP	AZ13242274	34.3915	N/A	N/A	N/A	N/A
AZ13242274_VMCUB1	VMCUB1	AZ13242274	33.1907	N/A	N/A	N/A	N/A
AZ13250285_647V	647V	AZ13250285	1271.06	N/A	N/A	N/A	N/A
AZ13250285_A2780	A2780	AZ13250285	2326.09	N/A	N/A	N/A	N/A
AZ13250285_A375	A375	AZ13250285	2603.5	N/A	N/A	N/A	N/A
AZ13250285_A498	A498	AZ13250285	3385.03	N/A	N/A	N/A	N/A
AZ13250285_A549	A549	AZ13250285	3368.04	N/A	15.8555	N/A	inaccurate
AZ13250285_ACHN	ACHN	AZ13250285	9956.64	N/A	N/A	N/A	N/A
AZ13250285_BFTC905	BFTC905	AZ13250285	3163.48	N/A	N/A	N/A	N/A
AZ13250285_BT20	BT20	AZ13250285	3298.97	N/A	10.883	N/A	inaccurate
AZ13250285_BT549	BT549	AZ13250285	2079.45	N/A	N/A	N/A	N/A
AZ13250285_C32	C32	AZ13250285	10000	N/A	N/A	N/A	N/A
AZ13250285_CAKI1	CAKI1	AZ13250285	8727.89	N/A	N/A	N/A	N/A
AZ13250285_CAL120	CAL120	AZ13250285	2251.31	N/A	N/A	N/A	N/A
AZ13250285_CAL148	CAL148	AZ13250285	2639.32	N/A	N/A	N/A	N/A
AZ13250285_CALU3	CALU3	AZ13250285	4003.46	N/A	29.8683	N/A	inaccurate
AZ13250285_CALU6	CALU6	AZ13250285	3251.41	N/A	9.30657	N/A	inaccurate
AZ13250285_CAMA1	CAMA1	AZ13250285	3040.49	N/A	0.1	N/A	inaccurate
AZ13250285_CAOV3	CAOV3	AZ13250285	2133.16	N/A	N/A	N/A	N/A
AZ13250285_DMS114	DMS114	AZ13250285	2072.6	N/A	8.30461	N/A	inaccurate
AZ13250285_DU4475	DU4475	AZ13250285	8386.78	N/A	N/A	N/A	N/A
AZ13250285_EKVX	EKVX	AZ13250285	4181.98	N/A	N/A	N/A	N/A
AZ13250285_ES2	ES2	AZ13250285	3284.45	N/A	N/A	N/A	N/A
AZ13250285_HCC1143	HCC1143	AZ13250285	2277.6	N/A	N/A	N/A	N/A
AZ13250285_HCC1187	HCC1187	AZ13250285	2115.37	N/A	6.9922	N/A	inaccurate
AZ13250285_HCC1395	HCC1395	AZ13250285	1759.88	N/A	5.21719	N/A	inaccurate
AZ13250285_HCC1419	HCC1419	AZ13250285	4040.79	N/A	3.96646	N/A	inaccurate
AZ13250285_HCC1428	HCC1428	AZ13250285	8029.23	N/A	N/A	N/A	N/A
AZ13250285_HCC1500	HCC1500	AZ13250285	438.445	N/A	N/A	N/A	N/A
AZ13250285_HCC1806	HCC1806	AZ13250285	2366.99	N/A	N/A	N/A	N/A
AZ13250285_HCC1937	HCC1937	AZ13250285	2255.88	N/A	N/A	N/A	N/A
AZ13250285_HCC1954	HCC1954	AZ13250285	7951.64	N/A	14.6844	N/A	inaccurate
AZ13250285_HCC38	HCC38	AZ13250285	2295.56	N/A	N/A	N/A	N/A
AZ13250285_HCC70	HCC70	AZ13250285	2274.16	N/A	0.421276	N/A	inaccurate
AZ13250285_HCT15	HCT15	AZ13250285	2194.79	N/A	N/A	N/A	N/A
AZ13250285_HL60	HL60	AZ13250285	6498.24	N/A	N/A	N/A	N/A
AZ13250285_HOP62	HOP62	AZ13250285	2890	N/A	N/A	N/A	N/A
AZ13250285_HOP92	HOP92	AZ13250285	2376	N/A	N/A	N/A	N/A
AZ13250285_HS578T	HS578T	AZ13250285	2110.81	N/A	N/A	N/A	N/A
AZ13250285_HT1197	HT1197	AZ13250285	5011.01	N/A	N/A	N/A	N/A
AZ13250285_HT1376	HT1376	AZ13250285	5300.03	N/A	N/A	N/A	N/A
AZ13250285_HT29	HT29	AZ13250285	3380.03	N/A	N/A	N/A	N/A
AZ13250285_J82	J82	AZ13250285	3236.31	N/A	N/A	N/A	N/A
AZ13250285_K562	K562	AZ13250285	2314.63	N/A	N/A	N/A	N/A
AZ13250285_KATOIII	KATOIII	AZ13250285	4186.81	N/A	N/A	N/A	N/A
AZ13250285_KU1919	KU1919	AZ13250285	2409.95	N/A	N/A	N/A	N/A
AZ13250285_LOXIMVI	LOXIMVI	AZ13250285	2082.89	N/A	N/A	N/A	N/A
AZ13250285_MDAMB157	MDAMB157	AZ13250285	2135.07	N/A	10.1648	N/A	inaccurate
AZ13250285_MDAMB175VII	MDAMB175VII	AZ13250285	2871.55	N/A	N/A	N/A	N/A
AZ13250285_MDAMB231	MDAMB231	AZ13250285	3314.3	N/A	N/A	N/A	N/A
AZ13250285_MDAMB361	MDAMB361	AZ13250285	3991.73	N/A	0.01	N/A	inaccurate
AZ13250285_MDAMB415	MDAMB415	AZ13250285	4271.26	N/A	11.5022	N/A	inaccurate
AZ13250285_MDAMB436	MDAMB436	AZ13250285	3292.24	N/A	9.41586	N/A	inaccurate
AZ13250285_MDAMB468	MDAMB468	AZ13250285	2528.67	N/A	26.3796	N/A	inaccurate
AZ13250285_NCIH1299	NCIH1299	AZ13250285	3339.52	N/A	26.326	N/A	inaccurate
AZ13250285_NCIH1437	NCIH1437	AZ13250285	3422.88	N/A	9.90616	N/A	inaccurate
AZ13250285_NCIH1563	NCIH1563	AZ13250285	6089.06	N/A	10.0809	N/A	inaccurate
AZ13250285_NCIH1650	NCIH1650	AZ13250285	1586.06	N/A	N/A	N/A	N/A
AZ13250285_NCIH1703	NCIH1703	AZ13250285	2038.4	N/A	10.9229	N/A	inaccurate
AZ13250285_NCIH1793	NCIH1793	AZ13250285	3242.91	N/A	11.0547	N/A	inaccurate
AZ13250285_NCIH1975	NCIH1975	AZ13250285	4028.21	N/A	21.076	N/A	inaccurate
AZ13250285_NCIH2085	NCIH2085	AZ13250285	2259.15	N/A	9.2183	N/A	inaccurate
AZ13250285_NCIH2122	NCIH2122	AZ13250285	4116.02	N/A	N/A	N/A	N/A
AZ13250285_NCIH2170	NCIH2170	AZ13250285	5375.13	N/A	6.84336	N/A	inaccurate
AZ13250285_NCIH2228	NCIH2228	AZ13250285	3434.12	N/A	35.6308	N/A	inaccurate
AZ13250285_NCIH226	NCIH226	AZ13250285	2281.94	N/A	4.69598	N/A	inaccurate
AZ13250285_NCIH2291	NCIH2291	AZ13250285	3937.22	N/A	2.39079	N/A	inaccurate
AZ13250285_NCIH23	NCIH23	AZ13250285	4947.98	N/A	7.66684	N/A	inaccurate
AZ13250285_NCIH460	NCIH460	AZ13250285	7770.31	N/A	N/A	N/A	N/A
AZ13250285_NCIH520	NCIH520	AZ13250285	3385.16	N/A	6.60608	N/A	inaccurate
AZ13250285_NCIH522	NCIH522	AZ13250285	2144.56	N/A	4.10979	N/A	inaccurate
AZ13250285_NCIH838	NCIH838	AZ13250285	2597.96	N/A	8.14217	N/A	inaccurate
AZ13250285_OV90	OV90	AZ13250285	7313.72	N/A	N/A	N/A	N/A
AZ13250285_OVCAR4	OVCAR4	AZ13250285	6482.7	N/A	N/A	N/A	N/A
AZ13250285_OVCAR8	OVCAR8	AZ13250285	3091.8	N/A	N/A	N/A	N/A
AZ13250285_RPMI7951	RPMI7951	AZ13250285	2076.47	N/A	N/A	N/A	N/A
AZ13250285_RPMI8226	RPMI8226	AZ13250285	6597.19	N/A	N/A	N/A	N/A
AZ13250285_RT4	RT4	AZ13250285	5658.53	N/A	N/A	N/A	N/A
AZ13250285_SF268	SF268	AZ13250285	2213.03	N/A	N/A	N/A	N/A
AZ13250285_SF295	SF295	AZ13250285	2245.23	N/A	N/A	N/A	N/A
AZ13250285_SF539	SF539	AZ13250285	2168.39	N/A	N/A	N/A	N/A
AZ13250285_SKMEL28	SKMEL28	AZ13250285	2060.34	N/A	N/A	N/A	N/A
AZ13250285_SKMEL30	SKMEL30	AZ13250285	3565.88	N/A	N/A	N/A	N/A
AZ13250285_SKMEL5	SKMEL5	AZ13250285	5040.19	N/A	N/A	N/A	N/A
AZ13250285_SKMES1	SKMES1	AZ13250285	6587.75	N/A	N/A	N/A	N/A
AZ13250285_SNB75	SNB75	AZ13250285	3218.75	N/A	N/A	N/A	N/A
AZ13250285_SW620	SW620	AZ13250285	4096.48	N/A	5.84909	N/A	inaccurate
AZ13250285_SW780	SW780	AZ13250285	2020.9	N/A	N/A	N/A	N/A
AZ13250285_SW837	SW837	AZ13250285	2431.77	N/A	0.0771636	N/A	inaccurate
AZ13250285_SW900	SW900	AZ13250285	3235.73	N/A	3.05297	N/A	inaccurate
AZ13250285_T24	T24	AZ13250285	3099.25	N/A	N/A	N/A	N/A
AZ13250285_T47D	T47D	AZ13250285	5537.57	N/A	9.1012	N/A	inaccurate
AZ13250285_TCCSUP	TCCSUP	AZ13250285	4737.82	N/A	N/A	N/A	N/A
AZ13250285_UACC257	UACC257	AZ13250285	3428.28	N/A	N/A	N/A	N/A
AZ13250285_UACC62	UACC62	AZ13250285	2746.4	N/A	N/A	N/A	N/A
AZ13250285_UACC812	UACC812	AZ13250285	939.594	N/A	N/A	N/A	N/A
AZ13250285_UMUC3	UMUC3	AZ13250285	2029.25	N/A	N/A	N/A	N/A
AZ13250285_VCAP	VCAP	AZ13250285	5435.51	N/A	N/A	N/A	N/A
AZ13250285_VMCUB1	VMCUB1	AZ13250285	2101.8	N/A	N/A	N/A	N/A
AZ13257149_647V	647V	AZ13257149	293.603	N/A	N/A	N/A	N/A
AZ13257149_A2780	A2780	AZ13257149	1323.62	N/A	N/A	N/A	N/A
AZ13257149_A375	A375	AZ13257149	1349.99	N/A	N/A	N/A	N/A
AZ13257149_A498	A498	AZ13257149	639.892	N/A	N/A	N/A	N/A
AZ13257149_A549	A549	AZ13257149	1811.81	N/A	N/A	N/A	N/A
AZ13257149_ACHN	ACHN	AZ13257149	1470.79	N/A	N/A	N/A	N/A
AZ13257149_BFTC905	BFTC905	AZ13257149	1286.56	N/A	N/A	N/A	N/A
AZ13257149_BT20	BT20	AZ13257149	1339.3	N/A	N/A	N/A	N/A
AZ13257149_BT549	BT549	AZ13257149	1334.88	N/A	N/A	N/A	N/A
AZ13257149_C32	C32	AZ13257149	3127.86	N/A	808.297	N/A	accurate
AZ13257149_CAKI1	CAKI1	AZ13257149	1592.87	N/A	N/A	N/A	N/A
AZ13257149_CAL120	CAL120	AZ13257149	1578.84	N/A	N/A	N/A	N/A
AZ13257149_CAL148	CAL148	AZ13257149	1406.79	N/A	N/A	N/A	N/A
AZ13257149_CALU3	CALU3	AZ13257149	1336.91	N/A	N/A	N/A	N/A
AZ13257149_CALU6	CALU6	AZ13257149	1281.29	N/A	N/A	N/A	N/A
AZ13257149_CAMA1	CAMA1	AZ13257149	744.102	N/A	N/A	N/A	N/A
AZ13257149_CAOV3	CAOV3	AZ13257149	938.791	N/A	N/A	N/A	N/A
AZ13257149_DMS114	DMS114	AZ13257149	1322.57	N/A	N/A	N/A	N/A
AZ13257149_DU4475	DU4475	AZ13257149	1351.93	N/A	N/A	N/A	N/A
AZ13257149_EKVX	EKVX	AZ13257149	2030.79	N/A	N/A	N/A	N/A
AZ13257149_ES2	ES2	AZ13257149	966.09	N/A	N/A	N/A	N/A
AZ13257149_HCC1143	HCC1143	AZ13257149	1260.79	N/A	N/A	N/A	N/A
AZ13257149_HCC1187	HCC1187	AZ13257149	2079.95	N/A	N/A	N/A	N/A
AZ13257149_HCC1395	HCC1395	AZ13257149	754.059	N/A	N/A	N/A	N/A
AZ13257149_HCC1419	HCC1419	AZ13257149	1417.81	N/A	N/A	N/A	N/A
AZ13257149_HCC1428	HCC1428	AZ13257149	1993.56	N/A	N/A	N/A	N/A
AZ13257149_HCC1500	HCC1500	AZ13257149	178.583	N/A	N/A	N/A	N/A
AZ13257149_HCC1806	HCC1806	AZ13257149	1859.41	N/A	N/A	N/A	N/A
AZ13257149_HCC1937	HCC1937	AZ13257149	1303.62	N/A	N/A	N/A	N/A
AZ13257149_HCC1954	HCC1954	AZ13257149	2002.59	N/A	N/A	N/A	N/A
AZ13257149_HCC38	HCC38	AZ13257149	2083.05	N/A	N/A	N/A	N/A
AZ13257149_HCC70	HCC70	AZ13257149	1439.34	N/A	N/A	N/A	N/A
AZ13257149_HCT15	HCT15	AZ13257149	1378.55	N/A	N/A	N/A	N/A
AZ13257149_HL60	HL60	AZ13257149	883.498	N/A	N/A	N/A	N/A
AZ13257149_HOP62	HOP62	AZ13257149	1288.72	N/A	N/A	N/A	N/A
AZ13257149_HOP92	HOP92	AZ13257149	699.983	N/A	N/A	N/A	N/A
AZ13257149_HS578T	HS578T	AZ13257149	1306.41	N/A	N/A	N/A	N/A
AZ13257149_HT1197	HT1197	AZ13257149	1377.54	N/A	N/A	N/A	N/A
AZ13257149_HT1376	HT1376	AZ13257149	1387.28	N/A	N/A	N/A	N/A
AZ13257149_HT29	HT29	AZ13257149	1286.04	N/A	6876.52	N/A	accurate
AZ13257149_J82	J82	AZ13257149	1303.72	N/A	N/A	N/A	N/A
AZ13257149_K562	K562	AZ13257149	1346.6	N/A	N/A	N/A	N/A
AZ13257149_KATOIII	KATOIII	AZ13257149	1277.39	N/A	N/A	N/A	N/A
AZ13257149_KU1919	KU1919	AZ13257149	1317.98	N/A	N/A	N/A	N/A
AZ13257149_LOXIMVI	LOXIMVI	AZ13257149	1285.47	N/A	N/A	N/A	N/A
AZ13257149_MDAMB157	MDAMB157	AZ13257149	1394.52	N/A	N/A	N/A	N/A
AZ13257149_MDAMB175VII	MDAMB175VII	AZ13257149	1652.59	N/A	N/A	N/A	N/A
AZ13257149_MDAMB231	MDAMB231	AZ13257149	1405.79	N/A	N/A	N/A	N/A
AZ13257149_MDAMB361	MDAMB361	AZ13257149	969.474	N/A	N/A	N/A	N/A
AZ13257149_MDAMB415	MDAMB415	AZ13257149	1510.81	N/A	N/A	N/A	N/A
AZ13257149_MDAMB436	MDAMB436	AZ13257149	1356.46	N/A	N/A	N/A	N/A
AZ13257149_MDAMB468	MDAMB468	AZ13257149	1575.85	N/A	N/A	N/A	N/A
AZ13257149_NCIH1299	NCIH1299	AZ13257149	1298.67	N/A	N/A	N/A	N/A
AZ13257149_NCIH1437	NCIH1437	AZ13257149	1297.42	N/A	N/A	N/A	N/A
AZ13257149_NCIH1563	NCIH1563	AZ13257149	2080.68	N/A	N/A	N/A	N/A
AZ13257149_NCIH1650	NCIH1650	AZ13257149	1457.66	N/A	N/A	N/A	N/A
AZ13257149_NCIH1703	NCIH1703	AZ13257149	1287.26	N/A	N/A	N/A	N/A
AZ13257149_NCIH1793	NCIH1793	AZ13257149	1310.95	N/A	N/A	N/A	N/A
AZ13257149_NCIH1975	NCIH1975	AZ13257149	1319.32	N/A	N/A	N/A	N/A
AZ13257149_NCIH2085	NCIH2085	AZ13257149	1313.78	N/A	N/A	N/A	N/A
AZ13257149_NCIH2122	NCIH2122	AZ13257149	936.981	N/A	N/A	N/A	N/A
AZ13257149_NCIH2170	NCIH2170	AZ13257149	1290.6	N/A	N/A	N/A	N/A
AZ13257149_NCIH2228	NCIH2228	AZ13257149	1260.26	N/A	N/A	N/A	N/A
AZ13257149_NCIH226	NCIH226	AZ13257149	1576.42	N/A	N/A	N/A	N/A
AZ13257149_NCIH2291	NCIH2291	AZ13257149	1267.85	N/A	N/A	N/A	N/A
AZ13257149_NCIH23	NCIH23	AZ13257149	1332.89	N/A	N/A	N/A	N/A
AZ13257149_NCIH460	NCIH460	AZ13257149	1319.53	N/A	N/A	N/A	N/A
AZ13257149_NCIH520	NCIH520	AZ13257149	984.808	N/A	N/A	N/A	N/A
AZ13257149_NCIH522	NCIH522	AZ13257149	1325.63	N/A	N/A	N/A	N/A
AZ13257149_NCIH838	NCIH838	AZ13257149	1326.9	N/A	N/A	N/A	N/A
AZ13257149_OV90	OV90	AZ13257149	1341.59	N/A	N/A	N/A	N/A
AZ13257149_OVCAR4	OVCAR4	AZ13257149	1253.03	N/A	N/A	N/A	N/A
AZ13257149_OVCAR8	OVCAR8	AZ13257149	1995.62	N/A	N/A	N/A	N/A
AZ13257149_RPMI7951	RPMI7951	AZ13257149	1326.18	N/A	N/A	N/A	N/A
AZ13257149_RPMI8226	RPMI8226	AZ13257149	1316.64	N/A	N/A	N/A	N/A
AZ13257149_RT4	RT4	AZ13257149	1376.39	N/A	N/A	N/A	N/A
AZ13257149_SF268	SF268	AZ13257149	2092.96	N/A	N/A	N/A	N/A
AZ13257149_SF295	SF295	AZ13257149	1309.03	N/A	N/A	N/A	N/A
AZ13257149_SF539	SF539	AZ13257149	1266.42	N/A	N/A	N/A	N/A
AZ13257149_SKMEL28	SKMEL28	AZ13257149	2051.73	N/A	N/A	N/A	N/A
AZ13257149_SKMEL30	SKMEL30	AZ13257149	1498.3	N/A	N/A	N/A	N/A
AZ13257149_SKMEL5	SKMEL5	AZ13257149	1339.03	N/A	N/A	N/A	N/A
AZ13257149_SKMES1	SKMES1	AZ13257149	1645.01	N/A	N/A	N/A	N/A
AZ13257149_SNB75	SNB75	AZ13257149	1257.64	N/A	N/A	N/A	N/A
AZ13257149_SW620	SW620	AZ13257149	1390.73	N/A	0.1	N/A	inaccurate
AZ13257149_SW780	SW780	AZ13257149	1336.28	N/A	N/A	N/A	N/A
AZ13257149_SW837	SW837	AZ13257149	1297.55	N/A	2862.71	N/A	accurate
AZ13257149_SW900	SW900	AZ13257149	1353.69	N/A	N/A	N/A	N/A
AZ13257149_T24	T24	AZ13257149	1703.08	N/A	N/A	N/A	N/A
AZ13257149_T47D	T47D	AZ13257149	1480.09	N/A	N/A	N/A	N/A
AZ13257149_TCCSUP	TCCSUP	AZ13257149	1304.91	N/A	N/A	N/A	N/A
AZ13257149_UACC257	UACC257	AZ13257149	1453.97	N/A	N/A	N/A	N/A
AZ13257149_UACC62	UACC62	AZ13257149	1392.48	N/A	N/A	N/A	N/A
AZ13257149_UACC812	UACC812	AZ13257149	158.178	N/A	N/A	N/A	N/A
AZ13257149_UMUC3	UMUC3	AZ13257149	1355.6	N/A	N/A	N/A	N/A
AZ13257149_VCAP	VCAP	AZ13257149	1258.93	N/A	N/A	N/A	N/A
AZ13257149_VMCUB1	VMCUB1	AZ13257149	630.589	N/A	N/A	N/A	N/A
AZ13361171_647V	647V	AZ13361171	60.9328	N/A	N/A	N/A	N/A
AZ13361171_A2780	A2780	AZ13361171	345.437	N/A	N/A	N/A	N/A
AZ13361171_A375	A375	AZ13361171	436.245	N/A	N/A	N/A	N/A
AZ13361171_A498	A498	AZ13361171	183.215	N/A	N/A	N/A	N/A
AZ13361171_A549	A549	AZ13361171	420.203	N/A	1473.21	N/A	accurate
AZ13361171_ACHN	ACHN	AZ13361171	323.979	N/A	N/A	N/A	N/A
AZ13361171_BFTC905	BFTC905	AZ13361171	291.727	N/A	N/A	N/A	N/A
AZ13361171_BT20	BT20	AZ13361171	243.064	N/A	N/A	N/A	N/A
AZ13361171_BT549	BT549	AZ13361171	80.0441	N/A	N/A	N/A	N/A
AZ13361171_C32	C32	AZ13361171	299.782	N/A	N/A	N/A	N/A
AZ13361171_CAKI1	CAKI1	AZ13361171	433.978	N/A	N/A	N/A	N/A
AZ13361171_CAL120	CAL120	AZ13361171	238.611	N/A	N/A	N/A	N/A
AZ13361171_CAL148	CAL148	AZ13361171	424.586	N/A	N/A	N/A	N/A
AZ13361171_CALU3	CALU3	AZ13361171	211.2	N/A	2754.2	N/A	inaccurate
AZ13361171_CALU6	CALU6	AZ13361171	30.45	N/A	1554.36	N/A	inaccurate
AZ13361171_CAMA1	CAMA1	AZ13361171	206.489	N/A	N/A	N/A	N/A
AZ13361171_CAOV3	CAOV3	AZ13361171	202.309	N/A	N/A	N/A	N/A
AZ13361171_DMS114	DMS114	AZ13361171	202.16	N/A	530.134	N/A	accurate
AZ13361171_DU4475	DU4475	AZ13361171	439.467	N/A	N/A	N/A	N/A
AZ13361171_EKVX	EKVX	AZ13361171	162.655	N/A	N/A	N/A	N/A
AZ13361171_ES2	ES2	AZ13361171	94.949	N/A	N/A	N/A	N/A
AZ13361171_HCC1143	HCC1143	AZ13361171	154.808	N/A	N/A	N/A	N/A
AZ13361171_HCC1187	HCC1187	AZ13361171	197.174	N/A	N/A	N/A	N/A
AZ13361171_HCC1395	HCC1395	AZ13361171	214.987	N/A	N/A	N/A	N/A
AZ13361171_HCC1419	HCC1419	AZ13361171	216.269	N/A	N/A	N/A	N/A
AZ13361171_HCC1428	HCC1428	AZ13361171	429.27	N/A	N/A	N/A	N/A
AZ13361171_HCC1500	HCC1500	AZ13361171	57.5784	N/A	N/A	N/A	N/A
AZ13361171_HCC1806	HCC1806	AZ13361171	211.775	N/A	N/A	N/A	N/A
AZ13361171_HCC1937	HCC1937	AZ13361171	212.058	N/A	N/A	N/A	N/A
AZ13361171_HCC1954	HCC1954	AZ13361171	425.134	N/A	N/A	N/A	N/A
AZ13361171_HCC38	HCC38	AZ13361171	213.199	N/A	N/A	N/A	N/A
AZ13361171_HCC70	HCC70	AZ13361171	207.174	N/A	N/A	N/A	N/A
AZ13361171_HCT15	HCT15	AZ13361171	437.559	N/A	N/A	N/A	N/A
AZ13361171_HL60	HL60	AZ13361171	203.164	N/A	N/A	N/A	N/A
AZ13361171_HOP62	HOP62	AZ13361171	198.74	N/A	N/A	N/A	N/A
AZ13361171_HOP92	HOP92	AZ13361171	96.2833	N/A	N/A	N/A	N/A
AZ13361171_HS578T	HS578T	AZ13361171	208.372	N/A	N/A	N/A	N/A
AZ13361171_HT1197	HT1197	AZ13361171	333.96	N/A	N/A	N/A	N/A
AZ13361171_HT1376	HT1376	AZ13361171	434.821	N/A	N/A	N/A	N/A
AZ13361171_HT29	HT29	AZ13361171	196.657	N/A	N/A	N/A	N/A
AZ13361171_J82	J82	AZ13361171	414.566	N/A	N/A	N/A	N/A
AZ13361171_K562	K562	AZ13361171	204.977	N/A	N/A	N/A	N/A
AZ13361171_KATOIII	KATOIII	AZ13361171	206.018	N/A	N/A	N/A	N/A
AZ13361171_KU1919	KU1919	AZ13361171	304.414	N/A	N/A	N/A	N/A
AZ13361171_LOXIMVI	LOXIMVI	AZ13361171	435.603	N/A	N/A	N/A	N/A
AZ13361171_MDAMB157	MDAMB157	AZ13361171	149.384	N/A	N/A	N/A	N/A
AZ13361171_MDAMB175VII	MDAMB175VII	AZ13361171	236.213	N/A	N/A	N/A	N/A
AZ13361171_MDAMB231	MDAMB231	AZ13361171	240.052	N/A	N/A	N/A	N/A
AZ13361171_MDAMB361	MDAMB361	AZ13361171	150.409	N/A	N/A	N/A	N/A
AZ13361171_MDAMB415	MDAMB415	AZ13361171	124.078	N/A	N/A	N/A	N/A
AZ13361171_MDAMB436	MDAMB436	AZ13361171	325.406	N/A	N/A	N/A	N/A
AZ13361171_MDAMB468	MDAMB468	AZ13361171	220.342	N/A	N/A	N/A	N/A
AZ13361171_NCIH1299	NCIH1299	AZ13361171	268.035	N/A	1305.67	N/A	accurate
AZ13361171_NCIH1437	NCIH1437	AZ13361171	209.649	N/A	704.059	N/A	accurate
AZ13361171_NCIH1563	NCIH1563	AZ13361171	148.557	N/A	957.235	N/A	accurate
AZ13361171_NCIH1650	NCIH1650	AZ13361171	237.767	N/A	N/A	N/A	N/A
AZ13361171_NCIH1703	NCIH1703	AZ13361171	386.381	N/A	517.805	N/A	accurate
AZ13361171_NCIH1793	NCIH1793	AZ13361171	211.881	N/A	1399.43	N/A	accurate
AZ13361171_NCIH1975	NCIH1975	AZ13361171	209.794	N/A	532.71	N/A	accurate
AZ13361171_NCIH2085	NCIH2085	AZ13361171	174.363	N/A	969.03	N/A	accurate
AZ13361171_NCIH2122	NCIH2122	AZ13361171	141.533	N/A	N/A	N/A	N/A
AZ13361171_NCIH2170	NCIH2170	AZ13361171	275.646	N/A	1309	N/A	accurate
AZ13361171_NCIH2228	NCIH2228	AZ13361171	269.686	N/A	37.5587	N/A	accurate
AZ13361171_NCIH226	NCIH226	AZ13361171	434.276	N/A	397.645	N/A	accurate
AZ13361171_NCIH2291	NCIH2291	AZ13361171	201.557	N/A	1442.84	N/A	accurate
AZ13361171_NCIH23	NCIH23	AZ13361171	216.918	N/A	379.057	N/A	accurate
AZ13361171_NCIH460	NCIH460	AZ13361171	278.263	N/A	N/A	N/A	N/A
AZ13361171_NCIH520	NCIH520	AZ13361171	239.843	N/A	1284.44	N/A	accurate
AZ13361171_NCIH522	NCIH522	AZ13361171	180.999	N/A	1127.98	N/A	accurate
AZ13361171_NCIH838	NCIH838	AZ13361171	210.243	N/A	900.82	N/A	accurate
AZ13361171_OV90	OV90	AZ13361171	391.44	N/A	N/A	N/A	N/A
AZ13361171_OVCAR4	OVCAR4	AZ13361171	212.58	N/A	N/A	N/A	N/A
AZ13361171_OVCAR8	OVCAR8	AZ13361171	205.498	N/A	N/A	N/A	N/A
AZ13361171_RPMI7951	RPMI7951	AZ13361171	214.629	N/A	N/A	N/A	N/A
AZ13361171_RPMI8226	RPMI8226	AZ13361171	182.839	N/A	N/A	N/A	N/A
AZ13361171_RT4	RT4	AZ13361171	345.596	N/A	N/A	N/A	N/A
AZ13361171_SF268	SF268	AZ13361171	203.015	N/A	N/A	N/A	N/A
AZ13361171_SF295	SF295	AZ13361171	219.973	N/A	N/A	N/A	N/A
AZ13361171_SF539	SF539	AZ13361171	202.451	N/A	N/A	N/A	N/A
AZ13361171_SKMEL28	SKMEL28	AZ13361171	428.035	N/A	N/A	N/A	N/A
AZ13361171_SKMEL30	SKMEL30	AZ13361171	192.838	N/A	N/A	N/A	N/A
AZ13361171_SKMEL5	SKMEL5	AZ13361171	288.802	N/A	N/A	N/A	N/A
AZ13361171_SKMES1	SKMES1	AZ13361171	417.107	N/A	N/A	N/A	N/A
AZ13361171_SNB75	SNB75	AZ13361171	225.628	N/A	N/A	N/A	N/A
AZ13361171_SW620	SW620	AZ13361171	240.634	N/A	N/A	N/A	N/A
AZ13361171_SW780	SW780	AZ13361171	204.307	N/A	N/A	N/A	N/A
AZ13361171_SW837	SW837	AZ13361171	176.206	N/A	N/A	N/A	N/A
AZ13361171_SW900	SW900	AZ13361171	237.543	N/A	1453.89	N/A	accurate
AZ13361171_T24	T24	AZ13361171	238.61	N/A	N/A	N/A	N/A
AZ13361171_T47D	T47D	AZ13361171	155.659	N/A	N/A	N/A	N/A
AZ13361171_TCCSUP	TCCSUP	AZ13361171	121.921	N/A	N/A	N/A	N/A
AZ13361171_UACC257	UACC257	AZ13361171	212.307	N/A	N/A	N/A	N/A
AZ13361171_UACC62	UACC62	AZ13361171	382.006	N/A	N/A	N/A	N/A
AZ13361171_UACC812	UACC812	AZ13361171	7.21552	N/A	N/A	N/A	N/A
AZ13361171_UMUC3	UMUC3	AZ13361171	206.863	N/A	N/A	N/A	N/A
AZ13361171_VCAP	VCAP	AZ13361171	231.993	N/A	N/A	N/A	N/A
AZ13361171_VMCUB1	VMCUB1	AZ13361171	70.9662	N/A	N/A	N/A	N/A
AZ13397262_647V	647V	AZ13397262	154.864	N/A	N/A	N/A	N/A
AZ13397262_A2780	A2780	AZ13397262	10000	N/A	N/A	N/A	N/A
AZ13397262_A375	A375	AZ13397262	10000	N/A	N/A	N/A	N/A
AZ13397262_A498	A498	AZ13397262	10000	N/A	N/A	N/A	N/A
AZ13397262_A549	A549	AZ13397262	10000	N/A	2131.31	N/A	accurate
AZ13397262_ACHN	ACHN	AZ13397262	10000	N/A	N/A	N/A	N/A
AZ13397262_BFTC905	BFTC905	AZ13397262	10000	N/A	N/A	N/A	N/A
AZ13397262_BT20	BT20	AZ13397262	10000	N/A	N/A	N/A	N/A
AZ13397262_BT549	BT549	AZ13397262	10000	N/A	N/A	N/A	N/A
AZ13397262_C32	C32	AZ13397262	10000	N/A	N/A	N/A	N/A
AZ13397262_CAKI1	CAKI1	AZ13397262	10000	N/A	N/A	N/A	N/A
AZ13397262_CAL120	CAL120	AZ13397262	10000	N/A	N/A	N/A	N/A
AZ13397262_CAL148	CAL148	AZ13397262	10000	N/A	N/A	N/A	N/A
AZ13397262_CALU3	CALU3	AZ13397262	10000	N/A	2762.41	N/A	accurate
AZ13397262_CALU6	CALU6	AZ13397262	10000	N/A	2966.07	N/A	accurate
AZ13397262_CAMA1	CAMA1	AZ13397262	630.952	N/A	N/A	N/A	N/A
AZ13397262_CAOV3	CAOV3	AZ13397262	559.109	N/A	N/A	N/A	N/A
AZ13397262_DMS114	DMS114	AZ13397262	2806.7	N/A	178.851	N/A	inaccurate
AZ13397262_DU4475	DU4475	AZ13397262	10000	N/A	N/A	N/A	N/A
AZ13397262_EKVX	EKVX	AZ13397262	10000	N/A	N/A	N/A	N/A
AZ13397262_ES2	ES2	AZ13397262	411.836	N/A	N/A	N/A	N/A
AZ13397262_HCC1143	HCC1143	AZ13397262	10000	N/A	N/A	N/A	N/A
AZ13397262_HCC1187	HCC1187	AZ13397262	10000	N/A	N/A	N/A	N/A
AZ13397262_HCC1395	HCC1395	AZ13397262	10000	N/A	N/A	N/A	N/A
AZ13397262_HCC1419	HCC1419	AZ13397262	10000	N/A	N/A	N/A	N/A
AZ13397262_HCC1428	HCC1428	AZ13397262	10000	N/A	N/A	N/A	N/A
AZ13397262_HCC1500	HCC1500	AZ13397262	197.516	N/A	N/A	N/A	N/A
AZ13397262_HCC1806	HCC1806	AZ13397262	10000	N/A	N/A	N/A	N/A
AZ13397262_HCC1937	HCC1937	AZ13397262	10000	N/A	N/A	N/A	N/A
AZ13397262_HCC1954	HCC1954	AZ13397262	10000	N/A	N/A	N/A	N/A
AZ13397262_HCC38	HCC38	AZ13397262	10000	N/A	N/A	N/A	N/A
AZ13397262_HCC70	HCC70	AZ13397262	10000	N/A	N/A	N/A	N/A
AZ13397262_HCT15	HCT15	AZ13397262	7994.16	N/A	N/A	N/A	N/A
AZ13397262_HL60	HL60	AZ13397262	10000	N/A	N/A	N/A	N/A
AZ13397262_HOP62	HOP62	AZ13397262	10000	N/A	N/A	N/A	N/A
AZ13397262_HOP92	HOP92	AZ13397262	224.049	N/A	N/A	N/A	N/A
AZ13397262_HS578T	HS578T	AZ13397262	10000	N/A	N/A	N/A	N/A
AZ13397262_HT1197	HT1197	AZ13397262	10000	N/A	N/A	N/A	N/A
AZ13397262_HT1376	HT1376	AZ13397262	10000	N/A	N/A	N/A	N/A
AZ13397262_HT29	HT29	AZ13397262	10000	N/A	N/A	N/A	N/A
AZ13397262_J82	J82	AZ13397262	10000	N/A	N/A	N/A	N/A
AZ13397262_K562	K562	AZ13397262	10000	N/A	N/A	N/A	N/A
AZ13397262_KATOIII	KATOIII	AZ13397262	10000	N/A	N/A	N/A	N/A
AZ13397262_KU1919	KU1919	AZ13397262	10000	N/A	N/A	N/A	N/A
AZ13397262_LOXIMVI	LOXIMVI	AZ13397262	10000	N/A	N/A	N/A	N/A
AZ13397262_MDAMB157	MDAMB157	AZ13397262	10000	N/A	N/A	N/A	N/A
AZ13397262_MDAMB175VII	MDAMB175VII	AZ13397262	10000	N/A	N/A	N/A	N/A
AZ13397262_MDAMB231	MDAMB231	AZ13397262	10000	N/A	N/A	N/A	N/A
AZ13397262_MDAMB361	MDAMB361	AZ13397262	1206.22	N/A	N/A	N/A	N/A
AZ13397262_MDAMB415	MDAMB415	AZ13397262	10000	N/A	N/A	N/A	N/A
AZ13397262_MDAMB436	MDAMB436	AZ13397262	10000	N/A	N/A	N/A	N/A
AZ13397262_MDAMB468	MDAMB468	AZ13397262	10000	N/A	N/A	N/A	N/A
AZ13397262_NCIH1299	NCIH1299	AZ13397262	10000	N/A	854.41	N/A	inaccurate
AZ13397262_NCIH1437	NCIH1437	AZ13397262	10000	N/A	554.824	N/A	inaccurate
AZ13397262_NCIH1563	NCIH1563	AZ13397262	10000	N/A	2114.58	N/A	accurate
AZ13397262_NCIH1650	NCIH1650	AZ13397262	10000	N/A	N/A	N/A	N/A
AZ13397262_NCIH1703	NCIH1703	AZ13397262	10000	N/A	1473	N/A	accurate
AZ13397262_NCIH1793	NCIH1793	AZ13397262	6434.89	N/A	676.202	N/A	accurate
AZ13397262_NCIH1975	NCIH1975	AZ13397262	10000	N/A	516.34	N/A	inaccurate
AZ13397262_NCIH2085	NCIH2085	AZ13397262	10000	N/A	1325.21	N/A	accurate
AZ13397262_NCIH2122	NCIH2122	AZ13397262	616.396	N/A	N/A	N/A	N/A
AZ13397262_NCIH2170	NCIH2170	AZ13397262	6027.99	N/A	933.531	N/A	accurate
AZ13397262_NCIH2228	NCIH2228	AZ13397262	10000	N/A	10.1897	N/A	inaccurate
AZ13397262_NCIH226	NCIH226	AZ13397262	10000	N/A	1042.78	N/A	accurate
AZ13397262_NCIH2291	NCIH2291	AZ13397262	10000	N/A	1913.46	N/A	accurate
AZ13397262_NCIH23	NCIH23	AZ13397262	10000	N/A	507.364	N/A	inaccurate
AZ13397262_NCIH460	NCIH460	AZ13397262	10000	N/A	N/A	N/A	N/A
AZ13397262_NCIH520	NCIH520	AZ13397262	10000	N/A	1139.26	N/A	accurate
AZ13397262_NCIH522	NCIH522	AZ13397262	7405.62	N/A	1872.24	N/A	accurate
AZ13397262_NCIH838	NCIH838	AZ13397262	10000	N/A	2436.38	N/A	accurate
AZ13397262_OV90	OV90	AZ13397262	10000	N/A	N/A	N/A	N/A
AZ13397262_OVCAR4	OVCAR4	AZ13397262	10000	N/A	N/A	N/A	N/A
AZ13397262_OVCAR8	OVCAR8	AZ13397262	10000	N/A	N/A	N/A	N/A
AZ13397262_RPMI7951	RPMI7951	AZ13397262	10000	N/A	N/A	N/A	N/A
AZ13397262_RPMI8226	RPMI8226	AZ13397262	10000	N/A	N/A	N/A	N/A
AZ13397262_RT4	RT4	AZ13397262	5942.94	N/A	N/A	N/A	N/A
AZ13397262_SF268	SF268	AZ13397262	10000	N/A	N/A	N/A	N/A
AZ13397262_SF295	SF295	AZ13397262	1493.04	N/A	N/A	N/A	N/A
AZ13397262_SF539	SF539	AZ13397262	10000	N/A	N/A	N/A	N/A
AZ13397262_SKMEL28	SKMEL28	AZ13397262	10000	N/A	N/A	N/A	N/A
AZ13397262_SKMEL30	SKMEL30	AZ13397262	4652.83	N/A	N/A	N/A	N/A
AZ13397262_SKMEL5	SKMEL5	AZ13397262	10000	N/A	N/A	N/A	N/A
AZ13397262_SKMES1	SKMES1	AZ13397262	10000	N/A	N/A	N/A	N/A
AZ13397262_SNB75	SNB75	AZ13397262	10000	N/A	N/A	N/A	N/A
AZ13397262_SW620	SW620	AZ13397262	10000	N/A	N/A	N/A	N/A
AZ13397262_SW780	SW780	AZ13397262	10000	N/A	N/A	N/A	N/A
AZ13397262_SW837	SW837	AZ13397262	10000	N/A	N/A	N/A	N/A
AZ13397262_SW900	SW900	AZ13397262	10000	N/A	1694.59	N/A	accurate
AZ13397262_T24	T24	AZ13397262	10000	N/A	N/A	N/A	N/A
AZ13397262_T47D	T47D	AZ13397262	10000	N/A	N/A	N/A	N/A
AZ13397262_TCCSUP	TCCSUP	AZ13397262	10000	N/A	N/A	N/A	N/A
AZ13397262_UACC257	UACC257	AZ13397262	8514.15	N/A	N/A	N/A	N/A
AZ13397262_UACC62	UACC62	AZ13397262	10000	N/A	N/A	N/A	N/A
AZ13397262_UACC812	UACC812	AZ13397262	28.4591	N/A	N/A	N/A	N/A
AZ13397262_UMUC3	UMUC3	AZ13397262	10000	N/A	N/A	N/A	N/A
AZ13397262_VCAP	VCAP	AZ13397262	7885.28	N/A	N/A	N/A	N/A
AZ13397262_VMCUB1	VMCUB1	AZ13397262	10000	N/A	N/A	N/A	N/A
AZ13401366_647V	647V	AZ13401366	16.2085	N/A	N/A	N/A	N/A
AZ13401366_A2780	A2780	AZ13401366	10000	N/A	N/A	N/A	N/A
AZ13401366_A375	A375	AZ13401366	184.201	N/A	N/A	N/A	N/A
AZ13401366_A498	A498	AZ13401366	10.2822	N/A	N/A	N/A	N/A
AZ13401366_A549	A549	AZ13401366	3377.47	N/A	N/A	N/A	N/A
AZ13401366_ACHN	ACHN	AZ13401366	158.989	N/A	N/A	N/A	N/A
AZ13401366_BFTC905	BFTC905	AZ13401366	10000	N/A	N/A	N/A	N/A
AZ13401366_BT20	BT20	AZ13401366	53.4326	N/A	N/A	N/A	N/A
AZ13401366_BT549	BT549	AZ13401366	9942.34	N/A	N/A	N/A	N/A
AZ13401366_C32	C32	AZ13401366	10000	N/A	N/A	N/A	N/A
AZ13401366_CAKI1	CAKI1	AZ13401366	10000	N/A	N/A	N/A	N/A
AZ13401366_CAL120	CAL120	AZ13401366	4165.31	N/A	133.973	N/A	inaccurate
AZ13401366_CAL148	CAL148	AZ13401366	10000	N/A	N/A	N/A	N/A
AZ13401366_CALU3	CALU3	AZ13401366	30.2545	N/A	N/A	N/A	N/A
AZ13401366_CALU6	CALU6	AZ13401366	52.7479	N/A	N/A	N/A	N/A
AZ13401366_CAMA1	CAMA1	AZ13401366	13.3488	N/A	N/A	N/A	N/A
AZ13401366_CAOV3	CAOV3	AZ13401366	14.2736	N/A	N/A	N/A	N/A
AZ13401366_DMS114	DMS114	AZ13401366	26.8084	N/A	446.756	N/A	inaccurate
AZ13401366_DU4475	DU4475	AZ13401366	10000	N/A	N/A	N/A	N/A
AZ13401366_EKVX	EKVX	AZ13401366	62.4886	N/A	N/A	N/A	N/A
AZ13401366_ES2	ES2	AZ13401366	12.3489	N/A	N/A	N/A	N/A
AZ13401366_HCC1143	HCC1143	AZ13401366	10000	N/A	N/A	N/A	N/A
AZ13401366_HCC1187	HCC1187	AZ13401366	10000	N/A	N/A	N/A	N/A
AZ13401366_HCC1395	HCC1395	AZ13401366	9.39586	N/A	N/A	N/A	N/A
AZ13401366_HCC1419	HCC1419	AZ13401366	56.8934	N/A	N/A	N/A	N/A
AZ13401366_HCC1428	HCC1428	AZ13401366	10000	N/A	N/A	N/A	N/A
AZ13401366_HCC1500	HCC1500	AZ13401366	10000	N/A	N/A	N/A	N/A
AZ13401366_HCC1806	HCC1806	AZ13401366	65.1371	N/A	N/A	N/A	N/A
AZ13401366_HCC1937	HCC1937	AZ13401366	74.3712	N/A	N/A	N/A	N/A
AZ13401366_HCC1954	HCC1954	AZ13401366	10000	N/A	N/A	N/A	N/A
AZ13401366_HCC38	HCC38	AZ13401366	634.516	N/A	N/A	N/A	N/A
AZ13401366_HCC70	HCC70	AZ13401366	41.162	N/A	N/A	N/A	N/A
AZ13401366_HCT15	HCT15	AZ13401366	10000	N/A	N/A	N/A	N/A
AZ13401366_HL60	HL60	AZ13401366	87.4345	N/A	N/A	N/A	N/A
AZ13401366_HOP62	HOP62	AZ13401366	117.135	N/A	N/A	N/A	N/A
AZ13401366_HOP92	HOP92	AZ13401366	8.98682	N/A	N/A	N/A	N/A
AZ13401366_HS578T	HS578T	AZ13401366	32.7896	N/A	N/A	N/A	N/A
AZ13401366_HT1197	HT1197	AZ13401366	10000	N/A	N/A	N/A	N/A
AZ13401366_HT1376	HT1376	AZ13401366	85.8004	N/A	N/A	N/A	N/A
AZ13401366_HT29	HT29	AZ13401366	29.9631	N/A	N/A	N/A	N/A
AZ13401366_J82	J82	AZ13401366	10000	N/A	N/A	N/A	N/A
AZ13401366_K562	K562	AZ13401366	193.394	N/A	N/A	N/A	N/A
AZ13401366_KATOIII	KATOIII	AZ13401366	22.1535	N/A	298.754	N/A	inaccurate
AZ13401366_KU1919	KU1919	AZ13401366	492.889	N/A	N/A	N/A	N/A
AZ13401366_LOXIMVI	LOXIMVI	AZ13401366	573.184	N/A	N/A	N/A	N/A
AZ13401366_MDAMB157	MDAMB157	AZ13401366	20.4697	N/A	N/A	N/A	N/A
AZ13401366_MDAMB175VII	MDAMB175VII	AZ13401366	10000	N/A	N/A	N/A	N/A
AZ13401366_MDAMB231	MDAMB231	AZ13401366	37.2103	N/A	N/A	N/A	N/A
AZ13401366_MDAMB361	MDAMB361	AZ13401366	34.1067	N/A	N/A	N/A	N/A
AZ13401366_MDAMB415	MDAMB415	AZ13401366	31.4156	N/A	N/A	N/A	N/A
AZ13401366_MDAMB436	MDAMB436	AZ13401366	397.864	N/A	N/A	N/A	N/A
AZ13401366_MDAMB468	MDAMB468	AZ13401366	23.8136	N/A	N/A	N/A	N/A
AZ13401366_NCIH1299	NCIH1299	AZ13401366	108.726	N/A	N/A	N/A	N/A
AZ13401366_NCIH1437	NCIH1437	AZ13401366	22.812	N/A	65.9787	N/A	accurate
AZ13401366_NCIH1563	NCIH1563	AZ13401366	85.4328	N/A	N/A	N/A	N/A
AZ13401366_NCIH1650	NCIH1650	AZ13401366	36.3321	N/A	N/A	N/A	N/A
AZ13401366_NCIH1703	NCIH1703	AZ13401366	48.2629	N/A	147.245	N/A	accurate
AZ13401366_NCIH1793	NCIH1793	AZ13401366	11.95	N/A	81.3283	N/A	accurate
AZ13401366_NCIH1975	NCIH1975	AZ13401366	2268.58	N/A	N/A	N/A	N/A
AZ13401366_NCIH2085	NCIH2085	AZ13401366	18.9766	N/A	N/A	N/A	N/A
AZ13401366_NCIH2122	NCIH2122	AZ13401366	15.5754	N/A	N/A	N/A	N/A
AZ13401366_NCIH2170	NCIH2170	AZ13401366	36.9431	N/A	N/A	N/A	N/A
AZ13401366_NCIH2228	NCIH2228	AZ13401366	19.8195	N/A	2653.43	N/A	inaccurate
AZ13401366_NCIH226	NCIH226	AZ13401366	155.632	N/A	N/A	N/A	N/A
AZ13401366_NCIH2291	NCIH2291	AZ13401366	29.2971	N/A	548.859	N/A	inaccurate
AZ13401366_NCIH23	NCIH23	AZ13401366	28.5632	N/A	30.618	N/A	accurate
AZ13401366_NCIH460	NCIH460	AZ13401366	127.415	N/A	N/A	N/A	N/A
AZ13401366_NCIH520	NCIH520	AZ13401366	38.6623	N/A	6.61627	N/A	accurate
AZ13401366_NCIH522	NCIH522	AZ13401366	44.4834	N/A	0.3	N/A	inaccurate
AZ13401366_NCIH838	NCIH838	AZ13401366	30.1933	N/A	0.3	N/A	inaccurate
AZ13401366_OV90	OV90	AZ13401366	115.45	N/A	N/A	N/A	N/A
AZ13401366_OVCAR4	OVCAR4	AZ13401366	34.0697	N/A	N/A	N/A	N/A
AZ13401366_OVCAR8	OVCAR8	AZ13401366	160.991	N/A	N/A	N/A	N/A
AZ13401366_RPMI7951	RPMI7951	AZ13401366	29.7933	N/A	N/A	N/A	N/A
AZ13401366_RPMI8226	RPMI8226	AZ13401366	23.9233	N/A	N/A	N/A	N/A
AZ13401366_RT4	RT4	AZ13401366	10000	N/A	970.238	N/A	inaccurate
AZ13401366_SF268	SF268	AZ13401366	59.3791	N/A	N/A	N/A	N/A
AZ13401366_SF295	SF295	AZ13401366	38.504	N/A	N/A	N/A	N/A
AZ13401366_SF539	SF539	AZ13401366	32.7352	N/A	N/A	N/A	N/A
AZ13401366_SKMEL28	SKMEL28	AZ13401366	40.5303	N/A	N/A	N/A	N/A
AZ13401366_SKMEL30	SKMEL30	AZ13401366	30.1898	N/A	N/A	N/A	N/A
AZ13401366_SKMEL5	SKMEL5	AZ13401366	10000	N/A	N/A	N/A	N/A
AZ13401366_SKMES1	SKMES1	AZ13401366	40.9756	N/A	N/A	N/A	N/A
AZ13401366_SNB75	SNB75	AZ13401366	23.1565	N/A	N/A	N/A	N/A
AZ13401366_SW620	SW620	AZ13401366	21.3182	N/A	N/A	N/A	N/A
AZ13401366_SW780	SW780	AZ13401366	10000	N/A	329.744	N/A	inaccurate
AZ13401366_SW837	SW837	AZ13401366	29.2851	N/A	1.2304	N/A	inaccurate
AZ13401366_SW900	SW900	AZ13401366	33.0769	N/A	149.241	N/A	accurate
AZ13401366_T24	T24	AZ13401366	41.7988	N/A	N/A	N/A	N/A
AZ13401366_T47D	T47D	AZ13401366	13.41	N/A	N/A	N/A	N/A
AZ13401366_TCCSUP	TCCSUP	AZ13401366	20.1677	N/A	N/A	N/A	N/A
AZ13401366_UACC257	UACC257	AZ13401366	93.3932	N/A	N/A	N/A	N/A
AZ13401366_UACC62	UACC62	AZ13401366	85.776	N/A	N/A	N/A	N/A
AZ13401366_UACC812	UACC812	AZ13401366	6.09386	N/A	N/A	N/A	N/A
AZ13401366_UMUC3	UMUC3	AZ13401366	10000	N/A	N/A	N/A	N/A
AZ13401366_VCAP	VCAP	AZ13401366	27.7129	N/A	N/A	N/A	N/A
AZ13401366_VMCUB1	VMCUB1	AZ13401366	15.7065	N/A	N/A	N/A	N/A
AZ13406193_647V	647V	AZ13406193	31.1463	N/A	N/A	N/A	N/A
AZ13406193_A2780	A2780	AZ13406193	23.5767	N/A	N/A	N/A	N/A
AZ13406193_A375	A375	AZ13406193	26.5715	N/A	N/A	N/A	N/A
AZ13406193_A498	A498	AZ13406193	28.9163	N/A	N/A	N/A	N/A
AZ13406193_A549	A549	AZ13406193	29.3753	N/A	471.004	N/A	inaccurate
AZ13406193_ACHN	ACHN	AZ13406193	10.8648	N/A	N/A	N/A	N/A
AZ13406193_BFTC905	BFTC905	AZ13406193	368.588	N/A	N/A	N/A	N/A
AZ13406193_BT20	BT20	AZ13406193	28.2315	N/A	N/A	N/A	N/A
AZ13406193_BT549	BT549	AZ13406193	77.8625	N/A	N/A	N/A	N/A
AZ13406193_C32	C32	AZ13406193	10000	N/A	N/A	N/A	N/A
AZ13406193_CAKI1	CAKI1	AZ13406193	11.5318	N/A	N/A	N/A	N/A
AZ13406193_CAL120	CAL120	AZ13406193	13.5481	N/A	N/A	N/A	N/A
AZ13406193_CAL148	CAL148	AZ13406193	30.114	N/A	N/A	N/A	N/A
AZ13406193_CALU3	CALU3	AZ13406193	34.7121	N/A	0.3	N/A	inaccurate
AZ13406193_CALU6	CALU6	AZ13406193	12.9405	N/A	162.044	N/A	inaccurate
AZ13406193_CAMA1	CAMA1	AZ13406193	28.7966	N/A	N/A	N/A	N/A
AZ13406193_CAOV3	CAOV3	AZ13406193	31.1741	N/A	N/A	N/A	N/A
AZ13406193_DMS114	DMS114	AZ13406193	29.0418	N/A	N/A	N/A	N/A
AZ13406193_DU4475	DU4475	AZ13406193	30.2169	N/A	N/A	N/A	N/A
AZ13406193_EKVX	EKVX	AZ13406193	11.2519	N/A	N/A	N/A	N/A
AZ13406193_ES2	ES2	AZ13406193	11.9343	N/A	N/A	N/A	N/A
AZ13406193_HCC1143	HCC1143	AZ13406193	12.9164	N/A	N/A	N/A	N/A
AZ13406193_HCC1187	HCC1187	AZ13406193	28.4657	N/A	N/A	N/A	N/A
AZ13406193_HCC1395	HCC1395	AZ13406193	40.55	N/A	N/A	N/A	N/A
AZ13406193_HCC1419	HCC1419	AZ13406193	29.4974	N/A	N/A	N/A	N/A
AZ13406193_HCC1428	HCC1428	AZ13406193	33.7592	N/A	N/A	N/A	N/A
AZ13406193_HCC1500	HCC1500	AZ13406193	16.1072	N/A	N/A	N/A	N/A
AZ13406193_HCC1806	HCC1806	AZ13406193	60.8201	N/A	N/A	N/A	N/A
AZ13406193_HCC1937	HCC1937	AZ13406193	61.13	N/A	N/A	N/A	N/A
AZ13406193_HCC1954	HCC1954	AZ13406193	12.4683	N/A	N/A	N/A	N/A
AZ13406193_HCC38	HCC38	AZ13406193	27.8136	N/A	N/A	N/A	N/A
AZ13406193_HCC70	HCC70	AZ13406193	44.4817	N/A	N/A	N/A	N/A
AZ13406193_HCT15	HCT15	AZ13406193	29.0759	N/A	N/A	N/A	N/A
AZ13406193_HL60	HL60	AZ13406193	73.8012	N/A	N/A	N/A	N/A
AZ13406193_HOP62	HOP62	AZ13406193	29.0906	N/A	N/A	N/A	N/A
AZ13406193_HOP92	HOP92	AZ13406193	29.173	N/A	N/A	N/A	N/A
AZ13406193_HS578T	HS578T	AZ13406193	172.987	N/A	N/A	N/A	N/A
AZ13406193_HT1197	HT1197	AZ13406193	29.023	N/A	N/A	N/A	N/A
AZ13406193_HT1376	HT1376	AZ13406193	28.5142	N/A	N/A	N/A	N/A
AZ13406193_HT29	HT29	AZ13406193	13.6816	N/A	N/A	N/A	N/A
AZ13406193_J82	J82	AZ13406193	29.8319	N/A	N/A	N/A	N/A
AZ13406193_K562	K562	AZ13406193	32.1393	N/A	N/A	N/A	N/A
AZ13406193_KATOIII	KATOIII	AZ13406193	13.7962	N/A	N/A	N/A	N/A
AZ13406193_KU1919	KU1919	AZ13406193	9913.15	N/A	N/A	N/A	N/A
AZ13406193_LOXIMVI	LOXIMVI	AZ13406193	23.7063	N/A	N/A	N/A	N/A
AZ13406193_MDAMB157	MDAMB157	AZ13406193	58.3027	N/A	N/A	N/A	N/A
AZ13406193_MDAMB175VII	MDAMB175VII	AZ13406193	31.5369	N/A	N/A	N/A	N/A
AZ13406193_MDAMB231	MDAMB231	AZ13406193	28.5116	N/A	N/A	N/A	N/A
AZ13406193_MDAMB361	MDAMB361	AZ13406193	29.5691	N/A	N/A	N/A	N/A
AZ13406193_MDAMB415	MDAMB415	AZ13406193	49.3325	N/A	N/A	N/A	N/A
AZ13406193_MDAMB436	MDAMB436	AZ13406193	11.5258	N/A	N/A	N/A	N/A
AZ13406193_MDAMB468	MDAMB468	AZ13406193	28.2093	N/A	N/A	N/A	N/A
AZ13406193_NCIH1299	NCIH1299	AZ13406193	29.0772	N/A	1171.13	N/A	inaccurate
AZ13406193_NCIH1437	NCIH1437	AZ13406193	93.4755	N/A	N/A	N/A	N/A
AZ13406193_NCIH1563	NCIH1563	AZ13406193	10.6726	N/A	N/A	N/A	N/A
AZ13406193_NCIH1650	NCIH1650	AZ13406193	30.8846	N/A	N/A	N/A	N/A
AZ13406193_NCIH1703	NCIH1703	AZ13406193	29.4145	N/A	1079.7	N/A	inaccurate
AZ13406193_NCIH1793	NCIH1793	AZ13406193	29.6802	N/A	1374.33	N/A	inaccurate
AZ13406193_NCIH1975	NCIH1975	AZ13406193	14.015	N/A	1267.64	N/A	inaccurate
AZ13406193_NCIH2085	NCIH2085	AZ13406193	12.6437	N/A	N/A	N/A	N/A
AZ13406193_NCIH2122	NCIH2122	AZ13406193	12.3227	N/A	N/A	N/A	N/A
AZ13406193_NCIH2170	NCIH2170	AZ13406193	24.0765	N/A	1127.29	N/A	inaccurate
AZ13406193_NCIH2228	NCIH2228	AZ13406193	29.3938	N/A	188.808	N/A	accurate
AZ13406193_NCIH226	NCIH226	AZ13406193	26.2666	N/A	N/A	N/A	N/A
AZ13406193_NCIH2291	NCIH2291	AZ13406193	61.3873	N/A	643.193	N/A	inaccurate
AZ13406193_NCIH23	NCIH23	AZ13406193	13.7659	N/A	N/A	N/A	N/A
AZ13406193_NCIH460	NCIH460	AZ13406193	29.0476	N/A	N/A	N/A	N/A
AZ13406193_NCIH520	NCIH520	AZ13406193	14.2358	N/A	1051.51	N/A	inaccurate
AZ13406193_NCIH522	NCIH522	AZ13406193	12.2506	N/A	N/A	N/A	N/A
AZ13406193_NCIH838	NCIH838	AZ13406193	28.818	N/A	2105.93	N/A	inaccurate
AZ13406193_OV90	OV90	AZ13406193	13.7257	N/A	N/A	N/A	N/A
AZ13406193_OVCAR4	OVCAR4	AZ13406193	22.4411	N/A	N/A	N/A	N/A
AZ13406193_OVCAR8	OVCAR8	AZ13406193	23.1179	N/A	N/A	N/A	N/A
AZ13406193_RPMI7951	RPMI7951	AZ13406193	29.3315	N/A	N/A	N/A	N/A
AZ13406193_RPMI8226	RPMI8226	AZ13406193	32.9278	N/A	N/A	N/A	N/A
AZ13406193_RT4	RT4	AZ13406193	50.4091	N/A	N/A	N/A	N/A
AZ13406193_SF268	SF268	AZ13406193	26.0303	N/A	N/A	N/A	N/A
AZ13406193_SF295	SF295	AZ13406193	29.034	N/A	N/A	N/A	N/A
AZ13406193_SF539	SF539	AZ13406193	73.451	N/A	N/A	N/A	N/A
AZ13406193_SKMEL28	SKMEL28	AZ13406193	11.3904	N/A	N/A	N/A	N/A
AZ13406193_SKMEL30	SKMEL30	AZ13406193	29.7236	N/A	N/A	N/A	N/A
AZ13406193_SKMEL5	SKMEL5	AZ13406193	29.4495	N/A	N/A	N/A	N/A
AZ13406193_SKMES1	SKMES1	AZ13406193	28.722	N/A	N/A	N/A	N/A
AZ13406193_SNB75	SNB75	AZ13406193	28.2995	N/A	N/A	N/A	N/A
AZ13406193_SW620	SW620	AZ13406193	12.4584	N/A	N/A	N/A	N/A
AZ13406193_SW780	SW780	AZ13406193	64.5008	N/A	N/A	N/A	N/A
AZ13406193_SW837	SW837	AZ13406193	360.58	N/A	N/A	N/A	N/A
AZ13406193_SW900	SW900	AZ13406193	33.3644	N/A	N/A	N/A	N/A
AZ13406193_T24	T24	AZ13406193	12.985	N/A	N/A	N/A	N/A
AZ13406193_T47D	T47D	AZ13406193	29.8422	N/A	N/A	N/A	N/A
AZ13406193_TCCSUP	TCCSUP	AZ13406193	388.074	N/A	N/A	N/A	N/A
AZ13406193_UACC257	UACC257	AZ13406193	28.7482	N/A	N/A	N/A	N/A
AZ13406193_UACC62	UACC62	AZ13406193	29.333	N/A	N/A	N/A	N/A
AZ13406193_UACC812	UACC812	AZ13406193	80.3925	N/A	N/A	N/A	N/A
AZ13406193_UMUC3	UMUC3	AZ13406193	29.1914	N/A	N/A	N/A	N/A
AZ13406193_VCAP	VCAP	AZ13406193	29.5699	N/A	N/A	N/A	N/A
AZ13406193_VMCUB1	VMCUB1	AZ13406193	31.0336	N/A	N/A	N/A	N/A
AZ13409007_647V	647V	AZ13409007	2.13909	N/A	N/A	N/A	N/A
AZ13409007_A2780	A2780	AZ13409007	21.4186	N/A	N/A	N/A	N/A
AZ13409007_A375	A375	AZ13409007	2.33537	N/A	N/A	N/A	N/A
AZ13409007_A498	A498	AZ13409007	2.37587	N/A	N/A	N/A	N/A
AZ13409007_A549	A549	AZ13409007	2.52259	N/A	N/A	N/A	N/A
AZ13409007_ACHN	ACHN	AZ13409007	1.53358	N/A	N/A	N/A	N/A
AZ13409007_BFTC905	BFTC905	AZ13409007	2.98008	N/A	N/A	N/A	N/A
AZ13409007_BT20	BT20	AZ13409007	1.86751	N/A	347.046	N/A	inaccurate
AZ13409007_BT549	BT549	AZ13409007	2.00614	N/A	323.29	N/A	inaccurate
AZ13409007_C32	C32	AZ13409007	10000	N/A	N/A	N/A	N/A
AZ13409007_CAKI1	CAKI1	AZ13409007	2.42617	N/A	N/A	N/A	N/A
AZ13409007_CAL120	CAL120	AZ13409007	2.87978	N/A	263.277	N/A	inaccurate
AZ13409007_CAL148	CAL148	AZ13409007	16.8883	N/A	116.499	N/A	accurate
AZ13409007_CALU3	CALU3	AZ13409007	3.26095	N/A	N/A	N/A	N/A
AZ13409007_CALU6	CALU6	AZ13409007	8.67597	N/A	N/A	N/A	N/A
AZ13409007_CAMA1	CAMA1	AZ13409007	3.61424	N/A	118.358	N/A	inaccurate
AZ13409007_CAOV3	CAOV3	AZ13409007	2.23894	N/A	N/A	N/A	N/A
AZ13409007_DMS114	DMS114	AZ13409007	7.41034	N/A	N/A	N/A	N/A
AZ13409007_DU4475	DU4475	AZ13409007	17.2339	N/A	314.421	N/A	inaccurate
AZ13409007_EKVX	EKVX	AZ13409007	2.71473	N/A	N/A	N/A	N/A
AZ13409007_ES2	ES2	AZ13409007	6.46175	N/A	N/A	N/A	N/A
AZ13409007_HCC1143	HCC1143	AZ13409007	0.881644	N/A	64.9654	N/A	inaccurate
AZ13409007_HCC1187	HCC1187	AZ13409007	2.75154	N/A	237.97	N/A	inaccurate
AZ13409007_HCC1395	HCC1395	AZ13409007	4.5343	N/A	244.994	N/A	inaccurate
AZ13409007_HCC1419	HCC1419	AZ13409007	2.94541	N/A	N/A	N/A	N/A
AZ13409007_HCC1428	HCC1428	AZ13409007	8.01441	N/A	118.438	N/A	inaccurate
AZ13409007_HCC1500	HCC1500	AZ13409007	1.79433	N/A	N/A	N/A	N/A
AZ13409007_HCC1806	HCC1806	AZ13409007	2.59592	N/A	355.061	N/A	inaccurate
AZ13409007_HCC1937	HCC1937	AZ13409007	2.77423	N/A	392.495	N/A	inaccurate
AZ13409007_HCC1954	HCC1954	AZ13409007	2.63989	N/A	N/A	N/A	N/A
AZ13409007_HCC38	HCC38	AZ13409007	2.72988	N/A	313.373	N/A	inaccurate
AZ13409007_HCC70	HCC70	AZ13409007	11.5632	N/A	389.552	N/A	inaccurate
AZ13409007_HCT15	HCT15	AZ13409007	7.12258	N/A	N/A	N/A	N/A
AZ13409007_HL60	HL60	AZ13409007	2.10919	N/A	N/A	N/A	N/A
AZ13409007_HOP62	HOP62	AZ13409007	6.42811	N/A	N/A	N/A	N/A
AZ13409007_HOP92	HOP92	AZ13409007	2.84215	N/A	N/A	N/A	N/A
AZ13409007_HS578T	HS578T	AZ13409007	2.94302	N/A	183.834	N/A	inaccurate
AZ13409007_HT1197	HT1197	AZ13409007	2.43709	N/A	N/A	N/A	N/A
AZ13409007_HT1376	HT1376	AZ13409007	2.79528	N/A	N/A	N/A	N/A
AZ13409007_HT29	HT29	AZ13409007	14.5878	N/A	N/A	N/A	N/A
AZ13409007_J82	J82	AZ13409007	2.66571	N/A	N/A	N/A	N/A
AZ13409007_K562	K562	AZ13409007	2.66908	N/A	N/A	N/A	N/A
AZ13409007_KATOIII	KATOIII	AZ13409007	2.44205	N/A	N/A	N/A	N/A
AZ13409007_KU1919	KU1919	AZ13409007	2.77814	N/A	N/A	N/A	N/A
AZ13409007_LOXIMVI	LOXIMVI	AZ13409007	1.76328	N/A	N/A	N/A	N/A
AZ13409007_MDAMB157	MDAMB157	AZ13409007	2.70801	N/A	198.443	N/A	inaccurate
AZ13409007_MDAMB175VII	MDAMB175VII	AZ13409007	6.16219	N/A	N/A	N/A	N/A
AZ13409007_MDAMB231	MDAMB231	AZ13409007	2.58462	N/A	259.607	N/A	inaccurate
AZ13409007_MDAMB361	MDAMB361	AZ13409007	5.02157	N/A	N/A	N/A	N/A
AZ13409007_MDAMB415	MDAMB415	AZ13409007	16.1364	N/A	N/A	N/A	N/A
AZ13409007_MDAMB436	MDAMB436	AZ13409007	1.7521	N/A	275.455	N/A	inaccurate
AZ13409007_MDAMB468	MDAMB468	AZ13409007	3.70613	N/A	363.398	N/A	inaccurate
AZ13409007_NCIH1299	NCIH1299	AZ13409007	6.61713	N/A	N/A	N/A	N/A
AZ13409007_NCIH1437	NCIH1437	AZ13409007	10.5795	N/A	N/A	N/A	N/A
AZ13409007_NCIH1563	NCIH1563	AZ13409007	2.76988	N/A	N/A	N/A	N/A
AZ13409007_NCIH1650	NCIH1650	AZ13409007	6.3104	N/A	N/A	N/A	N/A
AZ13409007_NCIH1703	NCIH1703	AZ13409007	2.93282	N/A	N/A	N/A	N/A
AZ13409007_NCIH1793	NCIH1793	AZ13409007	3.41149	N/A	N/A	N/A	N/A
AZ13409007_NCIH1975	NCIH1975	AZ13409007	6.75467	N/A	N/A	N/A	N/A
AZ13409007_NCIH2085	NCIH2085	AZ13409007	2.64218	N/A	N/A	N/A	N/A
AZ13409007_NCIH2122	NCIH2122	AZ13409007	5.92419	N/A	N/A	N/A	N/A
AZ13409007_NCIH2170	NCIH2170	AZ13409007	7.24282	N/A	N/A	N/A	N/A
AZ13409007_NCIH2228	NCIH2228	AZ13409007	6.10231	N/A	N/A	N/A	N/A
AZ13409007_NCIH226	NCIH226	AZ13409007	2.50835	N/A	N/A	N/A	N/A
AZ13409007_NCIH2291	NCIH2291	AZ13409007	7.24172	N/A	N/A	N/A	N/A
AZ13409007_NCIH23	NCIH23	AZ13409007	4.07745	N/A	N/A	N/A	N/A
AZ13409007_NCIH460	NCIH460	AZ13409007	2.70549	N/A	N/A	N/A	N/A
AZ13409007_NCIH520	NCIH520	AZ13409007	0.582599	N/A	N/A	N/A	N/A
AZ13409007_NCIH522	NCIH522	AZ13409007	7.51147	N/A	N/A	N/A	N/A
AZ13409007_NCIH838	NCIH838	AZ13409007	3.24412	N/A	N/A	N/A	N/A
AZ13409007_OV90	OV90	AZ13409007	6.40964	N/A	N/A	N/A	N/A
AZ13409007_OVCAR4	OVCAR4	AZ13409007	2.36319	N/A	N/A	N/A	N/A
AZ13409007_OVCAR8	OVCAR8	AZ13409007	5.59263	N/A	N/A	N/A	N/A
AZ13409007_RPMI7951	RPMI7951	AZ13409007	2.71192	N/A	N/A	N/A	N/A
AZ13409007_RPMI8226	RPMI8226	AZ13409007	3.36273	N/A	N/A	N/A	N/A
AZ13409007_RT4	RT4	AZ13409007	6.77342	N/A	N/A	N/A	N/A
AZ13409007_SF268	SF268	AZ13409007	2.67639	N/A	N/A	N/A	N/A
AZ13409007_SF295	SF295	AZ13409007	2.53943	N/A	N/A	N/A	N/A
AZ13409007_SF539	SF539	AZ13409007	1.63475	N/A	N/A	N/A	N/A
AZ13409007_SKMEL28	SKMEL28	AZ13409007	1.79706	N/A	N/A	N/A	N/A
AZ13409007_SKMEL30	SKMEL30	AZ13409007	3.02389	N/A	N/A	N/A	N/A
AZ13409007_SKMEL5	SKMEL5	AZ13409007	2.28138	N/A	N/A	N/A	N/A
AZ13409007_SKMES1	SKMES1	AZ13409007	7.14836	N/A	N/A	N/A	N/A
AZ13409007_SNB75	SNB75	AZ13409007	2.71657	N/A	N/A	N/A	N/A
AZ13409007_SW620	SW620	AZ13409007	2.71898	N/A	N/A	N/A	N/A
AZ13409007_SW780	SW780	AZ13409007	2.307	N/A	N/A	N/A	N/A
AZ13409007_SW837	SW837	AZ13409007	2.71276	N/A	N/A	N/A	N/A
AZ13409007_SW900	SW900	AZ13409007	2.76217	N/A	N/A	N/A	N/A
AZ13409007_T24	T24	AZ13409007	2.0805	N/A	N/A	N/A	N/A
AZ13409007_T47D	T47D	AZ13409007	1.84304	N/A	N/A	N/A	N/A
AZ13409007_TCCSUP	TCCSUP	AZ13409007	6.11677	N/A	N/A	N/A	N/A
AZ13409007_UACC257	UACC257	AZ13409007	2.57915	N/A	N/A	N/A	N/A
AZ13409007_UACC62	UACC62	AZ13409007	2.50213	N/A	N/A	N/A	N/A
AZ13409007_UACC812	UACC812	AZ13409007	2.64574	N/A	N/A	N/A	N/A
AZ13409007_UMUC3	UMUC3	AZ13409007	2.63857	N/A	N/A	N/A	N/A
AZ13409007_VCAP	VCAP	AZ13409007	3.53465	N/A	N/A	N/A	N/A
AZ13409007_VMCUB1	VMCUB1	AZ13409007	2.28215	N/A	N/A	N/A	N/A
AZ13453202_647V	647V	AZ13453202	34.0074	N/A	N/A	N/A	N/A
AZ13453202_A2780	A2780	AZ13453202	11.2197	N/A	N/A	N/A	N/A
AZ13453202_A375	A375	AZ13453202	17.6853	N/A	N/A	N/A	N/A
AZ13453202_A498	A498	AZ13453202	6.26053	N/A	N/A	N/A	N/A
AZ13453202_A549	A549	AZ13453202	6.47147	N/A	20.9982	N/A	accurate
AZ13453202_ACHN	ACHN	AZ13453202	6.61497	N/A	N/A	N/A	N/A
AZ13453202_BFTC905	BFTC905	AZ13453202	132.587	N/A	N/A	N/A	N/A
AZ13453202_BT20	BT20	AZ13453202	7.10141	N/A	52.4881	N/A	accurate
AZ13453202_BT549	BT549	AZ13453202	7.5683	N/A	N/A	N/A	N/A
AZ13453202_C32	C32	AZ13453202	10000	N/A	N/A	N/A	N/A
AZ13453202_CAKI1	CAKI1	AZ13453202	6.7645	N/A	N/A	N/A	N/A
AZ13453202_CAL120	CAL120	AZ13453202	6.65661	N/A	N/A	N/A	N/A
AZ13453202_CAL148	CAL148	AZ13453202	10.5386	N/A	N/A	N/A	N/A
AZ13453202_CALU3	CALU3	AZ13453202	8.36106	N/A	N/A	N/A	N/A
AZ13453202_CALU6	CALU6	AZ13453202	136.413	N/A	8.55067	N/A	inaccurate
AZ13453202_CAMA1	CAMA1	AZ13453202	9.19991	N/A	0.360051	N/A	inaccurate
AZ13453202_CAOV3	CAOV3	AZ13453202	7.09021	N/A	N/A	N/A	N/A
AZ13453202_DMS114	DMS114	AZ13453202	156.362	N/A	0.3	N/A	inaccurate
AZ13453202_DU4475	DU4475	AZ13453202	131.897	N/A	N/A	N/A	N/A
AZ13453202_EKVX	EKVX	AZ13453202	6.51306	N/A	N/A	N/A	N/A
AZ13453202_ES2	ES2	AZ13453202	132.932	N/A	N/A	N/A	N/A
AZ13453202_HCC1143	HCC1143	AZ13453202	65.0043	N/A	N/A	N/A	N/A
AZ13453202_HCC1187	HCC1187	AZ13453202	17.1624	N/A	16.1488	N/A	accurate
AZ13453202_HCC1395	HCC1395	AZ13453202	16.1558	N/A	0.3	N/A	inaccurate
AZ13453202_HCC1419	HCC1419	AZ13453202	18.6481	N/A	68.2409	N/A	accurate
AZ13453202_HCC1428	HCC1428	AZ13453202	132.08	N/A	N/A	N/A	N/A
AZ13453202_HCC1500	HCC1500	AZ13453202	17.4136	N/A	N/A	N/A	N/A
AZ13453202_HCC1806	HCC1806	AZ13453202	22.2594	N/A	N/A	N/A	N/A
AZ13453202_HCC1937	HCC1937	AZ13453202	17.69	N/A	N/A	N/A	N/A
AZ13453202_HCC1954	HCC1954	AZ13453202	6.50792	N/A	72.1349	N/A	inaccurate
AZ13453202_HCC38	HCC38	AZ13453202	134.23	N/A	N/A	N/A	N/A
AZ13453202_HCC70	HCC70	AZ13453202	166.523	N/A	23.069	N/A	accurate
AZ13453202_HCT15	HCT15	AZ13453202	6.88168	N/A	N/A	N/A	N/A
AZ13453202_HL60	HL60	AZ13453202	4.61847	N/A	N/A	N/A	N/A
AZ13453202_HOP62	HOP62	AZ13453202	132.169	N/A	N/A	N/A	N/A
AZ13453202_HOP92	HOP92	AZ13453202	26.5617	N/A	N/A	N/A	N/A
AZ13453202_HS578T	HS578T	AZ13453202	132.055	N/A	N/A	N/A	N/A
AZ13453202_HT1197	HT1197	AZ13453202	6.67593	N/A	N/A	N/A	N/A
AZ13453202_HT1376	HT1376	AZ13453202	6.89223	N/A	N/A	N/A	N/A
AZ13453202_HT29	HT29	AZ13453202	7.09181	N/A	N/A	N/A	N/A
AZ13453202_J82	J82	AZ13453202	20.482	N/A	N/A	N/A	N/A
AZ13453202_K562	K562	AZ13453202	6.62587	N/A	N/A	N/A	N/A
AZ13453202_KATOIII	KATOIII	AZ13453202	7.29832	N/A	N/A	N/A	N/A
AZ13453202_KU1919	KU1919	AZ13453202	133.101	N/A	N/A	N/A	N/A
AZ13453202_LOXIMVI	LOXIMVI	AZ13453202	9.39636	N/A	N/A	N/A	N/A
AZ13453202_MDAMB157	MDAMB157	AZ13453202	6.88932	N/A	0.3	N/A	inaccurate
AZ13453202_MDAMB175VII	MDAMB175VII	AZ13453202	11.1921	N/A	N/A	N/A	N/A
AZ13453202_MDAMB231	MDAMB231	AZ13453202	7.09013	N/A	N/A	N/A	N/A
AZ13453202_MDAMB361	MDAMB361	AZ13453202	134.044	N/A	1166.98	N/A	accurate
AZ13453202_MDAMB415	MDAMB415	AZ13453202	35.6085	N/A	332.036	N/A	accurate
AZ13453202_MDAMB436	MDAMB436	AZ13453202	6.65731	N/A	28.1116	N/A	accurate
AZ13453202_MDAMB468	MDAMB468	AZ13453202	7.04382	N/A	517.178	N/A	inaccurate
AZ13453202_NCIH1299	NCIH1299	AZ13453202	6.66881	N/A	204.597	N/A	inaccurate
AZ13453202_NCIH1437	NCIH1437	AZ13453202	9.43531	N/A	164.405	N/A	inaccurate
AZ13453202_NCIH1563	NCIH1563	AZ13453202	6.61479	N/A	22.1791	N/A	accurate
AZ13453202_NCIH1650	NCIH1650	AZ13453202	132.318	N/A	N/A	N/A	N/A
AZ13453202_NCIH1703	NCIH1703	AZ13453202	10.1464	N/A	18.4173	N/A	accurate
AZ13453202_NCIH1793	NCIH1793	AZ13453202	8.933	N/A	1334.34	N/A	inaccurate
AZ13453202_NCIH1975	NCIH1975	AZ13453202	143.883	N/A	567.809	N/A	accurate
AZ13453202_NCIH2085	NCIH2085	AZ13453202	7.09013	N/A	99.1232	N/A	inaccurate
AZ13453202_NCIH2122	NCIH2122	AZ13453202	132.009	N/A	N/A	N/A	N/A
AZ13453202_NCIH2170	NCIH2170	AZ13453202	135.876	N/A	832.419	N/A	accurate
AZ13453202_NCIH2228	NCIH2228	AZ13453202	304.425	N/A	253.689	N/A	accurate
AZ13453202_NCIH226	NCIH226	AZ13453202	6.70549	N/A	N/A	N/A	N/A
AZ13453202_NCIH2291	NCIH2291	AZ13453202	136.955	N/A	92.0444	N/A	accurate
AZ13453202_NCIH23	NCIH23	AZ13453202	133.291	N/A	2.84039	N/A	inaccurate
AZ13453202_NCIH460	NCIH460	AZ13453202	6.92201	N/A	N/A	N/A	N/A
AZ13453202_NCIH520	NCIH520	AZ13453202	9.25802	N/A	N/A	N/A	N/A
AZ13453202_NCIH522	NCIH522	AZ13453202	216.964	N/A	4.59691	N/A	inaccurate
AZ13453202_NCIH838	NCIH838	AZ13453202	138.24	N/A	N/A	N/A	N/A
AZ13453202_OV90	OV90	AZ13453202	6.45813	N/A	N/A	N/A	N/A
AZ13453202_OVCAR4	OVCAR4	AZ13453202	6.3048	N/A	N/A	N/A	N/A
AZ13453202_OVCAR8	OVCAR8	AZ13453202	132.237	N/A	N/A	N/A	N/A
AZ13453202_RPMI7951	RPMI7951	AZ13453202	11.5252	N/A	N/A	N/A	N/A
AZ13453202_RPMI8226	RPMI8226	AZ13453202	9.10966	N/A	N/A	N/A	N/A
AZ13453202_RT4	RT4	AZ13453202	6.51931	N/A	N/A	N/A	N/A
AZ13453202_SF268	SF268	AZ13453202	6.88324	N/A	N/A	N/A	N/A
AZ13453202_SF295	SF295	AZ13453202	8.52744	N/A	N/A	N/A	N/A
AZ13453202_SF539	SF539	AZ13453202	9.99735	N/A	N/A	N/A	N/A
AZ13453202_SKMEL28	SKMEL28	AZ13453202	7.09024	N/A	N/A	N/A	N/A
AZ13453202_SKMEL30	SKMEL30	AZ13453202	9.29268	N/A	N/A	N/A	N/A
AZ13453202_SKMEL5	SKMEL5	AZ13453202	6.64627	N/A	N/A	N/A	N/A
AZ13453202_SKMES1	SKMES1	AZ13453202	136.849	N/A	N/A	N/A	N/A
AZ13453202_SNB75	SNB75	AZ13453202	11.4095	N/A	N/A	N/A	N/A
AZ13453202_SW620	SW620	AZ13453202	8.52686	N/A	N/A	N/A	N/A
AZ13453202_SW780	SW780	AZ13453202	131.735	N/A	N/A	N/A	N/A
AZ13453202_SW837	SW837	AZ13453202	8.55967	N/A	N/A	N/A	N/A
AZ13453202_SW900	SW900	AZ13453202	8.53296	N/A	44.9646	N/A	accurate
AZ13453202_T24	T24	AZ13453202	6.89721	N/A	N/A	N/A	N/A
AZ13453202_T47D	T47D	AZ13453202	7.09656	N/A	133.285	N/A	inaccurate
AZ13453202_TCCSUP	TCCSUP	AZ13453202	166.804	N/A	N/A	N/A	N/A
AZ13453202_UACC257	UACC257	AZ13453202	6.50049	N/A	N/A	N/A	N/A
AZ13453202_UACC62	UACC62	AZ13453202	17.69	N/A	N/A	N/A	N/A
AZ13453202_UACC812	UACC812	AZ13453202	133.093	N/A	N/A	N/A	N/A
AZ13453202_UMUC3	UMUC3	AZ13453202	6.65191	N/A	N/A	N/A	N/A
AZ13453202_VCAP	VCAP	AZ13453202	134.334	N/A	N/A	N/A	N/A
AZ13453202_VMCUB1	VMCUB1	AZ13453202	7.14163	N/A	N/A	N/A	N/A
AZ13453720_647V	647V	AZ13453720	156.458	N/A	N/A	N/A	N/A
AZ13453720_A2780	A2780	AZ13453720	117.612	N/A	N/A	N/A	N/A
AZ13453720_A375	A375	AZ13453720	118.633	N/A	N/A	N/A	N/A
AZ13453720_A498	A498	AZ13453720	122.741	N/A	N/A	N/A	N/A
AZ13453720_A549	A549	AZ13453720	131.312	N/A	N/A	N/A	N/A
AZ13453720_ACHN	ACHN	AZ13453720	130.84	N/A	N/A	N/A	N/A
AZ13453720_BFTC905	BFTC905	AZ13453720	293.774	N/A	N/A	N/A	N/A
AZ13453720_BT20	BT20	AZ13453720	157.263	N/A	2971.49	N/A	inaccurate
AZ13453720_BT549	BT549	AZ13453720	117.423	N/A	N/A	N/A	N/A
AZ13453720_C32	C32	AZ13453720	10000	N/A	N/A	N/A	N/A
AZ13453720_CAKI1	CAKI1	AZ13453720	70.8035	N/A	N/A	N/A	N/A
AZ13453720_CAL120	CAL120	AZ13453720	112.646	N/A	N/A	N/A	N/A
AZ13453720_CAL148	CAL148	AZ13453720	116.449	N/A	N/A	N/A	N/A
AZ13453720_CALU3	CALU3	AZ13453720	124.598	N/A	221.422	N/A	accurate
AZ13453720_CALU6	CALU6	AZ13453720	287.395	N/A	N/A	N/A	N/A
AZ13453720_CAMA1	CAMA1	AZ13453720	185.859	N/A	113.266	N/A	accurate
AZ13453720_CAOV3	CAOV3	AZ13453720	144.836	N/A	N/A	N/A	N/A
AZ13453720_DMS114	DMS114	AZ13453720	293.423	N/A	1.79745	N/A	inaccurate
AZ13453720_DU4475	DU4475	AZ13453720	274.809	N/A	N/A	N/A	N/A
AZ13453720_EKVX	EKVX	AZ13453720	117.553	N/A	N/A	N/A	N/A
AZ13453720_ES2	ES2	AZ13453720	280.524	N/A	N/A	N/A	N/A
AZ13453720_HCC1143	HCC1143	AZ13453720	148.734	N/A	N/A	N/A	N/A
AZ13453720_HCC1187	HCC1187	AZ13453720	117.041	N/A	2974.89	N/A	inaccurate
AZ13453720_HCC1395	HCC1395	AZ13453720	138.653	N/A	2793.27	N/A	inaccurate
AZ13453720_HCC1419	HCC1419	AZ13453720	140.306	N/A	465.268	N/A	accurate
AZ13453720_HCC1428	HCC1428	AZ13453720	278.808	N/A	N/A	N/A	N/A
AZ13453720_HCC1500	HCC1500	AZ13453720	115.312	N/A	N/A	N/A	N/A
AZ13453720_HCC1806	HCC1806	AZ13453720	156.48	N/A	N/A	N/A	N/A
AZ13453720_HCC1937	HCC1937	AZ13453720	116.518	N/A	N/A	N/A	N/A
AZ13453720_HCC1954	HCC1954	AZ13453720	115.591	N/A	1477.23	N/A	inaccurate
AZ13453720_HCC38	HCC38	AZ13453720	209.878	N/A	N/A	N/A	N/A
AZ13453720_HCC70	HCC70	AZ13453720	287.236	N/A	0.3	N/A	inaccurate
AZ13453720_HCT15	HCT15	AZ13453720	117.352	N/A	N/A	N/A	N/A
AZ13453720_HL60	HL60	AZ13453720	50.0351	N/A	N/A	N/A	N/A
AZ13453720_HOP62	HOP62	AZ13453720	277.828	N/A	N/A	N/A	N/A
AZ13453720_HOP92	HOP92	AZ13453720	156.508	N/A	N/A	N/A	N/A
AZ13453720_HS578T	HS578T	AZ13453720	137.524	N/A	N/A	N/A	N/A
AZ13453720_HT1197	HT1197	AZ13453720	115.568	N/A	N/A	N/A	N/A
AZ13453720_HT1376	HT1376	AZ13453720	172.293	N/A	N/A	N/A	N/A
AZ13453720_HT29	HT29	AZ13453720	120.527	N/A	N/A	N/A	N/A
AZ13453720_J82	J82	AZ13453720	114.871	N/A	N/A	N/A	N/A
AZ13453720_K562	K562	AZ13453720	115.636	N/A	N/A	N/A	N/A
AZ13453720_KATOIII	KATOIII	AZ13453720	123.902	N/A	N/A	N/A	N/A
AZ13453720_KU1919	KU1919	AZ13453720	261.679	N/A	N/A	N/A	N/A
AZ13453720_LOXIMVI	LOXIMVI	AZ13453720	116.455	N/A	N/A	N/A	N/A
AZ13453720_MDAMB157	MDAMB157	AZ13453720	156.489	N/A	1188.16	N/A	accurate
AZ13453720_MDAMB175VII	MDAMB175VII	AZ13453720	117.466	N/A	N/A	N/A	N/A
AZ13453720_MDAMB231	MDAMB231	AZ13453720	123.886	N/A	N/A	N/A	N/A
AZ13453720_MDAMB361	MDAMB361	AZ13453720	284.545	N/A	1642.97	N/A	accurate
AZ13453720_MDAMB415	MDAMB415	AZ13453720	158.033	N/A	1136.08	N/A	accurate
AZ13453720_MDAMB436	MDAMB436	AZ13453720	130.142	N/A	N/A	N/A	N/A
AZ13453720_MDAMB468	MDAMB468	AZ13453720	156.498	N/A	1078.37	N/A	accurate
AZ13453720_NCIH1299	NCIH1299	AZ13453720	120.901	N/A	777.723	N/A	accurate
AZ13453720_NCIH1437	NCIH1437	AZ13453720	156.799	N/A	0.66633	N/A	inaccurate
AZ13453720_NCIH1563	NCIH1563	AZ13453720	124.847	N/A	0.3	N/A	inaccurate
AZ13453720_NCIH1650	NCIH1650	AZ13453720	296.197	N/A	N/A	N/A	N/A
AZ13453720_NCIH1703	NCIH1703	AZ13453720	116.355	N/A	0.3	N/A	inaccurate
AZ13453720_NCIH1793	NCIH1793	AZ13453720	156.489	N/A	0.3	N/A	inaccurate
AZ13453720_NCIH1975	NCIH1975	AZ13453720	286.813	N/A	N/A	N/A	N/A
[truncated: 3,627 more rows]

## Sheet: readme
Legends for cell_line
Cell_line_name	Official name of each cell line
Cellosaurus_ID	ID for each cell line from Cellosaurus
Cell_line_origin	Metastatic status
Organ_of_origin	Source organ
Disease	Refered disease
MSI_status	MSI status
Growth_properties	In vitro maintaining settings
Legends for compound
Drug	Name of each inhibitor
MoA	Targeted signalling pathway
MoA_category	Targeted mechanism of action group based on targeted signalling pathway
Putative_target	Primary targeted protein
Modelling_feasibility	Modelling feasibility score based on our internal benchmarking system
Cell_line_coverage-DREAM	Coverage of cell lines we have data for from DREAM challenge only
Cell_line_coverage-OTHER	Coverage of cell lines we have data for besides DREAM challenge
Legends for monotherapy IC50
ID	Drug name_Cell line name
Cell_line	Name of each cell line
Drug	Name of each drug
IS	In silico predicted IC50 (nmol)
IV_OTHER	In vitro measured IC50 (nmol) besides DREAM data
IV_DREAM	In vitro measured IC50 (nmol) from DREAM data
One-fold_accuracy_OTHER	One-fold accurate and inaccurate in silico predictions compared to their in vitro counterpart for DREAM only sources
One-fold_accuracy_DREAM	One-fold accurate and inaccurate in silico predictions compared to their in vitro counterpart for "Other" miscellaneous sources
