# Supplementary material for: Network-driven cancer cell avatars for combination discovery and biomarker identification for DNA damage response inhibitors
Source: NPJ Syst Biol Appl. 2024 Jun 21;10:68. doi: 10.1038/s41540-024-00394-w (PMC11192759; doi:10.1038/s41540-024-00394-w)
Supplement: Supplementary file 3 — Supplementary Data 2 [file 41540_2024_394_MOESM3_ESM.xlsx]

## Sheet: combination_screen_metrics
Cell_line	Combination_name	Drug_A	Drug_B	IC50_A	IC50_B	Bliss_max	Bliss_max_IC50	Killrate	Combination_MaxDose_Drug_A	Combination_MaxDose_Drug_B	Grid_QC
647V	AZ12594248:Afatinib	AZ12594248	Afatinib	74.9824	10000	0.00823467	0.00823467	0.0270579	20	1000	reliable
A2780	AZ12594248:Afatinib	AZ12594248	Afatinib	32.9906	10000	3.33816e-05	3.99629e-10	0.0100847	20	100	reliable
A375	AZ12594248:Afatinib	AZ12594248	Afatinib	65.8245	10000	0.00890849	N/A	N/A	N/A	N/A	no synergy
A498	AZ12594248:Afatinib	AZ12594248	Afatinib	57.8248	10000	0.00445204	0.00387146	0.004008	5	8000	uncertain
A549	AZ12594248:Afatinib	AZ12594248	Afatinib	67.9929	10000	0.0118624	0.0118624	0.0219158	50	20	reliable
ACHN	AZ12594248:Afatinib	AZ12594248	Afatinib	49.9576	10000	0.00923175	N/A	N/A	N/A	N/A	no synergy
BFTC905	AZ12594248:Afatinib	AZ12594248	Afatinib	378.949	10000	0.00790014	N/A	N/A	N/A	N/A	no synergy
BT20	AZ12594248:Afatinib	AZ12594248	Afatinib	101.357	10000	0.0152101	N/A	N/A	N/A	N/A	no synergy
BT549	AZ12594248:Afatinib	AZ12594248	Afatinib	137.69	10000	0.0562365	0.0521079	0.300639	100	8000	reliable
C32	AZ12594248:Afatinib	AZ12594248	Afatinib	10000	10000	0.0137137	0.0137137	0.225643	100	100	unreliable
CAKI1	AZ12594248:Afatinib	AZ12594248	Afatinib	81.8745	10000	0.0101452	0.0101452	0.0101452	10	1000	reliable
CAL120	AZ12594248:Afatinib	AZ12594248	Afatinib	80.8506	10000	0.0117463	0.0117463	0.0117463	20	1000	uncertain
CAL148	AZ12594248:Afatinib	AZ12594248	Afatinib	73.0836	10000	0.000126971	0.000126971	0.0313288	50	1	reliable
CALU3	AZ12594248:Afatinib	AZ12594248	Afatinib	161.772	10000	0.00901094	0.00315556	0.651422	100	8000	reliable
CALU6	AZ12594248:Afatinib	AZ12594248	Afatinib	82.0607	10000	0.0241185	0.00953723	0.0197406	50	20	reliable
CAMA1	AZ12594248:Afatinib	AZ12594248	Afatinib	89.2769	10000	0.0150673	0.0150673	0.0214296	50	100	reliable
CAOV3	AZ12594248:Afatinib	AZ12594248	Afatinib	74.9159	10000	1.27211e-06	2.22045e-16	6.76176e-05	1	5000	reliable
DMS114	AZ12594248:Afatinib	AZ12594248	Afatinib	308.764	10000	0.25317	0.25313	0.882097	200	8000	reliable
DU4475	AZ12594248:Afatinib	AZ12594248	Afatinib	81.2032	10000	0.00926617	0.00101905	0.010448	20	100	reliable
EKVX	AZ12594248:Afatinib	AZ12594248	Afatinib	70.6422	10000	0.000464096	0.000409477	0.0103942	1	100	reliable
ES2	AZ12594248:Afatinib	AZ12594248	Afatinib	16.2298	10000	0.00450669	0.00450669	0.0086961	1	5000	reliable
HCC1143	AZ12594248:Afatinib	AZ12594248	Afatinib	34.9744	10000	0.000104051	0.000104051	0.0124667	20	1000	reliable
HCC1187	AZ12594248:Afatinib	AZ12594248	Afatinib	75.3516	10000	0.000113432	0.000113432	0.000113432	1	1000	reliable
HCC1395	AZ12594248:Afatinib	AZ12594248	Afatinib	253.14	10000	0.00998742	0.00998742	0.00998755	20	5000	reliable
HCC1419	AZ12594248:Afatinib	AZ12594248	Afatinib	60.4105	10000	0.0712194	0.000102358	0.0119737	10	1	reliable
HCC1428	AZ12594248:Afatinib	AZ12594248	Afatinib	86.1165	10000	0.00989356	0.00984251	0.0222361	10	2000	reliable
HCC1500	AZ12594248:Afatinib	AZ12594248	Afatinib	75.6952	10000	0.00312603	0.000279637	0.011146	50	1000	reliable
HCC1806	AZ12594248:Afatinib	AZ12594248	Afatinib	132.915	10000	0.0114533	0.00783689	0.0152103	50	2000	reliable
HCC1937	AZ12594248:Afatinib	AZ12594248	Afatinib	116.735	10000	0.0101043	0.0101043	0.0101043	50	500	reliable
HCC1954	AZ12594248:Afatinib	AZ12594248	Afatinib	65.3909	10000	0.000127593	0.000127593	0.0469938	50	20	reliable
HCC38	AZ12594248:Afatinib	AZ12594248	Afatinib	82.0758	10000	0.0144643	0.00249512	0.0128706	50	100	reliable
HCC70	AZ12594248:Afatinib	AZ12594248	Afatinib	118.434	10000	0.160537	0.00503432	0.00503432	100	2000	reliable
HCT15	AZ12594248:Afatinib	AZ12594248	Afatinib	67.3236	10000	0.0173942	N/A	N/A	N/A	N/A	no synergy
HL60	AZ12594248:Afatinib	AZ12594248	Afatinib	154.18	10000	0.000318815	1.86161e-05	1.86161e-05	100	800	reliable
HOP62	AZ12594248:Afatinib	AZ12594248	Afatinib	75.9958	10000	0.0115334	0.0115334	0.0200497	50	100	reliable
HOP92	AZ12594248:Afatinib	AZ12594248	Afatinib	71.8847	10000	0.0087192	0.00483154	0.0163281	20	200	reliable
HS578T	AZ12594248:Afatinib	AZ12594248	Afatinib	304.21	10000	0.00288568	0.00288568	0.0216464	100	800	reliable
HT1197	AZ12594248:Afatinib	AZ12594248	Afatinib	68.7684	10000	0.00382783	0.00207748	0.00742906	20	500	reliable
HT1376	AZ12594248:Afatinib	AZ12594248	Afatinib	84.5941	10000	0.0102022	0.00999043	0.0192835	20	8000	reliable
HT29	AZ12594248:Afatinib	AZ12594248	Afatinib	94.4485	10000	0.0420229	N/A	N/A	N/A	N/A	no synergy
J82	AZ12594248:Afatinib	AZ12594248	Afatinib	59.1449	10000	0.0175922	1.64519e-06	0.0216435	20	2000	reliable
K562	AZ12594248:Afatinib	AZ12594248	Afatinib	52.3449	10000	0.0310362	0.00201561	0.00575128	1	1000	uncertain
KATOIII	AZ12594248:Afatinib	AZ12594248	Afatinib	60.4443	10000	0.00047441	0.000266398	0.021628	50	100	reliable
KU1919	AZ12594248:Afatinib	AZ12594248	Afatinib	285.922	10000	0.0110247	0.000203653	0.000203653	0.1	1000	uncertain
LOXIMVI	AZ12594248:Afatinib	AZ12594248	Afatinib	28.0062	10000	1.57014e-09	N/A	N/A	N/A	N/A	no synergy
MDAMB157	AZ12594248:Afatinib	AZ12594248	Afatinib	137.074	10000	0.010116	0.00107153	0.00107153	20	8000	reliable
MDAMB175VII	AZ12594248:Afatinib	AZ12594248	Afatinib	124.08	10000	0.00872707	0.000204853	0.000204853	1	2000	reliable
MDAMB231	AZ12594248:Afatinib	AZ12594248	Afatinib	73.178	10000	0.00960614	0.00960614	0.0101068	10	100	reliable
MDAMB361	AZ12594248:Afatinib	AZ12594248	Afatinib	62.1449	10000	0.0012588	0.0012588	0.0201534	50	8000	reliable
MDAMB415	AZ12594248:Afatinib	AZ12594248	Afatinib	125.907	10000	0.0764711	0.000688694	0.0359462	100	8000	reliable
MDAMB436	AZ12594248:Afatinib	AZ12594248	Afatinib	68.9623	10000	0.00240936	0.00240936	0.037253	50	100	reliable
MDAMB468	AZ12594248:Afatinib	AZ12594248	Afatinib	64.0309	10000	8.07617e-05	N/A	N/A	N/A	N/A	no synergy
NCIH1299	AZ12594248:Afatinib	AZ12594248	Afatinib	80.3233	10000	0.00930385	N/A	N/A	N/A	N/A	no synergy
NCIH1437	AZ12594248:Afatinib	AZ12594248	Afatinib	362.173	10000	0.40065	0.40065	0.94132	200	50	reliable
NCIH1563	AZ12594248:Afatinib	AZ12594248	Afatinib	94.2421	10000	0.0183219	0.000376153	0.00976521	50	1000	reliable
NCIH1650	AZ12594248:Afatinib	AZ12594248	Afatinib	78.4708	10000	0.0030131	2.76277e-11	0.0102991	50	8000	reliable
NCIH1703	AZ12594248:Afatinib	AZ12594248	Afatinib	79.8741	10000	0.0216174	0.0216174	0.0216174	50	1000	reliable
NCIH1793	AZ12594248:Afatinib	AZ12594248	Afatinib	71.7866	10000	0.00252101	4.0679e-05	0.0101539	50	20	reliable
NCIH1975	AZ12594248:Afatinib	AZ12594248	Afatinib	61.8496	10000	0.0189016	N/A	N/A	N/A	N/A	no synergy
NCIH2085	AZ12594248:Afatinib	AZ12594248	Afatinib	80.227	10000	0.000401185	0.000401185	0.0105974	20	200	reliable
NCIH2122	AZ12594248:Afatinib	AZ12594248	Afatinib	67.4611	10000	0.000295876	0.000295876	0.0336315	20	5000	reliable
NCIH2170	AZ12594248:Afatinib	AZ12594248	Afatinib	26.3065	10000	0.0558571	0.0229185	0.0476147	20	1	reliable
NCIH2228	AZ12594248:Afatinib	AZ12594248	Afatinib	79.77	10000	0.00400441	0.00400441	0.013637	50	50	reliable
NCIH226	AZ12594248:Afatinib	AZ12594248	Afatinib	61.1425	10000	0.00912181	N/A	N/A	N/A	N/A	no synergy
NCIH2291	AZ12594248:Afatinib	AZ12594248	Afatinib	125.978	1814.57	0.129795	0.000120253	0.00871513	100	200	uncertain
NCIH23	AZ12594248:Afatinib	AZ12594248	Afatinib	86.087	10000	0.010097	0.010097	0.010097	50	8000	reliable
NCIH460	AZ12594248:Afatinib	AZ12594248	Afatinib	62.7473	10000	0.00924564	0.000610494	0.000610494	10	5000	reliable
NCIH520	AZ12594248:Afatinib	AZ12594248	Afatinib	31.9538	10000	0.00173874	0.000156579	0.0131909	20	2000	reliable
NCIH522	AZ12594248:Afatinib	AZ12594248	Afatinib	67.2288	10000	0.284659	0.0257063	0.0327749	5	100	uncertain
NCIH838	AZ12594248:Afatinib	AZ12594248	Afatinib	81.2711	10000	0.00484132	0.00484132	0.00484132	10	2000	reliable
OV90	AZ12594248:Afatinib	AZ12594248	Afatinib	63.1911	10000	0.0644913	0.00304718	0.0150581	50	200	reliable
OVCAR4	AZ12594248:Afatinib	AZ12594248	Afatinib	68.1235	10000	0.00969044	0.000884915	0.0384404	50	200	reliable
OVCAR8	AZ12594248:Afatinib	AZ12594248	Afatinib	24.1492	10000	0.000121632	N/A	N/A	N/A	N/A	no synergy
RPMI7951	AZ12594248:Afatinib	AZ12594248	Afatinib	72.348	10000	0.00989951	0.00290197	0.0129877	50	2000	reliable
RPMI8226	AZ12594248:Afatinib	AZ12594248	Afatinib	58.2287	10000	7.80639e-05	7.80639e-05	0.225203	50	100	reliable
RT4	AZ12594248:Afatinib	AZ12594248	Afatinib	154.036	10000	0.824879	0.824879	0.83072	100	500	reliable
SF268	AZ12594248:Afatinib	AZ12594248	Afatinib	28.8036	10000	1.02944e-05	N/A	N/A	N/A	N/A	no synergy
SF295	AZ12594248:Afatinib	AZ12594248	Afatinib	69.9374	10000	0.00521511	0.00521511	0.0258698	50	500	reliable
SF539	AZ12594248:Afatinib	AZ12594248	Afatinib	150.109	10000	1.64754e-07	5.55112e-16	6.52214e-05	1	5000	reliable
SKMEL28	AZ12594248:Afatinib	AZ12594248	Afatinib	73.1016	10000	0.0557586	0.0165792	0.328284	10	5000	reliable
SKMEL30	AZ12594248:Afatinib	AZ12594248	Afatinib	86.4043	10000	0.112592	0.00991836	0.00991836	50	1000	reliable
SKMEL5	AZ12594248:Afatinib	AZ12594248	Afatinib	73.6078	10000	0.0493254	4.37297e-05	0.0100769	50	100	reliable
SKMES1	AZ12594248:Afatinib	AZ12594248	Afatinib	82.6046	10000	0.0160008	0.00859451	0.0186881	50	8000	uncertain
SNB75	AZ12594248:Afatinib	AZ12594248	Afatinib	75.2117	10000	0.00188001	0.00188001	0.0381432	20	5000	reliable
SW620	AZ12594248:Afatinib	AZ12594248	Afatinib	80.0769	10000	0.028947	0.028947	0.34181	50	5000	reliable
SW780	AZ12594248:Afatinib	AZ12594248	Afatinib	130.531	10000	0.0137765	5.33247e-05	0.010061	5	500	reliable
SW837	AZ12594248:Afatinib	AZ12594248	Afatinib	347.115	10000	0.000665543	0.000665543	0.0108206	200	1000	reliable
SW900	AZ12594248:Afatinib	AZ12594248	Afatinib	130.821	10000	N/A	N/A	N/A	N/A	N/A	no synergy
T24	AZ12594248:Afatinib	AZ12594248	Afatinib	31.4004	10000	0.00065288	0.000111366	0.0103002	10	5000	reliable
T47D	AZ12594248:Afatinib	AZ12594248	Afatinib	128.505	10000	0.0377452	0.00893526	0.0230547	100	800	uncertain
TCCSUP	AZ12594248:Afatinib	AZ12594248	Afatinib	437.881	10000	0.0258497	0.00215245	0.00577074	20	50	uncertain
UACC257	AZ12594248:Afatinib	AZ12594248	Afatinib	74.0212	10000	0.0176944	0.0176944	0.0505353	50	1000	reliable
UACC62	AZ12594248:Afatinib	AZ12594248	Afatinib	71.5942	10000	0.00983546	N/A	N/A	N/A	N/A	no synergy
UACC812	AZ12594248:Afatinib	AZ12594248	Afatinib	219.535	10000	0.105967	0.105967	0.884122	200	1000	reliable
UMUC3	AZ12594248:Afatinib	AZ12594248	Afatinib	76.6167	10000	0.050758	0.0254249	0.0339313	20	2000	reliable
VCAP	AZ12594248:Afatinib	AZ12594248	Afatinib	72.9094	10000	0.00986263	0.00986263	0.0331499	10	5000	reliable
VMCUB1	AZ12594248:Afatinib	AZ12594248	Afatinib	95.5945	10000	0.118574	0.0200787	0.104623	50	5000	reliable
647V	AZ12618466:Afatinib	AZ12618466	Afatinib	130.296	10000	0.135097	0.135097	0.213288	100	2000	reliable
A2780	AZ12618466:Afatinib	AZ12618466	Afatinib	241.34	10000	0.0358571	0.0356179	0.0356179	200	8000	reliable
A375	AZ12618466:Afatinib	AZ12618466	Afatinib	231.261	10000	0.056741	0.056741	0.324443	200	8000	reliable
A498	AZ12618466:Afatinib	AZ12618466	Afatinib	40.5025	10000	0.000593209	0.000593209	0.00181259	1	2000	reliable
A549	AZ12618466:Afatinib	AZ12618466	Afatinib	241.072	10000	0.00996182	0.00938062	0.219259	200	1000	reliable
ACHN	AZ12618466:Afatinib	AZ12618466	Afatinib	212.623	10000	0.0668477	0.0652411	0.202786	200	8000	reliable
BFTC905	AZ12618466:Afatinib	AZ12618466	Afatinib	217.387	10000	0.00507344	0.00374008	0.0757541	200	1000	reliable
BT20	AZ12618466:Afatinib	AZ12618466	Afatinib	209.536	10000	0.00155198	0.00155198	0.0028517	20	800	reliable
BT549	AZ12618466:Afatinib	AZ12618466	Afatinib	224.469	10000	0.0220843	0.0220843	0.187611	50	5000	reliable
C32	AZ12618466:Afatinib	AZ12618466	Afatinib	10000	10000	0.00773607	0.00773607	0.0197653	10	8000	reliable
CAKI1	AZ12618466:Afatinib	AZ12618466	Afatinib	218.997	10000	0.0958259	0.0958259	0.714121	200	800	reliable
CAL120	AZ12618466:Afatinib	AZ12618466	Afatinib	342.859	10000	0.0173272	0.0130581	0.0130581	200	5000	reliable
CAL148	AZ12618466:Afatinib	AZ12618466	Afatinib	292.34	10000	0.000948816	0.000948816	0.0348593	200	8000	reliable
CALU3	AZ12618466:Afatinib	AZ12618466	Afatinib	215.274	10000	0.00898995	0.00881201	0.908293	200	2000	reliable
CALU6	AZ12618466:Afatinib	AZ12618466	Afatinib	201.935	10000	0.0105664	0.0105664	0.0190529	100	8000	reliable
CAMA1	AZ12618466:Afatinib	AZ12618466	Afatinib	97.7081	10000	0.015077	0.000482719	0.0148858	10	100	reliable
CAOV3	AZ12618466:Afatinib	AZ12618466	Afatinib	200.442	10000	0.00152647	0.00152647	0.0285385	100	5000	reliable
DMS114	AZ12618466:Afatinib	AZ12618466	Afatinib	96.5788	10000	0.0201342	N/A	N/A	N/A	N/A	no synergy
DU4475	AZ12618466:Afatinib	AZ12618466	Afatinib	217.563	10000	0.0600674	0.0600674	0.329804	200	8000	reliable
EKVX	AZ12618466:Afatinib	AZ12618466	Afatinib	140.403	10000	0.00109219	0.00109219	0.0137272	20	100	reliable
ES2	AZ12618466:Afatinib	AZ12618466	Afatinib	96.0361	10000	0.000340876	0.000340876	0.00453028	50	5000	reliable
HCC1143	AZ12618466:Afatinib	AZ12618466	Afatinib	313.294	10000	0.0116839	0.0116839	0.095303	100	800	reliable
HCC1187	AZ12618466:Afatinib	AZ12618466	Afatinib	144.644	10000	0.0310347	0.000856667	0.000970099	5	800	reliable
HCC1395	AZ12618466:Afatinib	AZ12618466	Afatinib	80.0065	10000	0.0188618	0.012215	0.0315332	50	5000	reliable
HCC1419	AZ12618466:Afatinib	AZ12618466	Afatinib	195.772	10000	0.0096269	0.000320212	0.00595171	100	5000	reliable
HCC1428	AZ12618466:Afatinib	AZ12618466	Afatinib	223.318	10000	0.0441571	0.0441571	0.21109	200	2000	reliable
HCC1500	AZ12618466:Afatinib	AZ12618466	Afatinib	94.1768	10000	0.0158529	0.00776853	0.0227964	10	8000	reliable
HCC1806	AZ12618466:Afatinib	AZ12618466	Afatinib	224.259	10000	0.00795508	0.00795508	0.0173052	100	2000	reliable
HCC1937	AZ12618466:Afatinib	AZ12618466	Afatinib	201.341	10000	0.000533469	8.32648e-06	0.808591	200	20	reliable
HCC1954	AZ12618466:Afatinib	AZ12618466	Afatinib	228.226	10000	0.094234	0.094234	0.240354	200	1000	reliable
HCC38	AZ12618466:Afatinib	AZ12618466	Afatinib	220.492	10000	0.00988667	0.00988667	0.0819009	200	500	reliable
HCC70	AZ12618466:Afatinib	AZ12618466	Afatinib	204.58	10000	0.0185242	0.0185242	0.892562	200	1000	reliable
HCT15	AZ12618466:Afatinib	AZ12618466	Afatinib	307.896	10000	5.02655e-06	N/A	N/A	N/A	N/A	no synergy
HL60	AZ12618466:Afatinib	AZ12618466	Afatinib	203.911	10000	0.0589234	0.0506328	0.205831	200	8000	reliable
HOP62	AZ12618466:Afatinib	AZ12618466	Afatinib	211.351	10000	2.22045e-16	2.22045e-16	0.000113188	1	8000	reliable
HOP92	AZ12618466:Afatinib	AZ12618466	Afatinib	75.9442	10000	0.0112535	0.00622411	0.00622416	1	200	reliable
HS578T	AZ12618466:Afatinib	AZ12618466	Afatinib	219.496	10000	0.000910975	0.000910975	0.899201	200	2000	reliable
HT1197	AZ12618466:Afatinib	AZ12618466	Afatinib	209.487	10000	0.119476	0.119476	0.50296	200	5000	reliable
HT1376	AZ12618466:Afatinib	AZ12618466	Afatinib	216.052	10000	0.0109471	0.0109471	0.0403834	100	8000	reliable
HT29	AZ12618466:Afatinib	AZ12618466	Afatinib	208.56	10000	0.0113557	0.0111887	0.909773	200	2000	reliable
J82	AZ12618466:Afatinib	AZ12618466	Afatinib	206.398	10000	0.0510197	0.0477182	0.151411	200	8000	reliable
K562	AZ12618466:Afatinib	AZ12618466	Afatinib	218.59	10000	0.131254	0.131254	0.214447	200	2000	reliable
KATOIII	AZ12618466:Afatinib	AZ12618466	Afatinib	197.732	10000	0.00942397	N/A	N/A	N/A	N/A	no synergy
KU1919	AZ12618466:Afatinib	AZ12618466	Afatinib	222.075	10000	0.0419019	0.0380815	0.308802	200	8000	reliable
LOXIMVI	AZ12618466:Afatinib	AZ12618466	Afatinib	231.315	10000	0.0620684	0.0579106	0.269863	200	8000	reliable
MDAMB157	AZ12618466:Afatinib	AZ12618466	Afatinib	153.112	10000	N/A	N/A	N/A	N/A	N/A	no synergy
MDAMB175VII	AZ12618466:Afatinib	AZ12618466	Afatinib	229.791	10000	6.76845e-05	6.76845e-05	0.000272537	5	100	reliable
MDAMB231	AZ12618466:Afatinib	AZ12618466	Afatinib	199.699	10000	0.00804547	N/A	N/A	N/A	N/A	no synergy
MDAMB361	AZ12618466:Afatinib	AZ12618466	Afatinib	97.686	10000	0.00352828	0.00106274	0.00192716	20	5000	reliable
MDAMB415	AZ12618466:Afatinib	AZ12618466	Afatinib	215.399	10000	0.00524765	0.00524765	0.00524826	100	1000	reliable
MDAMB436	AZ12618466:Afatinib	AZ12618466	Afatinib	178.755	10000	0.0182932	0.000277327	0.000277327	5	100	reliable
MDAMB468	AZ12618466:Afatinib	AZ12618466	Afatinib	69.1108	10000	0.0112042	0.0112042	0.0353402	20	100	reliable
NCIH1299	AZ12618466:Afatinib	AZ12618466	Afatinib	229.272	10000	0.137728	0.135023	0.454891	200	8000	reliable
NCIH1437	AZ12618466:Afatinib	AZ12618466	Afatinib	185.669	10000	0.0120501	0.0120501	0.0181208	100	5000	reliable
NCIH1563	AZ12618466:Afatinib	AZ12618466	Afatinib	211.395	10000	0.00217425	0.00217425	0.733209	200	100	reliable
NCIH1650	AZ12618466:Afatinib	AZ12618466	Afatinib	197.69	10000	0.00300482	0.000407387	0.000484667	1	800	reliable
NCIH1703	AZ12618466:Afatinib	AZ12618466	Afatinib	200.592	10000	0.00022175	0.00022175	0.00988589	100	5000	reliable
NCIH1793	AZ12618466:Afatinib	AZ12618466	Afatinib	201.314	10000	0.0026093	0.000199316	0.0304126	50	2000	reliable
NCIH1975	AZ12618466:Afatinib	AZ12618466	Afatinib	281.909	10000	0.0105927	0.0105927	0.0224388	200	2000	reliable
NCIH2085	AZ12618466:Afatinib	AZ12618466	Afatinib	143.209	10000	0.000471121	0.000226882	0.0683894	100	2000	reliable
NCIH2122	AZ12618466:Afatinib	AZ12618466	Afatinib	95.7481	10000	7.38232e-05	7.38232e-05	0.032152	50	1000	reliable
NCIH2170	AZ12618466:Afatinib	AZ12618466	Afatinib	194.585	10000	0.00350177	0.00350177	0.0189899	100	1	reliable
NCIH2228	AZ12618466:Afatinib	AZ12618466	Afatinib	162.817	10000	0.00350754	0.00350754	0.0811361	100	2000	reliable
NCIH226	AZ12618466:Afatinib	AZ12618466	Afatinib	217.854	10000	0.0624597	0.0624597	0.620885	200	1000	reliable
NCIH2291	AZ12618466:Afatinib	AZ12618466	Afatinib	206.721	1814.57	0.13092	0.00965539	0.0184277	50	10	uncertain
NCIH23	AZ12618466:Afatinib	AZ12618466	Afatinib	212.859	10000	0.00711099	0.000784725	0.880913	200	100	reliable
NCIH460	AZ12618466:Afatinib	AZ12618466	Afatinib	215.219	10000	0.0106624	4.47543e-05	4.47543e-05	10	100	reliable
NCIH520	AZ12618466:Afatinib	AZ12618466	Afatinib	209.237	10000	0.0123206	0.00946688	0.89587	200	5000	reliable
NCIH522	AZ12618466:Afatinib	AZ12618466	Afatinib	195.451	10000	0.0168417	0.00265184	0.00477263	100	1000	uncertain
NCIH838	AZ12618466:Afatinib	AZ12618466	Afatinib	202.893	10000	0.00725978	4.0712e-05	0.00910587	100	200	reliable
OV90	AZ12618466:Afatinib	AZ12618466	Afatinib	219.025	10000	0.0424376	0.000130626	0.000130626	1	1	reliable
OVCAR4	AZ12618466:Afatinib	AZ12618466	Afatinib	209.165	10000	0.0108634	0.000157414	0.000190958	10	100	reliable
OVCAR8	AZ12618466:Afatinib	AZ12618466	Afatinib	196.749	10000	0.148	0.000126467	0.00961353	100	5000	reliable
RPMI7951	AZ12618466:Afatinib	AZ12618466	Afatinib	218.024	10000	0.00997677	0.00791287	0.0134521	50	8000	reliable
RPMI8226	AZ12618466:Afatinib	AZ12618466	Afatinib	164.514	10000	0.0703899	0.017959	0.0181154	100	8000	reliable
RT4	AZ12618466:Afatinib	AZ12618466	Afatinib	435.972	10000	0.00093576	0.000232501	0.00797535	100	8000	reliable
SF268	AZ12618466:Afatinib	AZ12618466	Afatinib	186.252	10000	0.00652225	0.00652225	0.0170454	100	1000	reliable
SF295	AZ12618466:Afatinib	AZ12618466	Afatinib	111.742	10000	0.191423	0.191423	0.595193	100	800	reliable
SF539	AZ12618466:Afatinib	AZ12618466	Afatinib	214.105	10000	0.00135353	0.00135353	0.0214931	100	5000	reliable
SKMEL28	AZ12618466:Afatinib	AZ12618466	Afatinib	200.516	10000	0.0324845	0.0101472	0.089184	50	50	reliable
SKMEL30	AZ12618466:Afatinib	AZ12618466	Afatinib	199.794	10000	0.0260899	N/A	N/A	N/A	N/A	no synergy
SKMEL5	AZ12618466:Afatinib	AZ12618466	Afatinib	291.816	10000	0.0282177	0.0282177	0.212578	200	500	reliable
SKMES1	AZ12618466:Afatinib	AZ12618466	Afatinib	215.781	10000	0.00921733	0.00781212	0.0282424	100	8000	reliable
SNB75	AZ12618466:Afatinib	AZ12618466	Afatinib	154.212	10000	0.00222214	0.00222214	0.0280539	20	5000	reliable
SW620	AZ12618466:Afatinib	AZ12618466	Afatinib	201.659	10000	0.133175	0.133175	0.448084	100	5000	reliable
SW780	AZ12618466:Afatinib	AZ12618466	Afatinib	328.235	10000	0.00785645	0.0075703	0.0169227	200	8000	reliable
SW837	AZ12618466:Afatinib	AZ12618466	Afatinib	212.416	10000	0.000462872	0.000462872	0.0127432	50	500	reliable
SW900	AZ12618466:Afatinib	AZ12618466	Afatinib	215.007	10000	0.00899203	0.00828666	0.919694	200	2000	reliable
T24	AZ12618466:Afatinib	AZ12618466	Afatinib	194.867	10000	N/A	N/A	N/A	N/A	N/A	no synergy
T47D	AZ12618466:Afatinib	AZ12618466	Afatinib	217.001	10000	7.79478e-06	N/A	N/A	N/A	N/A	no synergy
TCCSUP	AZ12618466:Afatinib	AZ12618466	Afatinib	201.313	10000	0.0657256	0.0657256	0.890537	200	8000	reliable
UACC257	AZ12618466:Afatinib	AZ12618466	Afatinib	197.895	10000	0.019052	2.63806e-09	0.000216682	10	20	reliable
UACC62	AZ12618466:Afatinib	AZ12618466	Afatinib	227.108	10000	0.0647629	0.0647629	0.38628	200	5000	reliable
UACC812	AZ12618466:Afatinib	AZ12618466	Afatinib	82.3467	10000	0.0106626	0.000793372	0.000793372	1	5	reliable
UMUC3	AZ12618466:Afatinib	AZ12618466	Afatinib	307.374	10000	0.000534967	0.000287848	0.0198025	200	500	reliable
VCAP	AZ12618466:Afatinib	AZ12618466	Afatinib	181.906	10000	9.14354e-05	5.82341e-05	0.0233455	5	5000	reliable
VMCUB1	AZ12618466:Afatinib	AZ12618466	Afatinib	214.081	10000	0.0804323	0.0329452	0.124714	100	5000	reliable
647V	AZ13135223:Afatinib	AZ13135223	Afatinib	71.095	10000	0.0605687	0.0605687	0.138055	50	5000	reliable
A2780	AZ13135223:Afatinib	AZ13135223	Afatinib	218.89	10000	0.0101005	0.0101005	0.874269	200	500	reliable
A375	AZ13135223:Afatinib	AZ13135223	Afatinib	203.138	10000	0.0110843	0.00441439	0.0386578	200	500	reliable
A498	AZ13135223:Afatinib	AZ13135223	Afatinib	44.079	10000	7.26389e-06	2.24169e-06	0.000316162	0.1	800	reliable
A549	AZ13135223:Afatinib	AZ13135223	Afatinib	204.35	10000	1.90629e-09	4.44089e-16	4.44089e-16	10	200	reliable
ACHN	AZ13135223:Afatinib	AZ13135223	Afatinib	204.99	10000	0.0295121	0.0216151	0.0669385	200	800	reliable
BFTC905	AZ13135223:Afatinib	AZ13135223	Afatinib	225.36	10000	0.000205647	0.000205647	0.0132496	200	2000	reliable
BT20	AZ13135223:Afatinib	AZ13135223	Afatinib	215.34	10000	7.14153e-05	N/A	N/A	N/A	N/A	no synergy
BT549	AZ13135223:Afatinib	AZ13135223	Afatinib	219.175	10000	0.0197953	0.0197953	0.24305	20	8000	reliable
C32	AZ13135223:Afatinib	AZ13135223	Afatinib	428.334	10000	0.00178731	0.00178731	0.0138165	1	8000	reliable
CAKI1	AZ13135223:Afatinib	AZ13135223	Afatinib	211.736	10000	0.0112178	0.0072503	0.927007	200	200	reliable
CAL120	AZ13135223:Afatinib	AZ13135223	Afatinib	218.224	10000	0.0110319	0.0110319	0.0206691	200	2000	reliable
CAL148	AZ13135223:Afatinib	AZ13135223	Afatinib	203.463	10000	0.00381981	0.00381981	0.939953	200	100	reliable
CALU3	AZ13135223:Afatinib	AZ13135223	Afatinib	206.221	10000	0.00837858	0.00837858	0.898971	200	5000	reliable
CALU6	AZ13135223:Afatinib	AZ13135223	Afatinib	218.896	10000	0.00960367	0.00960367	0.00960367	20	20	reliable
CAMA1	AZ13135223:Afatinib	AZ13135223	Afatinib	220.382	10000	0.0221676	0.00064434	0.968946	200	800	reliable
CAOV3	AZ13135223:Afatinib	AZ13135223	Afatinib	201.394	10000	0.000176761	0.000176761	0.000244379	100	5000	reliable
DMS114	AZ13135223:Afatinib	AZ13135223	Afatinib	212.914	10000	0.00914581	0.00912069	0.888316	200	2000	reliable
DU4475	AZ13135223:Afatinib	AZ13135223	Afatinib	182.373	10000	4.87108e-05	4.87108e-05	4.87108e-05	5	50	reliable
EKVX	AZ13135223:Afatinib	AZ13135223	Afatinib	211.567	10000	5.64948e-06	5.64948e-06	0.0122708	10	1000	reliable
ES2	AZ13135223:Afatinib	AZ13135223	Afatinib	205.822	10000	0.0098173	0.00147479	0.0039735	100	2000	reliable
HCC1143	AZ13135223:Afatinib	AZ13135223	Afatinib	240.874	10000	0.00532274	0.00532274	0.00763662	200	1000	reliable
HCC1187	AZ13135223:Afatinib	AZ13135223	Afatinib	207.799	10000	0.000362648	2.10479e-06	0.972369	200	1000	reliable
HCC1395	AZ13135223:Afatinib	AZ13135223	Afatinib	98.9379	10000	0.0185448	2.42041e-09	0.00555569	10	8000	reliable
HCC1419	AZ13135223:Afatinib	AZ13135223	Afatinib	220.483	10000	0.00822072	0.00821499	0.884582	200	8000	reliable
HCC1428	AZ13135223:Afatinib	AZ13135223	Afatinib	210.522	10000	0.0288046	0.000143614	0.969399	200	500	reliable
HCC1500	AZ13135223:Afatinib	AZ13135223	Afatinib	47.1608	10000	0.0220224	0.00776948	0.0227974	10	5000	reliable
HCC1806	AZ13135223:Afatinib	AZ13135223	Afatinib	217.075	10000	0.00318877	0.00318877	0.00318877	100	5000	reliable
HCC1937	AZ13135223:Afatinib	AZ13135223	Afatinib	219.495	10000	0.00892691	0.00892691	0.879951	200	1000	reliable
HCC1954	AZ13135223:Afatinib	AZ13135223	Afatinib	209.094	10000	0.0169023	0.0169023	0.677473	200	500	reliable
HCC38	AZ13135223:Afatinib	AZ13135223	Afatinib	224.126	10000	0.000102824	0.000102824	0.0121997	5	2000	reliable
HCC70	AZ13135223:Afatinib	AZ13135223	Afatinib	224.776	10000	0.026344	0.026344	0.881722	200	8000	reliable
HCT15	AZ13135223:Afatinib	AZ13135223	Afatinib	220.333	10000	N/A	N/A	N/A	N/A	N/A	no synergy
HL60	AZ13135223:Afatinib	AZ13135223	Afatinib	223.819	10000	0.0496362	0.0496362	0.313422	200	5000	reliable
HOP62	AZ13135223:Afatinib	AZ13135223	Afatinib	213.11	10000	0.0227648	0.00889137	0.90745	200	5000	reliable
HOP92	AZ13135223:Afatinib	AZ13135223	Afatinib	95.7304	10000	0.0160311	0.00788144	0.0321469	50	2000	reliable
HS578T	AZ13135223:Afatinib	AZ13135223	Afatinib	212.854	10000	0.0230713	0.000304556	0.00452099	20	2000	reliable
HT1197	AZ13135223:Afatinib	AZ13135223	Afatinib	206.63	10000	0.00200758	0.00200758	0.00735916	1	500	reliable
HT1376	AZ13135223:Afatinib	AZ13135223	Afatinib	186.475	10000	0.0088883	0.0088883	0.0181814	100	8000	reliable
HT29	AZ13135223:Afatinib	AZ13135223	Afatinib	218.018	10000	0.0292938	0.0292938	0.906279	200	8000	reliable
J82	AZ13135223:Afatinib	AZ13135223	Afatinib	213.743	10000	0.00170482	0.00170482	0.00184856	10	8000	reliable
K562	AZ13135223:Afatinib	AZ13135223	Afatinib	210.915	10000	0.00197421	0.00197421	0.00197421	100	2000	reliable
KATOIII	AZ13135223:Afatinib	AZ13135223	Afatinib	213.657	10000	0.00830693	0.00830693	0.892498	200	5000	reliable
KU1919	AZ13135223:Afatinib	AZ13135223	Afatinib	212.339	10000	0.00708005	0.00708005	0.692718	200	500	reliable
LOXIMVI	AZ13135223:Afatinib	AZ13135223	Afatinib	213.796	10000	0.0717904	0.071681	0.13048	200	8000	reliable
MDAMB157	AZ13135223:Afatinib	AZ13135223	Afatinib	225.472	10000	2.19386e-06	2.19386e-06	0.972751	200	2000	reliable
MDAMB175VII	AZ13135223:Afatinib	AZ13135223	Afatinib	207.712	10000	0.00116498	0.00116498	0.876112	200	8000	reliable
MDAMB231	AZ13135223:Afatinib	AZ13135223	Afatinib	200.834	10000	N/A	N/A	N/A	N/A	N/A	no synergy
MDAMB361	AZ13135223:Afatinib	AZ13135223	Afatinib	214.563	10000	0.00100833	0.00021249	0.00919435	1	8000	reliable
MDAMB415	AZ13135223:Afatinib	AZ13135223	Afatinib	166.565	10000	0.141073	N/A	N/A	N/A	N/A	no synergy
MDAMB436	AZ13135223:Afatinib	AZ13135223	Afatinib	209.127	10000	0.000302149	N/A	N/A	N/A	N/A	no synergy
MDAMB468	AZ13135223:Afatinib	AZ13135223	Afatinib	37.2308	10000	0.000327464	0.000327464	0.00751923	1	5000	reliable
NCIH1299	AZ13135223:Afatinib	AZ13135223	Afatinib	211.202	10000	0.0733269	0.073148	0.386743	200	8000	reliable
NCIH1437	AZ13135223:Afatinib	AZ13135223	Afatinib	219.847	10000	0.0182915	0.00954906	0.895274	200	8000	reliable
NCIH1563	AZ13135223:Afatinib	AZ13135223	Afatinib	218.751	10000	N/A	N/A	N/A	N/A	N/A	no synergy
NCIH1650	AZ13135223:Afatinib	AZ13135223	Afatinib	212.636	10000	1.11022e-16	N/A	N/A	N/A	N/A	no synergy
NCIH1703	AZ13135223:Afatinib	AZ13135223	Afatinib	221.204	10000	0.0731298	0.0708619	0.308395	200	8000	reliable
NCIH1793	AZ13135223:Afatinib	AZ13135223	Afatinib	215.18	10000	1.11022e-16	N/A	N/A	N/A	N/A	no synergy
NCIH1975	AZ13135223:Afatinib	AZ13135223	Afatinib	219.048	10000	N/A	N/A	N/A	N/A	N/A	no synergy
NCIH2085	AZ13135223:Afatinib	AZ13135223	Afatinib	155.301	10000	0.000471121	3.33067e-16	0.000405317	10	1000	reliable
NCIH2122	AZ13135223:Afatinib	AZ13135223	Afatinib	184.63	10000	0.00142101	0.00142101	0.0243357	100	1000	reliable
NCIH2170	AZ13135223:Afatinib	AZ13135223	Afatinib	215.172	10000	0.0115972	0.00380012	0.00862871	50	5	reliable
NCIH2228	AZ13135223:Afatinib	AZ13135223	Afatinib	217.138	10000	0.00122106	0.00022288	0.00910617	1	500	reliable
NCIH226	AZ13135223:Afatinib	AZ13135223	Afatinib	202.335	10000	0.0113613	0.0113613	0.639	200	500	reliable
NCIH2291	AZ13135223:Afatinib	AZ13135223	Afatinib	215.291	1814.57	0.13092	N/A	N/A	N/A	N/A	no synergy
NCIH23	AZ13135223:Afatinib	AZ13135223	Afatinib	158.879	10000	0.288758	N/A	N/A	N/A	N/A	no synergy
NCIH460	AZ13135223:Afatinib	AZ13135223	Afatinib	198.586	10000	0.0111771	N/A	N/A	N/A	N/A	no synergy
NCIH520	AZ13135223:Afatinib	AZ13135223	Afatinib	219.185	10000	0.012095	0.00115865	0.884266	200	5000	reliable
NCIH522	AZ13135223:Afatinib	AZ13135223	Afatinib	216.923	10000	0.0139521	0.00825987	0.254544	20	500	uncertain
NCIH838	AZ13135223:Afatinib	AZ13135223	Afatinib	214.875	10000	1.10185e-06	1.10185e-06	0.91094	200	1000	reliable
OV90	AZ13135223:Afatinib	AZ13135223	Afatinib	214.251	10000	0.0112802	0.0112802	0.909266	200	5000	reliable
OVCAR4	AZ13135223:Afatinib	AZ13135223	Afatinib	219.131	10000	0.0108549	0.0108549	0.891017	200	5000	reliable
OVCAR8	AZ13135223:Afatinib	AZ13135223	Afatinib	207.37	10000	0.000179869	0.000179869	0.000179869	5	8000	reliable
RPMI7951	AZ13135223:Afatinib	AZ13135223	Afatinib	211.263	10000	0.00957938	0.00878907	0.90868	200	2000	reliable
RPMI8226	AZ13135223:Afatinib	AZ13135223	Afatinib	222.06	10000	0.0223754	0.0223754	0.178482	200	5000	reliable
RT4	AZ13135223:Afatinib	AZ13135223	Afatinib	209.806	10000	0.0191871	0.0191871	0.0196894	200	5000	reliable
SF268	AZ13135223:Afatinib	AZ13135223	Afatinib	208.074	10000	N/A	N/A	N/A	N/A	N/A	no synergy
SF295	AZ13135223:Afatinib	AZ13135223	Afatinib	222.412	10000	0.0112294	0.000571807	0.000628874	100	2000	reliable
SF539	AZ13135223:Afatinib	AZ13135223	Afatinib	179.704	10000	5.55372e-05	5.55372e-05	0.000120759	100	5000	reliable
SKMEL28	AZ13135223:Afatinib	AZ13135223	Afatinib	185.719	10000	2.5037e-06	1.11022e-16	0.304701	10	5000	reliable
SKMEL30	AZ13135223:Afatinib	AZ13135223	Afatinib	219.145	10000	0.0170007	0.0170007	0.876365	200	8000	reliable
SKMEL5	AZ13135223:Afatinib	AZ13135223	Afatinib	210.609	10000	0.00748752	0.00748752	0.0326661	200	800	reliable
SKMES1	AZ13135223:Afatinib	AZ13135223	Afatinib	203.217	10000	0.0160083	0.0160083	0.0160083	100	8000	reliable
SNB75	AZ13135223:Afatinib	AZ13135223	Afatinib	225.544	10000	0.000882819	0.000298882	0.0259965	20	5000	reliable
SW620	AZ13135223:Afatinib	AZ13135223	Afatinib	225.386	10000	0.035722	0.035722	0.341577	20	5000	uncertain
SW780	AZ13135223:Afatinib	AZ13135223	Afatinib	247.5	10000	N/A	N/A	N/A	N/A	N/A	no synergy
SW837	AZ13135223:Afatinib	AZ13135223	Afatinib	210.224	10000	0.000462796	0.000462796	0.0123342	20	500	reliable
SW900	AZ13135223:Afatinib	AZ13135223	Afatinib	203.613	10000	0.00901202	0.00901202	0.918811	200	8000	reliable
T24	AZ13135223:Afatinib	AZ13135223	Afatinib	222.673	10000	0.000206474	0.000206474	0.000304099	5	5000	reliable
T47D	AZ13135223:Afatinib	AZ13135223	Afatinib	164.594	10000	0.217006	N/A	N/A	N/A	N/A	no synergy
TCCSUP	AZ13135223:Afatinib	AZ13135223	Afatinib	239.838	10000	0.169651	0.169651	1	200	8000	uncertain
UACC257	AZ13135223:Afatinib	AZ13135223	Afatinib	214.205	10000	1.89223e-05	1.89223e-05	0.908581	200	20	reliable
UACC62	AZ13135223:Afatinib	AZ13135223	Afatinib	202.703	10000	0.0111985	0.00510043	0.811295	200	50	reliable
UACC812	AZ13135223:Afatinib	AZ13135223	Afatinib	96.7841	10000	0.12455	0.00264962	0.00264962	20	20	reliable
UMUC3	AZ13135223:Afatinib	AZ13135223	Afatinib	332.112	10000	N/A	N/A	N/A	N/A	N/A	no synergy
VCAP	AZ13135223:Afatinib	AZ13135223	Afatinib	155.869	10000	0.0300999	N/A	N/A	N/A	N/A	no synergy
VMCUB1	AZ13135223:Afatinib	AZ13135223	Afatinib	230.522	10000	0.063184	0.0202768	0.152186	200	2000	reliable
647V	AZ13150560:Afatinib	AZ13150560	Afatinib	171.563	10000	0.00974535	0.00974535	0.03011	100	1000	reliable
A2780	AZ13150560:Afatinib	AZ13150560	Afatinib	160.002	10000	1.44376e-05	3.99629e-10	0.0100847	50	100	reliable
A375	AZ13150560:Afatinib	AZ13150560	Afatinib	131.731	10000	0.0183311	0.0100639	0.0100639	100	20	reliable
A498	AZ13150560:Afatinib	AZ13150560	Afatinib	275.978	10000	0.00920369	0.0046065	0.00582587	1	2000	reliable
A549	AZ13150560:Afatinib	AZ13150560	Afatinib	150.977	10000	0.0133668	1.72171e-06	0.0237536	50	2000	reliable
ACHN	AZ13150560:Afatinib	AZ13150560	Afatinib	164.368	10000	0.000489638	0.000489638	0.00117324	50	2000	reliable
BFTC905	AZ13150560:Afatinib	AZ13150560	Afatinib	2199.34	10000	4.24474e-05	N/A	N/A	N/A	N/A	no synergy
BT20	AZ13150560:Afatinib	AZ13150560	Afatinib	339.869	10000	0.0209109	0.00352337	0.0359497	200	2000	reliable
BT549	AZ13150560:Afatinib	AZ13150560	Afatinib	606.455	10000	0.0547273	0.0547273	0.256696	500	5000	reliable
C32	AZ13150560:Afatinib	AZ13150560	Afatinib	407.874	10000	0.0253866	0.0017873	0.0138165	200	8000	uncertain
CAKI1	AZ13150560:Afatinib	AZ13150560	Afatinib	203.409	10000	0.00738691	0.00042176	0.931716	200	500	reliable
CAL120	AZ13150560:Afatinib	AZ13150560	Afatinib	221.128	10000	0.0140288	0.0140288	0.0140288	100	800	uncertain
CAL148	AZ13150560:Afatinib	AZ13150560	Afatinib	190.836	10000	0.000150167	0.000150167	0.000150167	10	200	reliable
CALU3	AZ13150560:Afatinib	AZ13150560	Afatinib	135.939	10000	0.0145502	N/A	N/A	N/A	N/A	no synergy
CALU6	AZ13150560:Afatinib	AZ13150560	Afatinib	246.306	10000	0.00953723	0.00953723	0.0197406	200	20	reliable
CAMA1	AZ13150560:Afatinib	AZ13150560	Afatinib	201.791	10000	0.0102797	0.0102797	0.0123961	100	8000	reliable
CAOV3	AZ13150560:Afatinib	AZ13150560	Afatinib	213.095	10000	1.0302e-05	N/A	N/A	N/A	N/A	no synergy
DMS114	AZ13150560:Afatinib	AZ13150560	Afatinib	306.249	10000	0.264076	0.00373931	0.0102114	200	200	reliable
DU4475	AZ13150560:Afatinib	AZ13150560	Afatinib	309.2	10000	0.0187176	4.82235e-05	0.00946256	100	20	reliable
EKVX	AZ13150560:Afatinib	AZ13150560	Afatinib	157.943	10000	0.000464136	N/A	N/A	N/A	N/A	no synergy
ES2	AZ13150560:Afatinib	AZ13150560	Afatinib	8.03937	10000	0.0276876	0.001405	0.001405	0.1	2000	reliable
HCC1143	AZ13150560:Afatinib	AZ13150560	Afatinib	101.311	10000	0.00489024	0.00489024	0.422825	100	1000	reliable
HCC1187	AZ13150560:Afatinib	AZ13150560	Afatinib	205.889	10000	1.57272e-05	N/A	N/A	N/A	N/A	no synergy
HCC1395	AZ13150560:Afatinib	AZ13150560	Afatinib	133.15	10000	0.032057	0.0101215	0.0101216	50	5000	reliable
HCC1419	AZ13150560:Afatinib	AZ13150560	Afatinib	205.729	10000	0.061626	0.0144626	0.642888	200	1000	reliable
HCC1428	AZ13150560:Afatinib	AZ13150560	Afatinib	206.337	10000	0.00991189	0.00991189	0.0223055	100	2000	reliable
HCC1500	AZ13150560:Afatinib	AZ13150560	Afatinib	283.85	10000	0.00199337	N/A	N/A	N/A	N/A	no synergy
HCC1806	AZ13150560:Afatinib	AZ13150560	Afatinib	339.291	10000	0.0115312	0.00561356	0.0115366	200	1000	reliable
HCC1937	AZ13150560:Afatinib	AZ13150560	Afatinib	345.44	10000	0.0118205	0.0118205	0.0120277	200	5000	reliable
HCC1954	AZ13150560:Afatinib	AZ13150560	Afatinib	177.113	10000	0.0115862	N/A	N/A	N/A	N/A	no synergy
HCC38	AZ13150560:Afatinib	AZ13150560	Afatinib	215.205	10000	0.00453915	0.000659479	0.0127564	20	2000	reliable
HCC70	AZ13150560:Afatinib	AZ13150560	Afatinib	352.268	10000	0.24691	N/A	N/A	N/A	N/A	no synergy
HCT15	AZ13150560:Afatinib	AZ13150560	Afatinib	131.814	10000	0.017494	N/A	N/A	N/A	N/A	no synergy
HL60	AZ13150560:Afatinib	AZ13150560	Afatinib	359.852	10000	0.000318815	N/A	N/A	N/A	N/A	no synergy
HOP62	AZ13150560:Afatinib	AZ13150560	Afatinib	198.835	10000	0.0206469	0.0100591	0.0101723	100	5000	reliable
HOP92	AZ13150560:Afatinib	AZ13150560	Afatinib	256.165	10000	0.00879635	0.00622411	0.00622416	100	200	reliable
HS578T	AZ13150560:Afatinib	AZ13150560	Afatinib	1306.77	10000	0.000796172	0.000376625	0.0161045	500	2000	reliable
HT1197	AZ13150560:Afatinib	AZ13150560	Afatinib	236.046	10000	0.00233765	0.000167648	0.0100432	100	1000	reliable
HT1376	AZ13150560:Afatinib	AZ13150560	Afatinib	212.008	10000	0.00984194	0.0032398	0.00336759	200	2000	reliable
HT29	AZ13150560:Afatinib	AZ13150560	Afatinib	287.687	10000	0.0107886	N/A	N/A	N/A	N/A	no synergy
J82	AZ13150560:Afatinib	AZ13150560	Afatinib	136.029	10000	0.00698614	3.275e-06	0.0229249	20	2000	reliable
K562	AZ13150560:Afatinib	AZ13150560	Afatinib	187.617	10000	0.0513195	0.00196763	0.0057033	10	800	reliable
KATOIII	AZ13150560:Afatinib	AZ13150560	Afatinib	205.186	10000	7.37503e-10	7.37503e-10	0.988105	200	10	reliable
KU1919	AZ13150560:Afatinib	AZ13150560	Afatinib	10000	10000	0.000629744	0.000629744	0.0064236	5000	2000	reliable
LOXIMVI	AZ13150560:Afatinib	AZ13150560	Afatinib	126.44	10000	0.00199196	0.00199196	0.023184	100	200	reliable
MDAMB157	AZ13150560:Afatinib	AZ13150560	Afatinib	431.699	10000	7.56214e-07	N/A	N/A	N/A	N/A	no synergy
MDAMB175VII	AZ13150560:Afatinib	AZ13150560	Afatinib	305.541	10000	0.0104861	5.51036e-05	0.00987334	200	10	reliable
MDAMB231	AZ13150560:Afatinib	AZ13150560	Afatinib	183.878	10000	0.00960614	0.00960614	0.0101068	100	100	reliable
MDAMB361	AZ13150560:Afatinib	AZ13150560	Afatinib	169.261	10000	0.00021249	0.00021249	0.00919435	50	8000	reliable
MDAMB415	AZ13150560:Afatinib	AZ13150560	Afatinib	365.921	10000	0.0311862	0.000304346	0.00922144	200	5000	reliable
MDAMB436	AZ13150560:Afatinib	AZ13150560	Afatinib	164.934	10000	4.7907e-05	N/A	N/A	N/A	N/A	no synergy
MDAMB468	AZ13150560:Afatinib	AZ13150560	Afatinib	176.286	10000	0.00196875	0.00140197	0.00887485	100	5000	reliable
NCIH1299	AZ13150560:Afatinib	AZ13150560	Afatinib	275.128	10000	0.00941451	0.00131152	0.00131152	200	500	reliable
NCIH1437	AZ13150560:Afatinib	AZ13150560	Afatinib	778.24	10000	0.38878	0.38878	0.94132	500	50	reliable
NCIH1563	AZ13150560:Afatinib	AZ13150560	Afatinib	208.977	10000	0.0169655	N/A	N/A	N/A	N/A	no synergy
NCIH1650	AZ13150560:Afatinib	AZ13150560	Afatinib	186.584	10000	0.016141	0.000407387	0.000407387	20	100	reliable
NCIH1703	AZ13150560:Afatinib	AZ13150560	Afatinib	167.457	10000	0.0104163	N/A	N/A	N/A	N/A	no synergy
NCIH1793	AZ13150560:Afatinib	AZ13150560	Afatinib	186.55	10000	0.00481374	4.10945e-05	4.10945e-05	100	20	reliable
NCIH1975	AZ13150560:Afatinib	AZ13150560	Afatinib	177.866	10000	0.0188941	0.000126483	0.0198996	100	100	reliable
NCIH2085	AZ13150560:Afatinib	AZ13150560	Afatinib	215.527	10000	0.000405317	0.000405317	0.000405317	10	200	reliable
NCIH2122	AZ13150560:Afatinib	AZ13150560	Afatinib	153.36	10000	0.000666891	0.000666891	0.0354428	50	5000	reliable
NCIH2170	AZ13150560:Afatinib	AZ13150560	Afatinib	80.2994	10000	0.0900251	0.0158188	0.0382478	50	5	uncertain
NCIH2228	AZ13150560:Afatinib	AZ13150560	Afatinib	262.54	10000	0.000752423	0.000231232	0.0190214	200	500	reliable
NCIH226	AZ13150560:Afatinib	AZ13150560	Afatinib	203.929	10000	0.00923367	0.00923367	0.930595	200	8000	reliable
NCIH2291	AZ13150560:Afatinib	AZ13150560	Afatinib	349.538	1814.57	0.0313482	1.69202e-07	0.00489835	100	1000	uncertain
NCIH23	AZ13150560:Afatinib	AZ13150560	Afatinib	192.992	10000	0.010097	N/A	N/A	N/A	N/A	no synergy
NCIH460	AZ13150560:Afatinib	AZ13150560	Afatinib	144.354	10000	0.00924989	0.000547404	0.000547404	50	5000	reliable
NCIH520	AZ13150560:Afatinib	AZ13150560	Afatinib	211.698	10000	0.00451441	0.000912656	0.0124573	100	5000	reliable
NCIH522	AZ13150560:Afatinib	AZ13150560	Afatinib	139.183	10000	0.213619	0.0437069	0.0458277	100	1000	uncertain
NCIH838	AZ13150560:Afatinib	AZ13150560	Afatinib	283.72	10000	0.000125891	N/A	N/A	N/A	N/A	no synergy
OV90	AZ13150560:Afatinib	AZ13150560	Afatinib	176.172	10000	0.0406322	2.22045e-16	0.000618117	0.1	5	reliable
OVCAR4	AZ13150560:Afatinib	AZ13150560	Afatinib	153.196	10000	0.0461332	0.000165296	0.0102669	100	800	reliable
OVCAR8	AZ13150560:Afatinib	AZ13150560	Afatinib	109.792	10000	0.00785739	0.00785739	0.434311	100	20	reliable
RPMI7951	AZ13150560:Afatinib	AZ13150560	Afatinib	191.469	10000	0.00941537	0.000495304	0.000495304	1	2000	reliable
RPMI8226	AZ13150560:Afatinib	AZ13150560	Afatinib	145.608	10000	0.00775073	0.00775073	0.00775073	100	8000	reliable
RT4	AZ13150560:Afatinib	AZ13150560	Afatinib	356.973	10000	0.104444	0.104444	0.114586	200	500	reliable
SF268	AZ13150560:Afatinib	AZ13150560	Afatinib	153.384	10000	0.000531668	N/A	N/A	N/A	N/A	no synergy
SF295	AZ13150560:Afatinib	AZ13150560	Afatinib	159.681	10000	0.000179747	N/A	N/A	N/A	N/A	no synergy
SF539	AZ13150560:Afatinib	AZ13150560	Afatinib	607.504	10000	5.8005e-07	N/A	N/A	N/A	N/A	no synergy
SKMEL28	AZ13150560:Afatinib	AZ13150560	Afatinib	212.354	10000	0.0557586	0.0165792	0.328284	200	5000	reliable
SKMEL30	AZ13150560:Afatinib	AZ13150560	Afatinib	187.713	10000	0.112022	2.24911e-11	0.0101237	100	20	uncertain
SKMEL5	AZ13150560:Afatinib	AZ13150560	Afatinib	115.268	10000	0.128185	N/A	N/A	N/A	N/A	no synergy
SKMES1	AZ13150560:Afatinib	AZ13150560	Afatinib	291.416	10000	0.0278048	0.00462506	0.0261516	200	8000	reliable
SNB75	AZ13150560:Afatinib	AZ13150560	Afatinib	198.087	10000	8.61458e-05	8.61458e-05	0.0190154	10	2000	reliable
SW620	AZ13150560:Afatinib	AZ13150560	Afatinib	212.964	10000	0.260384	0.235914	0.548777	200	8000	reliable
SW780	AZ13150560:Afatinib	AZ13150560	Afatinib	403.381	10000	N/A	N/A	N/A	N/A	N/A	no synergy
SW837	AZ13150560:Afatinib	AZ13150560	Afatinib	2162.27	10000	0.000462796	0.000462796	0.0123342	1000	500	reliable
SW900	AZ13150560:Afatinib	AZ13150560	Afatinib	374.693	10000	3.62381e-05	3.62381e-05	0.0100758	200	20	reliable
T24	AZ13150560:Afatinib	AZ13150560	Afatinib	85.1398	10000	3.98963e-05	3.98963e-05	0.0220175	50	800	reliable
T47D	AZ13150560:Afatinib	AZ13150560	Afatinib	364.274	10000	0.0393285	6.04705e-05	0.0102692	200	500	reliable
TCCSUP	AZ13150560:Afatinib	AZ13150560	Afatinib	2097.32	10000	0.0617987	0.0617987	0.841869	2000	200	reliable
UACC257	AZ13150560:Afatinib	AZ13150560	Afatinib	168.816	10000	0.00422676	0.00422676	0.0370286	100	800	uncertain
UACC62	AZ13150560:Afatinib	AZ13150560	Afatinib	187.835	10000	0.00995602	N/A	N/A	N/A	N/A	no synergy
UACC812	AZ13150560:Afatinib	AZ13150560	Afatinib	367.892	10000	0.0887904	N/A	N/A	N/A	N/A	no synergy
UMUC3	AZ13150560:Afatinib	AZ13150560	Afatinib	121.144	10000	0.106672	N/A	N/A	N/A	N/A	no synergy
VCAP	AZ13150560:Afatinib	AZ13150560	Afatinib	180.39	10000	0.00113377	0.00113377	0.00113377	100	2000	reliable
VMCUB1	AZ13150560:Afatinib	AZ13150560	Afatinib	310.104	10000	0.063184	0.0230974	0.0987194	1	5000	reliable
647V	AZ13242274:Afatinib	AZ13242274	Afatinib	10.8912	10000	0.0652812	0.0652812	0.10928	10	5000	reliable
A2780	AZ13242274:Afatinib	AZ13242274	Afatinib	32.4423	10000	0.0103527	N/A	N/A	N/A	N/A	no synergy
A375	AZ13242274:Afatinib	AZ13242274	Afatinib	33.5432	10000	0.0183265	N/A	N/A	N/A	N/A	no synergy
A498	AZ13242274:Afatinib	AZ13242274	Afatinib	9.8718	10000	0.00326039	N/A	N/A	N/A	N/A	no synergy
A549	AZ13242274:Afatinib	AZ13242274	Afatinib	33.1881	10000	0.00910592	N/A	N/A	N/A	N/A	no synergy
ACHN	AZ13242274:Afatinib	AZ13242274	Afatinib	24.4331	10000	0.0461865	2.25862e-06	0.00138877	5	50	reliable
BFTC905	AZ13242274:Afatinib	AZ13242274	Afatinib	43.3655	10000	N/A	N/A	N/A	N/A	N/A	no synergy
BT20	AZ13242274:Afatinib	AZ13242274	Afatinib	27.0336	10000	5.27833e-06	N/A	N/A	N/A	N/A	no synergy
BT549	AZ13242274:Afatinib	AZ13242274	Afatinib	36.9481	10000	0.0197953	0.0197953	0.24305	5	8000	reliable
C32	AZ13242274:Afatinib	AZ13242274	Afatinib	221.567	10000	2.84954e-05	5.30549e-06	0.0001422	0.1	20	reliable
CAKI1	AZ13242274:Afatinib	AZ13242274	Afatinib	39.7511	10000	0.0113336	N/A	N/A	N/A	N/A	no synergy
CAL120	AZ13242274:Afatinib	AZ13242274	Afatinib	35.5199	10000	0.00916924	0.000266648	0.000685008	5	1000	reliable
CAL148	AZ13242274:Afatinib	AZ13242274	Afatinib	29.9012	10000	0.00104347	0.00104347	0.00104347	1	5000	reliable
CALU3	AZ13242274:Afatinib	AZ13242274	Afatinib	31.6682	10000	0.0258823	N/A	N/A	N/A	N/A	no synergy
CALU6	AZ13242274:Afatinib	AZ13242274	Afatinib	32.2766	10000	3.12633e-05	3.12633e-05	0.0180399	5	8000	reliable
CAMA1	AZ13242274:Afatinib	AZ13242274	Afatinib	30.9236	10000	0.0187849	0.000177375	0.0149825	1	1000	reliable
CAOV3	AZ13242274:Afatinib	AZ13242274	Afatinib	20.7939	10000	0.000176761	0.000176761	0.000244379	20	5000	reliable
DMS114	AZ13242274:Afatinib	AZ13242274	Afatinib	35.506	10000	0.00914106	N/A	N/A	N/A	N/A	no synergy
DU4475	AZ13242274:Afatinib	AZ13242274	Afatinib	28.0215	10000	4.87108e-05	4.87108e-05	4.87108e-05	1	50	reliable
EKVX	AZ13242274:Afatinib	AZ13242274	Afatinib	18.3757	10000	0.000471403	N/A	N/A	N/A	N/A	no synergy
ES2	AZ13242274:Afatinib	AZ13242274	Afatinib	32.8503	10000	0.0102842	0.00140834	0.0035803	20	200	reliable
HCC1143	AZ13242274:Afatinib	AZ13242274	Afatinib	52.336	10000	0.00112409	0.00112409	0.532218	50	800	reliable
HCC1187	AZ13242274:Afatinib	AZ13242274	Afatinib	18.3744	10000	0.000362648	N/A	N/A	N/A	N/A	no synergy
HCC1395	AZ13242274:Afatinib	AZ13242274	Afatinib	32.2903	10000	0.0102144	0.00643637	0.555271	20	2000	reliable
HCC1419	AZ13242274:Afatinib	AZ13242274	Afatinib	31.9915	10000	0.00899793	N/A	N/A	N/A	N/A	no synergy
HCC1428	AZ13242274:Afatinib	AZ13242274	Afatinib	34.7115	10000	0.0146234	N/A	N/A	N/A	N/A	no synergy
HCC1500	AZ13242274:Afatinib	AZ13242274	Afatinib	10.1291	10000	0.00778464	0.00776853	0.0227964	1	8000	reliable
HCC1806	AZ13242274:Afatinib	AZ13242274	Afatinib	33.5795	10000	0.00288847	0.00288847	0.00558171	20	1000	reliable
HCC1937	AZ13242274:Afatinib	AZ13242274	Afatinib	33.1721	10000	0.00886365	0.000212738	0.0022268	10	500	reliable
HCC1954	AZ13242274:Afatinib	AZ13242274	Afatinib	43.1489	10000	0.000315246	N/A	N/A	N/A	N/A	no synergy
HCC38	AZ13242274:Afatinib	AZ13242274	Afatinib	34.835	10000	0.00225915	6.37582e-05	0.0111016	5	5000	reliable
HCC70	AZ13242274:Afatinib	AZ13242274	Afatinib	31.901	10000	0.0181486	N/A	N/A	N/A	N/A	no synergy
HCT15	AZ13242274:Afatinib	AZ13242274	Afatinib	36.0629	10000	0.0281468	N/A	N/A	N/A	N/A	no synergy
HL60	AZ13242274:Afatinib	AZ13242274	Afatinib	43.2972	10000	N/A	N/A	N/A	N/A	N/A	no synergy
HOP62	AZ13242274:Afatinib	AZ13242274	Afatinib	35.6699	10000	0.0227722	N/A	N/A	N/A	N/A	no synergy
HOP92	AZ13242274:Afatinib	AZ13242274	Afatinib	33.1199	10000	0.0328929	0.0328929	0.671259	20	1000	reliable
HS578T	AZ13242274:Afatinib	AZ13242274	Afatinib	33.8774	10000	0.0226645	0.000200787	0.00167187	1	100	reliable
HT1197	AZ13242274:Afatinib	AZ13242274	Afatinib	33.4061	10000	0.000614197	0.000614197	0.00596578	0.1	500	reliable
HT1376	AZ13242274:Afatinib	AZ13242274	Afatinib	25.8442	10000	0.00830428	0.00830428	0.0175974	20	8000	reliable
HT29	AZ13242274:Afatinib	AZ13242274	Afatinib	33.0247	10000	0.0301807	N/A	N/A	N/A	N/A	no synergy
J82	AZ13242274:Afatinib	AZ13242274	Afatinib	34.2975	10000	1.11022e-16	N/A	N/A	N/A	N/A	no synergy
K562	AZ13242274:Afatinib	AZ13242274	Afatinib	32.6133	10000	0.00197421	0.00197421	0.00197421	20	2000	reliable
KATOIII	AZ13242274:Afatinib	AZ13242274	Afatinib	31.0939	10000	0.0410588	N/A	N/A	N/A	N/A	no synergy
KU1919	AZ13242274:Afatinib	AZ13242274	Afatinib	34.1063	10000	8.13758e-05	8.13758e-05	8.13758e-05	1	1000	reliable
LOXIMVI	AZ13242274:Afatinib	AZ13242274	Afatinib	35.6305	10000	0.0104103	N/A	N/A	N/A	N/A	no synergy
MDAMB157	AZ13242274:Afatinib	AZ13242274	Afatinib	43.1431	10000	7.72811e-07	N/A	N/A	N/A	N/A	no synergy
MDAMB175VII	AZ13242274:Afatinib	AZ13242274	Afatinib	33.4705	10000	1.11022e-16	N/A	N/A	N/A	N/A	no synergy
MDAMB231	AZ13242274:Afatinib	AZ13242274	Afatinib	32.8257	10000	0.011014	N/A	N/A	N/A	N/A	no synergy
MDAMB361	AZ13242274:Afatinib	AZ13242274	Afatinib	34.7076	10000	0.000683178	0.00021249	0.00919435	0.1	8000	reliable
MDAMB415	AZ13242274:Afatinib	AZ13242274	Afatinib	15.4504	10000	0.000323033	N/A	N/A	N/A	N/A	no synergy
MDAMB436	AZ13242274:Afatinib	AZ13242274	Afatinib	43.1325	10000	N/A	N/A	N/A	N/A	N/A	no synergy
MDAMB468	AZ13242274:Afatinib	AZ13242274	Afatinib	9.16952	10000	0.000323934	0.000323934	0.00941641	1	5000	reliable
NCIH1299	AZ13242274:Afatinib	AZ13242274	Afatinib	32.9393	10000	0.019419	N/A	N/A	N/A	N/A	no synergy
NCIH1437	AZ13242274:Afatinib	AZ13242274	Afatinib	34.6642	10000	0.0103722	N/A	N/A	N/A	N/A	no synergy
NCIH1563	AZ13242274:Afatinib	AZ13242274	Afatinib	32.2186	10000	1.10636e-06	N/A	N/A	N/A	N/A	no synergy
NCIH1650	AZ13242274:Afatinib	AZ13242274	Afatinib	32.6664	10000	4.52652e-05	4.52652e-05	4.52652e-05	0.1	10	reliable
NCIH1703	AZ13242274:Afatinib	AZ13242274	Afatinib	31.8057	10000	0.00033722	0.00033722	0.00033722	5	20	reliable
NCIH1793	AZ13242274:Afatinib	AZ13242274	Afatinib	34.7827	10000	1.11022e-16	N/A	N/A	N/A	N/A	no synergy
NCIH1975	AZ13242274:Afatinib	AZ13242274	Afatinib	35.9354	10000	0.00509753	N/A	N/A	N/A	N/A	no synergy
NCIH2085	AZ13242274:Afatinib	AZ13242274	Afatinib	10.6937	10000	0.000471121	3.33067e-16	0.000405317	1	1000	reliable
NCIH2122	AZ13242274:Afatinib	AZ13242274	Afatinib	18.6059	10000	0.00142101	0.000990136	0.00115716	10	2000	reliable
NCIH2170	AZ13242274:Afatinib	AZ13242274	Afatinib	32.2597	10000	0.0116289	0.000409355	0.00565524	20	1	reliable
NCIH2228	AZ13242274:Afatinib	AZ13242274	Afatinib	45.8779	10000	0.00119044	0.000215123	0.00909842	1	500	reliable
NCIH226	AZ13242274:Afatinib	AZ13242274	Afatinib	29.8484	10000	0.0221959	N/A	N/A	N/A	N/A	no synergy
NCIH2291	AZ13242274:Afatinib	AZ13242274	Afatinib	33.0186	1814.57	0.13092	N/A	N/A	N/A	N/A	no synergy
NCIH23	AZ13242274:Afatinib	AZ13242274	Afatinib	23.4047	10000	0.259424	N/A	N/A	N/A	N/A	no synergy
NCIH460	AZ13242274:Afatinib	AZ13242274	Afatinib	35.1264	10000	0.010948	N/A	N/A	N/A	N/A	no synergy
NCIH520	AZ13242274:Afatinib	AZ13242274	Afatinib	36.4653	10000	0.00883164	N/A	N/A	N/A	N/A	no synergy
NCIH522	AZ13242274:Afatinib	AZ13242274	Afatinib	32.5071	10000	0.00405685	0.00405685	0.00405685	20	8000	uncertain
NCIH838	AZ13242274:Afatinib	AZ13242274	Afatinib	31.7142	10000	1.51945e-06	N/A	N/A	N/A	N/A	no synergy
OV90	AZ13242274:Afatinib	AZ13242274	Afatinib	40.5319	10000	0.0112802	N/A	N/A	N/A	N/A	no synergy
OVCAR4	AZ13242274:Afatinib	AZ13242274	Afatinib	34.9305	10000	0.0108549	N/A	N/A	N/A	N/A	no synergy
OVCAR8	AZ13242274:Afatinib	AZ13242274	Afatinib	33.2264	10000	0.000106948	N/A	N/A	N/A	N/A	no synergy
RPMI7951	AZ13242274:Afatinib	AZ13242274	Afatinib	35.2119	10000	0.00961402	0.00730924	0.0128485	10	8000	reliable
RPMI8226	AZ13242274:Afatinib	AZ13242274	Afatinib	36.1022	10000	0.00500177	2.22045e-16	2.34185e-09	1	200	reliable
RT4	AZ13242274:Afatinib	AZ13242274	Afatinib	33.4429	10000	0.00868971	N/A	N/A	N/A	N/A	no synergy
SF268	AZ13242274:Afatinib	AZ13242274	Afatinib	31.487	10000	6.32331e-06	N/A	N/A	N/A	N/A	no synergy
SF295	AZ13242274:Afatinib	AZ13242274	Afatinib	31.6969	10000	0.0112294	0.000639889	0.000696955	20	2000	reliable
SF539	AZ13242274:Afatinib	AZ13242274	Afatinib	27.254	10000	5.55372e-05	5.55372e-05	0.000120759	20	5000	reliable
SKMEL28	AZ13242274:Afatinib	AZ13242274	Afatinib	27.2814	10000	1.11022e-16	1.11022e-16	0.304701	1	8000	reliable
SKMEL30	AZ13242274:Afatinib	AZ13242274	Afatinib	31.8422	10000	0.0169951	N/A	N/A	N/A	N/A	no synergy
SKMEL5	AZ13242274:Afatinib	AZ13242274	Afatinib	34.0423	10000	0.00891942	N/A	N/A	N/A	N/A	no synergy
SKMES1	AZ13242274:Afatinib	AZ13242274	Afatinib	34.533	10000	0.0091448	0.00828721	0.00828721	20	8000	reliable
SNB75	AZ13242274:Afatinib	AZ13242274	Afatinib	36.4263	10000	0.00270365	N/A	N/A	N/A	N/A	no synergy
SW620	AZ13242274:Afatinib	AZ13242274	Afatinib	43.1229	10000	0.0559332	0.0559332	0.361788	5	5000	reliable
SW780	AZ13242274:Afatinib	AZ13242274	Afatinib	61.7321	10000	0.000892913	0.000892913	0.449137	50	1000	reliable
SW837	AZ13242274:Afatinib	AZ13242274	Afatinib	32.0452	10000	2.07196e-05	8.44588e-06	0.0122811	5	2000	reliable
SW900	AZ13242274:Afatinib	AZ13242274	Afatinib	34.0573	10000	0.0089858	N/A	N/A	N/A	N/A	no synergy
T24	AZ13242274:Afatinib	AZ13242274	Afatinib	31.5166	10000	0.00781219	N/A	N/A	N/A	N/A	no synergy
T47D	AZ13242274:Afatinib	AZ13242274	Afatinib	24.0178	10000	6.27432e-07	N/A	N/A	N/A	N/A	no synergy
TCCSUP	AZ13242274:Afatinib	AZ13242274	Afatinib	41.671	10000	0.243561	9.34321e-06	0.00993802	1	200	reliable
UACC257	AZ13242274:Afatinib	AZ13242274	Afatinib	33.8299	10000	1.89201e-05	N/A	N/A	N/A	N/A	no synergy
UACC62	AZ13242274:Afatinib	AZ13242274	Afatinib	32.3921	10000	0.0111985	N/A	N/A	N/A	N/A	no synergy
UACC812	AZ13242274:Afatinib	AZ13242274	Afatinib	38.2017	10000	0.0925668	0.0925668	0.709174	20	5000	reliable
UMUC3	AZ13242274:Afatinib	AZ13242274	Afatinib	84.342	10000	0.00631266	0.00631266	0.0260038	50	1000	reliable
VCAP	AZ13242274:Afatinib	AZ13242274	Afatinib	34.3915	10000	0.0408997	N/A	N/A	N/A	N/A	no synergy
VMCUB1	AZ13242274:Afatinib	AZ13242274	Afatinib	33.1907	10000	0.0750223	0.00208866	0.0026272	5	2000	reliable
647V	AZ13401366:Afatinib	AZ13401366	Afatinib	16.2085	10000	0.00263819	0.00162772	0.0107935	5	10	reliable
A2780	AZ13401366:Afatinib	AZ13401366	Afatinib	10000	10000	0.0880496	0.086984	0.253874	500	8000	reliable
A375	AZ13401366:Afatinib	AZ13401366	Afatinib	184.201	10000	0.180156	0.0561478	0.332239	100	8000	reliable
A498	AZ13401366:Afatinib	AZ13401366	Afatinib	10.2822	10000	0.024058	0.024058	0.423382	10	2000	reliable
A549	AZ13401366:Afatinib	AZ13401366	Afatinib	3377.47	10000	0.228979	0.228979	0.71954	2000	8000	reliable
ACHN	AZ13401366:Afatinib	AZ13401366	Afatinib	158.989	10000	0.12624	0.12624	0.322546	100	8000	reliable
BFTC905	AZ13401366:Afatinib	AZ13401366	Afatinib	10000	10000	0.184198	0.183671	0.443694	5000	8000	reliable
BT20	AZ13401366:Afatinib	AZ13401366	Afatinib	53.4326	10000	0.00219344	0.00219344	0.0403586	10	800	reliable
BT549	AZ13401366:Afatinib	AZ13401366	Afatinib	9942.34	10000	0.209342	0.209342	0.592875	800	8000	reliable
C32	AZ13401366:Afatinib	AZ13401366	Afatinib	10000	10000	0.0102579	0.0102579	0.0191543	8000	1000	reliable
CAKI1	AZ13401366:Afatinib	AZ13401366	Afatinib	10000	10000	0.210719	0.207622	0.593968	5000	8000	reliable
CAL120	AZ13401366:Afatinib	AZ13401366	Afatinib	4165.31	10000	0.216845	0.210154	0.526422	500	8000	reliable
CAL148	AZ13401366:Afatinib	AZ13401366	Afatinib	10000	10000	0.00979877	0.00979877	0.00979877	5	100	reliable
CALU3	AZ13401366:Afatinib	AZ13401366	Afatinib	30.2545	10000	0.0625921	0.05852	0.279015	20	8000	reliable
CALU6	AZ13401366:Afatinib	AZ13401366	Afatinib	52.7479	10000	0.015517	0.015517	0.0415908	20	5000	reliable
CAMA1	AZ13401366:Afatinib	AZ13401366	Afatinib	13.3488	10000	0.0304246	0.0304246	0.118902	10	500	reliable
CAOV3	AZ13401366:Afatinib	AZ13401366	Afatinib	14.2736	10000	0.000496838	0.000496838	0.267027	10	200	reliable
DMS114	AZ13401366:Afatinib	AZ13401366	Afatinib	26.8084	10000	0.00879434	0.00128802	0.0228126	10	200	reliable
DU4475	AZ13401366:Afatinib	AZ13401366	Afatinib	10000	10000	0.156074	0.153745	0.273071	100	5000	reliable
EKVX	AZ13401366:Afatinib	AZ13401366	Afatinib	62.4886	10000	0.0737353	0.0694628	0.36695	50	8000	reliable
ES2	AZ13401366:Afatinib	AZ13401366	Afatinib	12.3489	10000	0.039346	0.039346	0.318521	10	1000	reliable
HCC1143	AZ13401366:Afatinib	AZ13401366	Afatinib	10000	10000	0.0178953	0.0178953	0.131747	1000	1000	reliable
HCC1187	AZ13401366:Afatinib	AZ13401366	Afatinib	10000	10000	0.000565655	0.000212375	0.0455314	5000	5000	reliable
HCC1395	AZ13401366:Afatinib	AZ13401366	Afatinib	9.39586	10000	0.106071	0.106071	0.178419	5	5000	reliable
HCC1419	AZ13401366:Afatinib	AZ13401366	Afatinib	56.8934	10000	0.0157257	0.0157257	0.508678	50	8000	reliable
HCC1428	AZ13401366:Afatinib	AZ13401366	Afatinib	10000	10000	0.137438	0.128607	0.26089	5000	8000	reliable
HCC1500	AZ13401366:Afatinib	AZ13401366	Afatinib	10000	10000	0.00792005	0.00792005	0.0229479	2000	5000	reliable
HCC1806	AZ13401366:Afatinib	AZ13401366	Afatinib	65.1371	10000	0.0327728	0.0327728	0.320623	50	800	reliable
HCC1937	AZ13401366:Afatinib	AZ13401366	Afatinib	74.3712	10000	0.0448252	0.0448252	0.386433	50	5000	reliable
HCC1954	AZ13401366:Afatinib	AZ13401366	Afatinib	10000	10000	0.190852	0.185712	0.551788	200	8000	reliable
HCC38	AZ13401366:Afatinib	AZ13401366	Afatinib	634.516	10000	0.0708939	0.0632962	0.16858	200	8000	reliable
HCC70	AZ13401366:Afatinib	AZ13401366	Afatinib	41.162	10000	0.0265636	0.0265636	0.265964	20	8000	reliable
HCT15	AZ13401366:Afatinib	AZ13401366	Afatinib	10000	10000	0.0815146	0.0775367	0.273532	500	5000	reliable
HL60	AZ13401366:Afatinib	AZ13401366	Afatinib	87.4345	10000	0.0889813	0.0823128	0.186369	50	8000	reliable
HOP62	AZ13401366:Afatinib	AZ13401366	Afatinib	117.135	10000	0.0598532	0.0598532	0.235549	50	2000	reliable
HOP92	AZ13401366:Afatinib	AZ13401366	Afatinib	8.98682	10000	0.0415153	0.00622411	0.00622416	0.1	200	reliable
HS578T	AZ13401366:Afatinib	AZ13401366	Afatinib	32.7896	10000	0.0242715	0.0242715	0.27603	20	2000	reliable
HT1197	AZ13401366:Afatinib	AZ13401366	Afatinib	10000	10000	0.0654216	0.0654216	0.281526	800	5000	reliable
HT1376	AZ13401366:Afatinib	AZ13401366	Afatinib	85.8004	10000	0.0058715	0.00533067	0.05541	20	8000	reliable
HT29	AZ13401366:Afatinib	AZ13401366	Afatinib	29.9631	10000	0.0298367	0.022112	0.249189	20	8000	reliable
J82	AZ13401366:Afatinib	AZ13401366	Afatinib	10000	10000	0.125349	0.110555	0.265568	500	8000	reliable
K562	AZ13401366:Afatinib	AZ13401366	Afatinib	193.394	10000	0.0910211	0.0910211	0.135015	100	800	reliable
KATOIII	AZ13401366:Afatinib	AZ13401366	Afatinib	22.1535	10000	0.0277276	0.0277276	0.612627	20	500	reliable
KU1919	AZ13401366:Afatinib	AZ13401366	Afatinib	492.889	10000	0.12823	0.122427	0.40026	200	8000	reliable
LOXIMVI	AZ13401366:Afatinib	AZ13401366	Afatinib	573.184	10000	0.228532	0.225577	0.699702	500	8000	reliable
MDAMB157	AZ13401366:Afatinib	AZ13401366	Afatinib	20.4697	10000	0.118623	0.112294	0.286153	20	8000	reliable
MDAMB175VII	AZ13401366:Afatinib	AZ13401366	Afatinib	10000	10000	0.097971	0.0853509	0.240781	200	8000	reliable
MDAMB231	AZ13401366:Afatinib	AZ13401366	Afatinib	37.2103	10000	0.0330903	0.0330903	0.34069	20	2000	reliable
MDAMB361	AZ13401366:Afatinib	AZ13401366	Afatinib	34.1067	10000	0.00076527	0.00076527	0.0322484	10	5000	reliable
MDAMB415	AZ13401366:Afatinib	AZ13401366	Afatinib	31.4156	10000	0.106145	0.104577	0.151613	20	8000	reliable
MDAMB436	AZ13401366:Afatinib	AZ13401366	Afatinib	397.864	10000	0.112508	0.0876722	0.430679	200	8000	reliable
MDAMB468	AZ13401366:Afatinib	AZ13401366	Afatinib	23.8136	10000	0.0162713	0.0162713	0.424146	20	800	reliable
NCIH1299	AZ13401366:Afatinib	AZ13401366	Afatinib	108.726	10000	0.182631	0.180945	0.66897	100	8000	reliable
NCIH1437	AZ13401366:Afatinib	AZ13401366	Afatinib	22.812	10000	0.0355112	0.0343095	0.409084	20	8000	reliable
NCIH1563	AZ13401366:Afatinib	AZ13401366	Afatinib	85.4328	10000	0.0358277	0.0358277	0.109184	50	8000	reliable
NCIH1650	AZ13401366:Afatinib	AZ13401366	Afatinib	36.3321	10000	0.104823	0.104823	0.130936	20	2000	reliable
NCIH1703	AZ13401366:Afatinib	AZ13401366	Afatinib	48.2629	10000	0.0649827	0.000121496	0.00860919	20	100	reliable
NCIH1793	AZ13401366:Afatinib	AZ13401366	Afatinib	11.95	10000	0.00693272	0.00693272	0.0406086	10	1000	reliable
NCIH1975	AZ13401366:Afatinib	AZ13401366	Afatinib	2268.58	10000	0.17494	0.167045	0.507272	800	8000	reliable
NCIH2085	AZ13401366:Afatinib	AZ13401366	Afatinib	18.9766	10000	0.0966446	6.11046e-05	0.0820077	5	2000	reliable
NCIH2122	AZ13401366:Afatinib	AZ13401366	Afatinib	15.5754	10000	0.00976724	0.00415028	0.0527194	10	2000	reliable
NCIH2170	AZ13401366:Afatinib	AZ13401366	Afatinib	36.9431	10000	0.0653851	0.0199343	0.0620734	20	5	reliable
NCIH2228	AZ13401366:Afatinib	AZ13401366	Afatinib	19.8195	10000	0.00953391	0.00574744	0.0986132	10	8000	reliable
NCIH226	AZ13401366:Afatinib	AZ13401366	Afatinib	155.632	10000	0.12804	0.12804	0.222664	50	1000	reliable
NCIH2291	AZ13401366:Afatinib	AZ13401366	Afatinib	29.2971	1814.57	0.22923	0.0908931	0.287118	20	800	reliable
NCIH23	AZ13401366:Afatinib	AZ13401366	Afatinib	28.5632	10000	0.122425	0.122425	0.17416	20	2000	reliable
NCIH460	AZ13401366:Afatinib	AZ13401366	Afatinib	127.415	10000	0.221249	0.204702	0.625472	100	8000	reliable
NCIH520	AZ13401366:Afatinib	AZ13401366	Afatinib	38.6623	10000	0.0604458	0.0604458	0.302386	20	8000	reliable
NCIH522	AZ13401366:Afatinib	AZ13401366	Afatinib	44.4834	10000	0.0107048	0.0107048	0.0206504	10	8000	uncertain
NCIH838	AZ13401366:Afatinib	AZ13401366	Afatinib	30.1933	10000	0.0654236	0.0625246	0.237601	20	8000	reliable
OV90	AZ13401366:Afatinib	AZ13401366	Afatinib	115.45	10000	0.0569743	0.0569743	0.0932994	50	800	reliable
OVCAR4	AZ13401366:Afatinib	AZ13401366	Afatinib	34.0697	10000	0.0244762	0.00943964	0.0137724	5	8000	reliable
OVCAR8	AZ13401366:Afatinib	AZ13401366	Afatinib	160.991	10000	0.224037	0.186862	0.376902	100	8000	reliable
RPMI7951	AZ13401366:Afatinib	AZ13401366	Afatinib	29.7933	10000	0.0132179	0.0095712	0.0220228	5	8000	reliable
RPMI8226	AZ13401366:Afatinib	AZ13401366	Afatinib	23.9233	10000	0.00754158	5.40254e-08	5.40254e-08	5	10	reliable
RT4	AZ13401366:Afatinib	AZ13401366	Afatinib	10000	10000	0.0199848	0.0197568	0.0205614	8000	2000	reliable
SF268	AZ13401366:Afatinib	AZ13401366	Afatinib	59.3791	10000	0.00784772	0.00254564	0.362964	50	2000	reliable
SF295	AZ13401366:Afatinib	AZ13401366	Afatinib	38.504	10000	0.0149197	5.55216e-05	0.038204	10	500	reliable
SF539	AZ13401366:Afatinib	AZ13401366	Afatinib	32.7352	10000	0.0293842	0.0254568	0.347024	20	1000	reliable
SKMEL28	AZ13401366:Afatinib	AZ13401366	Afatinib	40.5303	10000	0.0780748	0.0780748	0.41094	20	5000	reliable
SKMEL30	AZ13401366:Afatinib	AZ13401366	Afatinib	30.1898	10000	0.059505	0.059505	0.290324	20	8000	reliable
SKMEL5	AZ13401366:Afatinib	AZ13401366	Afatinib	10000	10000	0.243749	0.240504	0.671929	8000	8000	reliable
SKMES1	AZ13401366:Afatinib	AZ13401366	Afatinib	40.9756	10000	0.0203371	0.00705282	0.00709331	5	1000	reliable
SNB75	AZ13401366:Afatinib	AZ13401366	Afatinib	23.1565	10000	0.0310982	0.0310982	0.383038	20	2000	reliable
SW620	AZ13401366:Afatinib	AZ13401366	Afatinib	21.3182	10000	0.569315	0.569315	0.931729	20	8000	reliable
SW780	AZ13401366:Afatinib	AZ13401366	Afatinib	10000	10000	0.176028	0.157952	0.273186	5000	8000	reliable
SW837	AZ13401366:Afatinib	AZ13401366	Afatinib	29.2851	10000	0.00868157	0.000186919	0.0187371	10	500	reliable
SW900	AZ13401366:Afatinib	AZ13401366	Afatinib	33.0769	10000	0.067088	0.067088	0.338328	20	8000	reliable
T24	AZ13401366:Afatinib	AZ13401366	Afatinib	41.7988	10000	0.000300166	N/A	N/A	N/A	N/A	no synergy
T47D	AZ13401366:Afatinib	AZ13401366	Afatinib	13.41	10000	0.0480765	0.00926094	0.0290506	10	5000	reliable
TCCSUP	AZ13401366:Afatinib	AZ13401366	Afatinib	20.1677	10000	0.138411	0.138411	0.209745	20	2000	reliable
UACC257	AZ13401366:Afatinib	AZ13401366	Afatinib	93.3932	10000	0.102385	0.0865548	0.179686	50	8000	uncertain
UACC62	AZ13401366:Afatinib	AZ13401366	Afatinib	85.776	10000	0.0962082	0.0764984	0.263795	50	8000	reliable
UACC812	AZ13401366:Afatinib	AZ13401366	Afatinib	6.09386	10000	0.182006	0.182006	0.576447	5	8000	reliable
UMUC3	AZ13401366:Afatinib	AZ13401366	Afatinib	10000	10000	0.105765	0.101578	0.315119	2000	8000	reliable
VCAP	AZ13401366:Afatinib	AZ13401366	Afatinib	27.7129	10000	0.00957981	0.00957981	0.0430309	20	500	reliable
VMCUB1	AZ13401366:Afatinib	AZ13401366	Afatinib	15.7065	10000	0.258803	0.103394	0.263593	10	8000	reliable
647V	AZ13535704:Afatinib	AZ13535704	Afatinib	3.33272	10000	0.01178	0.00841897	0.0194677	0.1	800	reliable
A2780	AZ13535704:Afatinib	AZ13535704	Afatinib	3.47183	10000	0.0103527	N/A	N/A	N/A	N/A	no synergy
A375	AZ13535704:Afatinib	AZ13535704	Afatinib	3.29734	10000	0.0516573	0.000142601	0.00969953	1	8000	reliable
A498	AZ13535704:Afatinib	AZ13535704	Afatinib	0.776769	10000	0.05832	N/A	N/A	N/A	N/A	no synergy
A549	AZ13535704:Afatinib	AZ13535704	Afatinib	3.13433	10000	0.0341147	7.07901e-05	0.00685108	1	8000	reliable
ACHN	AZ13535704:Afatinib	AZ13535704	Afatinib	2.48785	10000	0.000591743	0.000514043	0.000917609	1	2000	reliable
BFTC905	AZ13535704:Afatinib	AZ13535704	Afatinib	3.4543	10000	0.000169725	0.000169725	0.0602958	1	2000	reliable
BT20	AZ13535704:Afatinib	AZ13535704	Afatinib	3.15448	10000	0.000199959	0.000199959	0.0385328	1	800	reliable
BT549	AZ13535704:Afatinib	AZ13535704	Afatinib	2.91158	10000	0.0549305	0.0549305	0.278185	1	8000	reliable
C32	AZ13535704:Afatinib	AZ13535704	Afatinib	6412.33	10000	0.0075233	0.0075233	0.0195525	0.1	8000	reliable
CAKI1	AZ13535704:Afatinib	AZ13535704	Afatinib	3.28994	10000	0.0113336	0.0067496	0.0157728	1	200	reliable
CAL120	AZ13535704:Afatinib	AZ13535704	Afatinib	3.35459	10000	0.00916846	0.000194477	0.01168	1	2000	reliable
CAL148	AZ13535704:Afatinib	AZ13535704	Afatinib	3.86667	10000	0.00121541	0.00121541	0.0102402	1	1000	reliable
CALU3	AZ13535704:Afatinib	AZ13535704	Afatinib	2.6704	10000	0.00898995	N/A	N/A	N/A	N/A	no synergy
CALU6	AZ13535704:Afatinib	AZ13535704	Afatinib	3.01645	10000	0.0114951	0.0114951	0.0278401	1	100	reliable
CAMA1	AZ13535704:Afatinib	AZ13535704	Afatinib	3.62301	10000	0.0110781	0.000466204	0.00277452	0.1	5000	reliable
CAOV3	AZ13535704:Afatinib	AZ13535704	Afatinib	1.92231	10000	0.00157768	0.00157768	0.042469	1	5000	reliable
DMS114	AZ13535704:Afatinib	AZ13535704	Afatinib	3.32578	10000	0.00993437	N/A	N/A	N/A	N/A	no synergy
DU4475	AZ13535704:Afatinib	AZ13535704	Afatinib	3.88614	10000	7.78242e-05	3.63055e-06	0.00773464	1	8000	reliable
EKVX	AZ13535704:Afatinib	AZ13535704	Afatinib	3.02117	10000	0.00033531	N/A	N/A	N/A	N/A	no synergy
ES2	AZ13535704:Afatinib	AZ13535704	Afatinib	2.25246	10000	0.020584	0.00166941	0.0314798	1	100	reliable
HCC1143	AZ13535704:Afatinib	AZ13535704	Afatinib	5.53466	10000	0.0752708	0.0709657	0.415924	5	8000	reliable
HCC1187	AZ13535704:Afatinib	AZ13535704	Afatinib	1.96807	10000	2.34092e-06	N/A	N/A	N/A	N/A	no synergy
HCC1395	AZ13535704:Afatinib	AZ13535704	Afatinib	0.981674	10000	0.0187013	1.79492e-09	0.00555531	0.1	8000	reliable
HCC1419	AZ13535704:Afatinib	AZ13535704	Afatinib	3.21717	10000	0.0201219	N/A	N/A	N/A	N/A	no synergy
HCC1428	AZ13535704:Afatinib	AZ13535704	Afatinib	3.75206	10000	0.0138637	0.00442239	0.0325415	1	800	reliable
HCC1500	AZ13535704:Afatinib	AZ13535704	Afatinib	2.39817	10000	0.000342	8.25131e-07	0.0118017	1	1000	reliable
HCC1806	AZ13535704:Afatinib	AZ13535704	Afatinib	2.73653	10000	0.0191273	0.0191273	0.0532573	1	1000	reliable
HCC1937	AZ13535704:Afatinib	AZ13535704	Afatinib	3.32131	10000	0.0366622	N/A	N/A	N/A	N/A	no synergy
HCC1954	AZ13535704:Afatinib	AZ13535704	Afatinib	2.99275	10000	0.000441841	N/A	N/A	N/A	N/A	no synergy
HCC38	AZ13535704:Afatinib	AZ13535704	Afatinib	2.45524	10000	0.00207983	N/A	N/A	N/A	N/A	no synergy
HCC70	AZ13535704:Afatinib	AZ13535704	Afatinib	2.72255	10000	0.0181552	N/A	N/A	N/A	N/A	no synergy
HCT15	AZ13535704:Afatinib	AZ13535704	Afatinib	6.11676	10000	0.206429	0.204366	0.482184	5	8000	reliable
HL60	AZ13535704:Afatinib	AZ13535704	Afatinib	2.73308	10000	0.00166917	0.00166917	0.00203244	1	100	reliable
HOP62	AZ13535704:Afatinib	AZ13535704	Afatinib	3.09513	10000	0.011408	N/A	N/A	N/A	N/A	no synergy
HOP92	AZ13535704:Afatinib	AZ13535704	Afatinib	0.935719	10000	3.30823e-05	N/A	N/A	N/A	N/A	no synergy
HS578T	AZ13535704:Afatinib	AZ13535704	Afatinib	3.41888	10000	0.0232074	4.08921e-05	0.0014652	0.1	100	reliable
HT1197	AZ13535704:Afatinib	AZ13535704	Afatinib	3.43805	10000	0.00854745	0.00101081	0.00636239	0.1	500	reliable
HT1376	AZ13535704:Afatinib	AZ13535704	Afatinib	2.62455	10000	0.00412758	0.00412758	0.0441761	1	8000	reliable
HT29	AZ13535704:Afatinib	AZ13535704	Afatinib	2.74596	10000	0.0295006	N/A	N/A	N/A	N/A	no synergy
J82	AZ13535704:Afatinib	AZ13535704	Afatinib	3.25611	10000	1.3486e-05	3.33067e-16	7.30907e-05	0.1	1000	reliable
K562	AZ13535704:Afatinib	AZ13535704	Afatinib	3.48478	10000	0.0580117	N/A	N/A	N/A	N/A	no synergy
KATOIII	AZ13535704:Afatinib	AZ13535704	Afatinib	2.90784	10000	0.01967	1.99962e-05	0.0200959	1	1000	reliable
KU1919	AZ13535704:Afatinib	AZ13535704	Afatinib	3.26265	10000	0.0581016	N/A	N/A	N/A	N/A	no synergy
LOXIMVI	AZ13535704:Afatinib	AZ13535704	Afatinib	3.28332	10000	0.010416	N/A	N/A	N/A	N/A	no synergy
MDAMB157	AZ13535704:Afatinib	AZ13535704	Afatinib	2.36636	10000	0.000281021	0.000111678	0.0558083	1	200	reliable
MDAMB175VII	AZ13535704:Afatinib	AZ13535704	Afatinib	3.46613	10000	0.0013347	N/A	N/A	N/A	N/A	no synergy
MDAMB231	AZ13535704:Afatinib	AZ13535704	Afatinib	3.48176	10000	0.0127859	0.000196308	0.0102913	1	500	reliable
MDAMB361	AZ13535704:Afatinib	AZ13535704	Afatinib	3.66683	10000	0.0302052	0.00101754	0.0125376	1	5000	reliable
MDAMB415	AZ13535704:Afatinib	AZ13535704	Afatinib	3.01258	10000	0.000481732	N/A	N/A	N/A	N/A	no synergy
MDAMB436	AZ13535704:Afatinib	AZ13535704	Afatinib	3.51074	10000	0.000301153	N/A	N/A	N/A	N/A	no synergy
MDAMB468	AZ13535704:Afatinib	AZ13535704	Afatinib	0.955768	10000	0.00442692	0.000342723	0.00943416	0.1	5000	reliable
NCIH1299	AZ13535704:Afatinib	AZ13535704	Afatinib	3.03178	10000	0.0388642	0.0103413	0.0103727	1	1000	reliable
NCIH1437	AZ13535704:Afatinib	AZ13535704	Afatinib	2.72212	10000	0.0190883	0.00240704	0.0209418	1	8000	reliable
NCIH1563	AZ13535704:Afatinib	AZ13535704	Afatinib	3.06585	10000	0.00723505	N/A	N/A	N/A	N/A	no synergy
NCIH1650	AZ13535704:Afatinib	AZ13535704	Afatinib	3.36403	10000	0.00170523	7.58754e-05	0.00749656	1	100	reliable
NCIH1703	AZ13535704:Afatinib	AZ13535704	Afatinib	2.9755	10000	0.0114729	N/A	N/A	N/A	N/A	no synergy
NCIH1793	AZ13535704:Afatinib	AZ13535704	Afatinib	2.87326	10000	0.00688069	0.00688069	0.0401183	1	1000	reliable
NCIH1975	AZ13535704:Afatinib	AZ13535704	Afatinib	3.4762	10000	4.38702e-05	4.38702e-05	4.38702e-05	1	800	reliable
NCIH2085	AZ13535704:Afatinib	AZ13535704	Afatinib	1.96743	10000	0.000471121	0.000271749	0.0622942	1	2000	reliable
NCIH2122	AZ13535704:Afatinib	AZ13535704	Afatinib	3.81047	10000	0.0453045	0.000255696	0.0118126	1	5000	reliable
NCIH2170	AZ13535704:Afatinib	AZ13535704	Afatinib	2.78198	10000	0.00546949	0.00525172	0.0408123	1	1	reliable
NCIH2228	AZ13535704:Afatinib	AZ13535704	Afatinib	2.5965	10000	0.00226838	0.000224458	0.00910775	0.1	500	reliable
NCIH226	AZ13535704:Afatinib	AZ13535704	Afatinib	3.11799	10000	0.0261005	N/A	N/A	N/A	N/A	no synergy
NCIH2291	AZ13535704:Afatinib	AZ13535704	Afatinib	2.84056	1814.57	0.138398	N/A	N/A	N/A	N/A	no synergy
NCIH23	AZ13535704:Afatinib	AZ13535704	Afatinib	2.25518	10000	0.0535629	0.000143595	0.0278162	1	2000	reliable
NCIH460	AZ13535704:Afatinib	AZ13535704	Afatinib	3.11605	10000	0.0308187	N/A	N/A	N/A	N/A	no synergy
NCIH520	AZ13535704:Afatinib	AZ13535704	Afatinib	2.99438	10000	0.0311931	0.000322079	0.00064659	0.1	5000	reliable
NCIH522	AZ13535704:Afatinib	AZ13535704	Afatinib	2.82322	10000	0.046961	0.0124767	0.14737	1	200	uncertain
NCIH838	AZ13535704:Afatinib	AZ13535704	Afatinib	2.68074	10000	0.000257248	N/A	N/A	N/A	N/A	no synergy
OV90	AZ13535704:Afatinib	AZ13535704	Afatinib	3.32116	10000	0.011288	2.73385e-05	0.00849407	1	100	reliable
OVCAR4	AZ13535704:Afatinib	AZ13535704	Afatinib	2.42978	10000	0.0107112	0.00234893	0.0863491	1	5000	reliable
OVCAR8	AZ13535704:Afatinib	AZ13535704	Afatinib	3.38188	10000	0.011147	0.0018556	0.0018556	1	8000	reliable
RPMI7951	AZ13535704:Afatinib	AZ13535704	Afatinib	2.64536	10000	0.00878981	0.00809586	0.0217024	1	5000	reliable
RPMI8226	AZ13535704:Afatinib	AZ13535704	Afatinib	14.1585	10000	0.0128905	0.0128905	0.0296936	1	5000	reliable
RT4	AZ13535704:Afatinib	AZ13535704	Afatinib	5.40605	10000	0.0241514	0.000204419	0.0106364	1	2000	reliable
SF268	AZ13535704:Afatinib	AZ13535704	Afatinib	3.32579	10000	7.38832e-06	N/A	N/A	N/A	N/A	no synergy
SF295	AZ13535704:Afatinib	AZ13535704	Afatinib	2.85289	10000	0.00194123	0.00194123	0.0305302	1	2000	reliable
SF539	AZ13535704:Afatinib	AZ13535704	Afatinib	1.89586	10000	1.91034e-06	N/A	N/A	N/A	N/A	no synergy
SKMEL28	AZ13535704:Afatinib	AZ13535704	Afatinib	1.70801	10000	0.0662275	0.0505837	0.36285	1	5000	reliable
SKMEL30	AZ13535704:Afatinib	AZ13535704	Afatinib	3.30005	10000	0.0629457	N/A	N/A	N/A	N/A	no synergy
SKMEL5	AZ13535704:Afatinib	AZ13535704	Afatinib	3.25744	10000	0.0089249	N/A	N/A	N/A	N/A	no synergy
SKMES1	AZ13535704:Afatinib	AZ13535704	Afatinib	3.014	10000	0.00921733	N/A	N/A	N/A	N/A	no synergy
SNB75	AZ13535704:Afatinib	AZ13535704	Afatinib	1.98578	10000	3.33067e-16	2.22045e-16	0.0160355	0.1	8000	reliable
SW620	AZ13535704:Afatinib	AZ13535704	Afatinib	2.16661	10000	0.0204562	0.0204562	0.216802	1	2000	reliable
SW780	AZ13535704:Afatinib	AZ13535704	Afatinib	3.30639	10000	0.0200182	N/A	N/A	N/A	N/A	no synergy
SW837	AZ13535704:Afatinib	AZ13535704	Afatinib	2.50861	10000	0.00906155	1.6939e-05	0.0238955	1	2000	reliable
SW900	AZ13535704:Afatinib	AZ13535704	Afatinib	3.35072	10000	0.00899306	0.000567371	0.0106179	1	500	reliable
T24	AZ13535704:Afatinib	AZ13535704	Afatinib	2.78028	10000	N/A	N/A	N/A	N/A	N/A	no synergy
T47D	AZ13535704:Afatinib	AZ13535704	Afatinib	1.80074	10000	0.00920554	0.00920554	0.0288812	1	5000	reliable
TCCSUP	AZ13535704:Afatinib	AZ13535704	Afatinib	3.41391	10000	0.0233048	5.35166e-05	0.00993802	0.1	200	reliable
UACC257	AZ13535704:Afatinib	AZ13535704	Afatinib	3.38445	10000	4.16792e-05	2.22045e-16	2.22045e-16	0.1	5	reliable
UACC62	AZ13535704:Afatinib	AZ13535704	Afatinib	2.60487	10000	0.0326023	N/A	N/A	N/A	N/A	no synergy
UACC812	AZ13535704:Afatinib	AZ13535704	Afatinib	0.962276	10000	0.197722	N/A	N/A	N/A	N/A	no synergy
UMUC3	AZ13535704:Afatinib	AZ13535704	Afatinib	6.35725	10000	0.158795	0.156899	0.397644	5	8000	reliable
VCAP	AZ13535704:Afatinib	AZ13535704	Afatinib	1.9841	10000	0.00724661	0.000272897	0.0406978	1	8000	reliable
VMCUB1	AZ13535704:Afatinib	AZ13535704	Afatinib	2.57782	10000	0.194555	0.062436	0.156116	1	5000	reliable
647V	AZ13590108:Afatinib	AZ13590108	Afatinib	209.196	10000	0.00255294	0.00162772	0.0107935	50	10	reliable
A2780	AZ13590108:Afatinib	AZ13590108	Afatinib	10000	10000	0.0961532	0.0948553	0.114177	1000	8000	reliable
A375	AZ13590108:Afatinib	AZ13590108	Afatinib	1952.72	10000	0.17415	0.0561478	0.332239	800	8000	reliable
A498	AZ13590108:Afatinib	AZ13590108	Afatinib	98.1111	10000	0.0011534	0.0011534	0.00179193	1	1000	reliable
A549	AZ13590108:Afatinib	AZ13590108	Afatinib	10000	10000	0.163402	0.159793	0.644446	8000	8000	reliable
ACHN	AZ13590108:Afatinib	AZ13590108	Afatinib	1567.04	10000	0.129109	0.129109	0.371202	1000	8000	reliable
BFTC905	AZ13590108:Afatinib	AZ13590108	Afatinib	10000	10000	0.0574835	0.0570279	0.343932	8000	8000	reliable
BT20	AZ13590108:Afatinib	AZ13590108	Afatinib	392.143	10000	0.00140258	0.00140258	0.00277828	50	800	reliable
BT549	AZ13590108:Afatinib	AZ13590108	Afatinib	10000	10000	0.230606	0.230606	0.570855	8000	5000	reliable
C32	AZ13590108:Afatinib	AZ13590108	Afatinib	10000	10000	0.0057418	0.0057418	0.017771	5	8000	reliable
CAKI1	AZ13590108:Afatinib	AZ13590108	Afatinib	10000	10000	0.220455	0.214218	0.524174	8000	8000	reliable
CAL120	AZ13590108:Afatinib	AZ13590108	Afatinib	10000	10000	0.212771	0.203147	0.541745	5000	8000	reliable
CAL148	AZ13590108:Afatinib	AZ13590108	Afatinib	10000	10000	0.00330499	0.00330499	0.0353176	200	2000	reliable
CALU3	AZ13590108:Afatinib	AZ13590108	Afatinib	219.074	10000	0.0304687	0.0304687	0.480174	200	800	reliable
CALU6	AZ13590108:Afatinib	AZ13590108	Afatinib	430.757	10000	0.015733	0.015733	0.0420557	200	5000	reliable
CAMA1	AZ13590108:Afatinib	AZ13590108	Afatinib	126.085	10000	0.0483072	0.0483072	0.272889	100	1000	reliable
CAOV3	AZ13590108:Afatinib	AZ13590108	Afatinib	132.497	10000	0.0324025	0.0324025	0.392306	100	2000	reliable
DMS114	AZ13590108:Afatinib	AZ13590108	Afatinib	180.278	10000	0.00878463	0.00299716	0.0284439	100	800	reliable
DU4475	AZ13590108:Afatinib	AZ13590108	Afatinib	10000	10000	0.184692	0.180129	0.236602	800	8000	reliable
EKVX	AZ13590108:Afatinib	AZ13590108	Afatinib	475.405	10000	0.0463092	0.000693914	0.000693914	50	2000	reliable
ES2	AZ13590108:Afatinib	AZ13590108	Afatinib	98.3382	10000	0.00194734	0.00153816	0.0174088	50	10	uncertain
HCC1143	AZ13590108:Afatinib	AZ13590108	Afatinib	10000	10000	0.0178953	0.0178953	0.131747	8000	1000	reliable
HCC1187	AZ13590108:Afatinib	AZ13590108	Afatinib	10000	10000	3.72729e-05	3.72729e-05	0.0758517	100	800	reliable
HCC1395	AZ13590108:Afatinib	AZ13590108	Afatinib	74.7168	10000	0.132062	0.13196	0.556809	50	8000	reliable
HCC1419	AZ13590108:Afatinib	AZ13590108	Afatinib	362.041	10000	0.00789956	0.000220075	0.0218614	100	1	reliable
HCC1428	AZ13590108:Afatinib	AZ13590108	Afatinib	10000	10000	0.134169	0.12581	0.241486	8000	5000	reliable
HCC1500	AZ13590108:Afatinib	AZ13590108	Afatinib	10000	10000	N/A	N/A	N/A	N/A	N/A	no synergy
HCC1806	AZ13590108:Afatinib	AZ13590108	Afatinib	522.179	10000	0.0110086	0.0110086	0.0443337	100	2000	reliable
HCC1937	AZ13590108:Afatinib	AZ13590108	Afatinib	785.439	10000	0.0712343	0.0430707	0.389491	500	2000	reliable
HCC1954	AZ13590108:Afatinib	AZ13590108	Afatinib	10000	10000	0.190097	0.186301	0.577258	2000	8000	reliable
HCC38	AZ13590108:Afatinib	AZ13590108	Afatinib	5488.49	10000	0.0678695	0.0595998	0.179438	2000	8000	reliable
HCC70	AZ13590108:Afatinib	AZ13590108	Afatinib	242.11	10000	0.0174064	0.00891682	0.545174	200	8000	reliable
HCT15	AZ13590108:Afatinib	AZ13590108	Afatinib	10000	10000	0.12018	0.115269	0.200104	2000	8000	reliable
HL60	AZ13590108:Afatinib	AZ13590108	Afatinib	838.02	10000	0.0933552	0.0923206	0.203743	500	8000	reliable
HOP62	AZ13590108:Afatinib	AZ13590108	Afatinib	1015.01	10000	0.078228	0.078228	0.368163	800	2000	reliable
HOP92	AZ13590108:Afatinib	AZ13590108	Afatinib	73.6374	10000	0.0892145	0.0892145	0.146686	50	800	reliable
HS578T	AZ13590108:Afatinib	AZ13590108	Afatinib	331.467	10000	0.0361796	0.0361796	0.321771	200	8000	reliable
HT1197	AZ13590108:Afatinib	AZ13590108	Afatinib	10000	10000	0.128507	0.103425	0.201652	800	8000	reliable
HT1376	AZ13590108:Afatinib	AZ13590108	Afatinib	528.004	10000	0.00631446	0.00552164	0.0556009	200	8000	uncertain
HT29	AZ13590108:Afatinib	AZ13590108	Afatinib	340.031	10000	0.0283769	0.0259849	0.252353	200	8000	reliable
J82	AZ13590108:Afatinib	AZ13590108	Afatinib	10000	10000	0.137461	0.130269	0.337137	8000	8000	reliable
K562	AZ13590108:Afatinib	AZ13590108	Afatinib	1690.02	10000	0.114089	0.114089	0.177846	1000	800	reliable
KATOIII	AZ13590108:Afatinib	AZ13590108	Afatinib	227.389	10000	0.0390717	0.0390717	0.717122	200	8000	reliable
KU1919	AZ13590108:Afatinib	AZ13590108	Afatinib	5315.08	10000	0.158271	0.150968	0.43007	2000	8000	reliable
LOXIMVI	AZ13590108:Afatinib	AZ13590108	Afatinib	5137.97	10000	0.214362	0.212686	0.718678	5000	8000	reliable
MDAMB157	AZ13590108:Afatinib	AZ13590108	Afatinib	203.63	10000	0.124885	0.120178	0.304141	200	8000	reliable
MDAMB175VII	AZ13590108:Afatinib	AZ13590108	Afatinib	10000	10000	0.129385	0.127034	0.29896	2000	8000	reliable
MDAMB231	AZ13590108:Afatinib	AZ13590108	Afatinib	301.47	10000	0.0438577	0.0438577	0.357824	200	8000	reliable
MDAMB361	AZ13590108:Afatinib	AZ13590108	Afatinib	195.808	10000	0.00112684	0.00112684	0.00199127	20	5000	reliable
MDAMB415	AZ13590108:Afatinib	AZ13590108	Afatinib	381.265	10000	0.083599	0.0821153	0.173194	200	8000	reliable
MDAMB436	AZ13590108:Afatinib	AZ13590108	Afatinib	5162.73	10000	0.131056	0.104202	0.447208	2000	8000	reliable
MDAMB468	AZ13590108:Afatinib	AZ13590108	Afatinib	186.997	10000	0.00902418	0.00902418	0.011346	10	1000	reliable
NCIH1299	AZ13590108:Afatinib	AZ13590108	Afatinib	900.213	10000	0.220563	0.207722	0.539787	800	8000	reliable
NCIH1437	AZ13590108:Afatinib	AZ13590108	Afatinib	193.113	10000	0.0119091	0.0119091	0.0333077	100	8000	reliable
NCIH1563	AZ13590108:Afatinib	AZ13590108	Afatinib	823.651	10000	0.0398683	0.0398683	0.11666	500	8000	reliable
NCIH1650	AZ13590108:Afatinib	AZ13590108	Afatinib	364.941	10000	0.0877742	0.0877742	0.170034	200	8000	reliable
NCIH1703	AZ13590108:Afatinib	AZ13590108	Afatinib	422.668	10000	0.0392594	0.0365988	0.0524153	200	8000	reliable
NCIH1793	AZ13590108:Afatinib	AZ13590108	Afatinib	206.788	10000	0.00693146	0.00693146	0.0470543	100	1000	reliable
NCIH1975	AZ13590108:Afatinib	AZ13590108	Afatinib	10000	10000	0.187451	0.172605	0.517071	8000	8000	reliable
NCIH2085	AZ13590108:Afatinib	AZ13590108	Afatinib	196.741	10000	0.0909816	6.11046e-05	0.0820077	50	2000	reliable
NCIH2122	AZ13590108:Afatinib	AZ13590108	Afatinib	136.256	10000	0.0609287	0.0609287	0.369269	100	5000	reliable
NCIH2170	AZ13590108:Afatinib	AZ13590108	Afatinib	350.804	10000	0.0371029	0.0371029	0.124253	200	1	reliable
NCIH2228	AZ13590108:Afatinib	AZ13590108	Afatinib	229.327	10000	0.00196042	0.00196042	0.0977497	100	2000	reliable
NCIH226	AZ13590108:Afatinib	AZ13590108	Afatinib	1395.14	10000	0.118097	0.113991	0.227109	500	8000	reliable
NCIH2291	AZ13590108:Afatinib	AZ13590108	Afatinib	215.392	1814.57	0.28798	0.28798	0.480222	200	1000	reliable
NCIH23	AZ13590108:Afatinib	AZ13590108	Afatinib	349.266	10000	0.116661	0.116661	0.230648	200	8000	reliable
NCIH460	AZ13590108:Afatinib	AZ13590108	Afatinib	953.663	10000	0.24392	0.230322	0.512103	800	8000	reliable
NCIH520	AZ13590108:Afatinib	AZ13590108	Afatinib	230.006	10000	0.0604458	0.0604458	0.302386	200	8000	reliable
NCIH522	AZ13590108:Afatinib	AZ13590108	Afatinib	404.781	10000	0.0160176	0.0160176	0.0301192	100	1000	uncertain
NCIH838	AZ13590108:Afatinib	AZ13590108	Afatinib	231.729	10000	0.0286119	0.0286119	0.344185	200	1000	reliable
OV90	AZ13590108:Afatinib	AZ13590108	Afatinib	975.364	10000	0.0570337	0.0570337	0.105964	500	500	reliable
OVCAR4	AZ13590108:Afatinib	AZ13590108	Afatinib	226.576	10000	0.0224787	0.0119565	0.061014	100	1000	reliable
OVCAR8	AZ13590108:Afatinib	AZ13590108	Afatinib	1514.5	10000	0.330214	0.311766	0.510125	1000	8000	reliable
RPMI7951	AZ13590108:Afatinib	AZ13590108	Afatinib	333.027	10000	0.0131854	0.0131854	0.150192	200	500	reliable
RPMI8226	AZ13590108:Afatinib	AZ13590108	Afatinib	333.161	10000	0.0959896	0.0959481	0.218955	200	5000	reliable
RT4	AZ13590108:Afatinib	AZ13590108	Afatinib	10000	10000	0.00992271	0.0098229	0.0202782	2000	200	reliable
SF268	AZ13590108:Afatinib	AZ13590108	Afatinib	449.813	10000	0.000334592	8.4402e-07	0.0117426	50	800	reliable
SF295	AZ13590108:Afatinib	AZ13590108	Afatinib	139.719	10000	0.0959336	0.0959336	0.242225	100	8000	reliable
SF539	AZ13590108:Afatinib	AZ13590108	Afatinib	209.024	10000	0.00155317	0.00155317	0.0425883	100	5000	reliable
SKMEL28	AZ13590108:Afatinib	AZ13590108	Afatinib	439.583	10000	0.0779303	0.0779303	0.41094	200	5000	reliable
SKMEL30	AZ13590108:Afatinib	AZ13590108	Afatinib	231.14	10000	0.0506591	0.0506591	0.291412	200	8000	reliable
SKMEL5	AZ13590108:Afatinib	AZ13590108	Afatinib	10000	10000	0.171831	0.170167	0.42721	5000	8000	reliable
SKMES1	AZ13590108:Afatinib	AZ13590108	Afatinib	346.146	10000	0.00977939	0.00705282	0.00709331	50	1000	reliable
SNB75	AZ13590108:Afatinib	AZ13590108	Afatinib	201.32	10000	0.0351818	0.0351818	0.392082	200	5000	reliable
SW620	AZ13590108:Afatinib	AZ13590108	Afatinib	273.85	10000	0.569315	0.569315	0.931729	200	8000	reliable
SW780	AZ13590108:Afatinib	AZ13590108	Afatinib	10000	10000	0.135543	0.135543	0.191815	1000	8000	reliable
SW837	AZ13590108:Afatinib	AZ13590108	Afatinib	331.109	10000	0.00865219	0.00218594	0.023886	200	50	reliable
SW900	AZ13590108:Afatinib	AZ13590108	Afatinib	222.345	10000	0.067088	0.067088	0.338328	200	8000	reliable
T24	AZ13590108:Afatinib	AZ13590108	Afatinib	389.442	10000	2.3999e-06	2.3999e-06	0.0286868	100	2000	reliable
T47D	AZ13590108:Afatinib	AZ13590108	Afatinib	204.982	10000	0.00906247	0.00906247	0.0288522	100	5000	reliable
TCCSUP	AZ13590108:Afatinib	AZ13590108	Afatinib	133.85	10000	0.0419457	0.00450063	0.0180594	50	800	reliable
UACC257	AZ13590108:Afatinib	AZ13590108	Afatinib	894.732	10000	0.102172	0.0860155	0.180462	500	8000	reliable
UACC62	AZ13590108:Afatinib	AZ13590108	Afatinib	859.88	10000	0.110833	0.0836116	0.601687	800	8000	reliable
UACC812	AZ13590108:Afatinib	AZ13590108	Afatinib	44.9743	10000	0.0647458	N/A	N/A	N/A	N/A	no synergy
UMUC3	AZ13590108:Afatinib	AZ13590108	Afatinib	10000	10000	0.101495	0.0957462	0.313506	8000	8000	reliable
VCAP	AZ13590108:Afatinib	AZ13590108	Afatinib	336.364	10000	0.059528	0.059528	0.235416	200	8000	reliable
VMCUB1	AZ13590108:Afatinib	AZ13590108	Afatinib	172.01	10000	0.286776	0.103264	0.263463	100	8000	reliable
647V	AZD1775:Afatinib	AZD1775	Afatinib	3.30805	10000	0.00697575	0.00697575	0.0167281	0.1	1000	reliable
A2780	AZD1775:Afatinib	AZD1775	Afatinib	747.012	10000	0.0606276	0.0594359	0.117838	500	8000	reliable
A375	AZD1775:Afatinib	AZD1775	Afatinib	322.588	10000	0.066712	0.066712	0.107525	100	1000	reliable
A498	AZD1775:Afatinib	AZD1775	Afatinib	8.38266	10000	0.00270336	0.00246887	0.00368824	5	2000	reliable
A549	AZD1775:Afatinib	AZD1775	Afatinib	199.829	10000	0.00918886	8.47312e-05	0.0974187	100	20	reliable
ACHN	AZD1775:Afatinib	AZD1775	Afatinib	304.496	10000	0.00956538	0.00956538	0.0923067	100	500	reliable
BFTC905	AZD1775:Afatinib	AZD1775	Afatinib	38.285	10000	0.0091556	N/A	N/A	N/A	N/A	no synergy
BT20	AZD1775:Afatinib	AZD1775	Afatinib	28.9874	10000	7.12194e-06	2.60095e-06	0.96446	20	1000	reliable
BT549	AZD1775:Afatinib	AZD1775	Afatinib	7279.77	10000	0.109392	0.0375364	0.357552	5000	8000	reliable
C32	AZD1775:Afatinib	AZD1775	Afatinib	10000	10000	7.50721e-05	N/A	N/A	N/A	N/A	no synergy
CAKI1	AZD1775:Afatinib	AZD1775	Afatinib	46.7592	10000	0.00731187	N/A	N/A	N/A	N/A	no synergy
CAL120	AZD1775:Afatinib	AZD1775	Afatinib	10000	10000	0.261333	0.254413	0.549876	500	8000	unreliable
CAL148	AZD1775:Afatinib	AZD1775	Afatinib	84.6783	10000	0.0329406	0.0329406	0.0784282	50	500	reliable
CALU3	AZD1775:Afatinib	AZD1775	Afatinib	9.68477	10000	0.00913467	N/A	N/A	N/A	N/A	no synergy
CALU6	AZD1775:Afatinib	AZD1775	Afatinib	42.8235	10000	0.00877959	0.00320766	0.00974	0.1	1000	reliable
CAMA1	AZD1775:Afatinib	AZD1775	Afatinib	4.76359	10000	0.00134102	N/A	N/A	N/A	N/A	no synergy
CAOV3	AZD1775:Afatinib	AZD1775	Afatinib	6.59398	10000	1.52426e-07	2.77304e-09	0.000108626	0.1	5000	reliable
DMS114	AZD1775:Afatinib	AZD1775	Afatinib	9.70397	10000	0.00931931	N/A	N/A	N/A	N/A	no synergy
DU4475	AZD1775:Afatinib	AZD1775	Afatinib	48.7156	10000	0.0623415	0.000680069	0.000680069	1	500	reliable
EKVX	AZD1775:Afatinib	AZD1775	Afatinib	10000	10000	0.0242402	0.0242402	0.23991	100	1000	reliable
ES2	AZD1775:Afatinib	AZD1775	Afatinib	8.39396	10000	0.0033853	0.0033853	0.0033853	5	500	reliable
HCC1143	AZD1775:Afatinib	AZD1775	Afatinib	350.752	10000	0.00128157	0.00128157	0.0170157	200	100	reliable
HCC1187	AZD1775:Afatinib	AZD1775	Afatinib	19.063	10000	0.000329409	N/A	N/A	N/A	N/A	no synergy
HCC1395	AZD1775:Afatinib	AZD1775	Afatinib	3.60965	10000	0.0101994	5.86099e-09	0.00347759	1	8000	reliable
HCC1419	AZD1775:Afatinib	AZD1775	Afatinib	8.5021	10000	0.00903739	N/A	N/A	N/A	N/A	no synergy
HCC1428	AZD1775:Afatinib	AZD1775	Afatinib	43.2106	10000	0.00962513	4.44089e-16	0.0124171	0.1	800	reliable
HCC1500	AZD1775:Afatinib	AZD1775	Afatinib	0.783994	10000	0.0174285	0.00384316	0.023344	0.1	5000	reliable
HCC1806	AZD1775:Afatinib	AZD1775	Afatinib	34.2265	10000	0.0162463	0.0100941	0.0101777	0.1	5000	reliable
HCC1937	AZD1775:Afatinib	AZD1775	Afatinib	39.5028	10000	0.0126804	0.0126804	0.6514	20	2000	reliable
HCC1954	AZD1775:Afatinib	AZD1775	Afatinib	58.9422	10000	0.00179996	0.00179996	0.344947	50	500	reliable
HCC38	AZD1775:Afatinib	AZD1775	Afatinib	145.841	10000	0.00423256	0.0030314	0.293295	100	100	reliable
HCC70	AZD1775:Afatinib	AZD1775	Afatinib	9.94232	10000	0.0181489	N/A	N/A	N/A	N/A	no synergy
HCT15	AZD1775:Afatinib	AZD1775	Afatinib	235.297	10000	0.262194	0.259567	0.357762	100	8000	reliable
HL60	AZD1775:Afatinib	AZD1775	Afatinib	36.1525	10000	0.207745	0.202384	0.321828	20	8000	reliable
HOP62	AZD1775:Afatinib	AZD1775	Afatinib	36.6063	10000	0.0454381	0.0454381	0.216631	20	2000	reliable
HOP92	AZD1775:Afatinib	AZD1775	Afatinib	4.77656	10000	0.00901493	0.00649155	0.00649155	0.1	200	reliable
HS578T	AZD1775:Afatinib	AZD1775	Afatinib	43.7584	10000	0.0038323	0.00260379	0.00633985	0.1	1000	reliable
HT1197	AZD1775:Afatinib	AZD1775	Afatinib	44.2099	10000	0.00840405	0.00204339	0.024997	1	8000	reliable
HT1376	AZD1775:Afatinib	AZD1775	Afatinib	20.3986	10000	0.00328354	0.00328354	0.0125766	0.1	8000	reliable
HT29	AZD1775:Afatinib	AZD1775	Afatinib	10.8192	10000	0.0302387	0.00557355	0.414713	10	1000	reliable
J82	AZD1775:Afatinib	AZD1775	Afatinib	36.3863	10000	0.00144994	1.11049e-16	0.00014374	0.1	2000	reliable
K562	AZD1775:Afatinib	AZD1775	Afatinib	42.6351	10000	0.0553988	N/A	N/A	N/A	N/A	no synergy
KATOIII	AZD1775:Afatinib	AZD1775	Afatinib	9.74696	10000	0.0187755	N/A	N/A	N/A	N/A	no synergy
KU1919	AZD1775:Afatinib	AZD1775	Afatinib	38.9523	10000	0.034781	0.034781	0.2637	20	2000	reliable
LOXIMVI	AZD1775:Afatinib	AZD1775	Afatinib	1678.83	10000	0.0390557	0.0332215	0.0452864	1000	8000	reliable
MDAMB157	AZD1775:Afatinib	AZD1775	Afatinib	9.74841	10000	0.00274047	N/A	N/A	N/A	N/A	no synergy
MDAMB175VII	AZD1775:Afatinib	AZD1775	Afatinib	13.1616	10000	0.0109598	0.00684331	0.105796	10	500	reliable
MDAMB231	AZD1775:Afatinib	AZD1775	Afatinib	36.608	10000	0.0146793	0.00589954	0.925644	20	1000	reliable
MDAMB361	AZD1775:Afatinib	AZD1775	Afatinib	8.78987	10000	9.15436e-06	3.58976e-09	0.000131543	1	10	reliable
MDAMB415	AZD1775:Afatinib	AZD1775	Afatinib	8.68345	10000	0.0101295	0.00127344	0.0013372	5	5000	reliable
MDAMB436	AZD1775:Afatinib	AZD1775	Afatinib	46.0618	10000	4.43196e-05	N/A	N/A	N/A	N/A	no synergy
MDAMB468	AZD1775:Afatinib	AZD1775	Afatinib	8.06567	10000	0.00841017	0.00841017	0.0924562	1	5000	reliable
NCIH1299	AZD1775:Afatinib	AZD1775	Afatinib	296.789	10000	0.160527	0.154273	0.267053	50	8000	reliable
NCIH1437	AZD1775:Afatinib	AZD1775	Afatinib	28.6749	10000	0.0270984	0.0186871	0.896586	20	8000	reliable
NCIH1563	AZD1775:Afatinib	AZD1775	Afatinib	480.722	10000	0.000133844	1.11022e-16	0.327957	100	100	reliable
NCIH1650	AZD1775:Afatinib	AZD1775	Afatinib	35.2202	10000	0.00034102	2.22045e-16	0.5275	20	10	reliable
NCIH1703	AZD1775:Afatinib	AZD1775	Afatinib	3597.75	10000	0.132503	0.125463	0.390466	100	8000	reliable
NCIH1793	AZD1775:Afatinib	AZD1775	Afatinib	9.92427	10000	0.00406667	N/A	N/A	N/A	N/A	no synergy
NCIH1975	AZD1775:Afatinib	AZD1775	Afatinib	7951.83	10000	0.00117864	0.00117864	0.1836	5000	200	reliable
NCIH2085	AZD1775:Afatinib	AZD1775	Afatinib	9.34901	10000	3.33067e-16	3.33067e-16	0.000405317	0.1	1000	reliable
NCIH2122	AZD1775:Afatinib	AZD1775	Afatinib	8.25431	10000	0.000190082	5.40622e-05	0.00234393	5	20	reliable
NCIH2170	AZD1775:Afatinib	AZD1775	Afatinib	32.9571	10000	0.0875124	0.0875124	0.102115	10	1	reliable
NCIH2228	AZD1775:Afatinib	AZD1775	Afatinib	33.3777	10000	0.000852577	0.000852577	0.0144388	0.1	2000	reliable
NCIH226	AZD1775:Afatinib	AZD1775	Afatinib	240.956	10000	0.00933173	0.00119152	0.286468	200	100	reliable
NCIH2291	AZD1775:Afatinib	AZD1775	Afatinib	7.64008	1814.57	0.234332	N/A	N/A	N/A	N/A	no synergy
NCIH23	AZD1775:Afatinib	AZD1775	Afatinib	11.3845	10000	0.0454835	0.0454835	0.132905	10	200	reliable
NCIH460	AZD1775:Afatinib	AZD1775	Afatinib	47.4515	10000	0.0190163	N/A	N/A	N/A	N/A	no synergy
NCIH520	AZD1775:Afatinib	AZD1775	Afatinib	34.4532	10000	0.00515042	0.00241286	0.88749	20	800	reliable
NCIH522	AZD1775:Afatinib	AZD1775	Afatinib	34.9258	10000	0.0137779	0.00846014	0.0206023	20	100	uncertain
NCIH838	AZD1775:Afatinib	AZD1775	Afatinib	12.353	10000	0.00015249	9.08809e-07	0.0525964	10	50	reliable
OV90	AZD1775:Afatinib	AZD1775	Afatinib	36.364	10000	0.00933419	N/A	N/A	N/A	N/A	no synergy
OVCAR4	AZD1775:Afatinib	AZD1775	Afatinib	43.9615	10000	0.0779567	0.0779567	0.0816279	20	8000	reliable
OVCAR8	AZD1775:Afatinib	AZD1775	Afatinib	335.279	10000	0.276893	0.276893	0.38876	200	2000	reliable
RPMI7951	AZD1775:Afatinib	AZD1775	Afatinib	36.6845	10000	0.0089961	0.00503095	0.609557	20	500	reliable
RPMI8226	AZD1775:Afatinib	AZD1775	Afatinib	35.3844	10000	0.0549293	0.0548133	0.0999286	20	8000	reliable
RT4	AZD1775:Afatinib	AZD1775	Afatinib	860.895	10000	0.00333327	0.00333327	0.0129917	1	100	reliable
SF268	AZD1775:Afatinib	AZD1775	Afatinib	35.021	10000	6.32355e-06	2.22045e-16	1.05254e-05	0.1	1000	reliable
SF295	AZD1775:Afatinib	AZD1775	Afatinib	9.69411	10000	4.02001e-05	N/A	N/A	N/A	N/A	no synergy
SF539	AZD1775:Afatinib	AZD1775	Afatinib	9.53097	10000	7.80494e-05	N/A	N/A	N/A	N/A	no synergy
SKMEL28	AZD1775:Afatinib	AZD1775	Afatinib	19.6957	10000	0.0395781	0.0235827	0.328284	0.1	5000	reliable
SKMEL30	AZD1775:Afatinib	AZD1775	Afatinib	35.8392	10000	0.017044	0.017044	0.876486	20	8000	reliable
SKMEL5	AZD1775:Afatinib	AZD1775	Afatinib	10000	10000	N/A	N/A	N/A	N/A	N/A	no synergy
SKMES1	AZD1775:Afatinib	AZD1775	Afatinib	43.1043	10000	0.0139647	0.0139647	0.678741	20	1000	reliable
SNB75	AZD1775:Afatinib	AZD1775	Afatinib	9.72383	10000	0.00204539	N/A	N/A	N/A	N/A	no synergy
SW620	AZD1775:Afatinib	AZD1775	Afatinib	42.5254	10000	0.0159585	0.0159585	0.197488	1	2000	reliable
SW780	AZD1775:Afatinib	AZD1775	Afatinib	10000	10000	N/A	N/A	N/A	N/A	N/A	no synergy
SW837	AZD1775:Afatinib	AZD1775	Afatinib	36.2804	10000	0.000806304	N/A	N/A	N/A	N/A	no synergy
SW900	AZD1775:Afatinib	AZD1775	Afatinib	42.9734	10000	0.00904253	0.00898185	0.918814	20	1000	reliable
T24	AZD1775:Afatinib	AZD1775	Afatinib	32.2297	10000	0.000787204	4.44089e-16	0.000301892	0.1	500	reliable
T47D	AZD1775:Afatinib	AZD1775	Afatinib	41.5884	10000	1.56796e-05	N/A	N/A	N/A	N/A	no synergy
TCCSUP	AZD1775:Afatinib	AZD1775	Afatinib	42.869	10000	0.260208	0.229573	0.229573	10	8000	reliable
UACC257	AZD1775:Afatinib	AZD1775	Afatinib	10000	10000	0.0218257	0.0150682	0.0380994	5000	1000	reliable
UACC62	AZD1775:Afatinib	AZD1775	Afatinib	10000	10000	0.0722943	0.0722943	0.115968	100	5000	reliable
UACC812	AZD1775:Afatinib	AZD1775	Afatinib	1.57068	10000	0.0905107	N/A	N/A	N/A	N/A	no synergy
UMUC3	AZD1775:Afatinib	AZD1775	Afatinib	10000	10000	N/A	N/A	N/A	N/A	N/A	no synergy
VCAP	AZD1775:Afatinib	AZD1775	Afatinib	37.6129	10000	8.53933e-06	2.22045e-16	0.0232873	0.1	5000	reliable
VMCUB1	AZD1775:Afatinib	AZD1775	Afatinib	25.3562	10000	0.0513584	0.0130552	0.156522	10	8000	reliable
647V	AZD7762:Afatinib	AZD7762	Afatinib	3.32547	10000	0.0112089	0.0112089	0.0223566	1	2000	reliable
A2780	AZD7762:Afatinib	AZD7762	Afatinib	38.3878	10000	0.0103569	N/A	N/A	N/A	N/A	no synergy
A375	AZD7762:Afatinib	AZD7762	Afatinib	27.4435	10000	0.192918	0.192918	0.202917	20	2000	reliable
A498	AZD7762:Afatinib	AZD7762	Afatinib	22.0455	10000	0.256708	0.256708	0.288852	20	8000	reliable
A549	AZD7762:Afatinib	AZD7762	Afatinib	26.704	10000	0.00915432	0.00205578	0.00205578	1	5000	reliable
ACHN	AZD7762:Afatinib	AZD7762	Afatinib	26.694	10000	0.11513	0.11513	0.160071	20	8000	reliable
BFTC905	AZD7762:Afatinib	AZD7762	Afatinib	26.2526	10000	N/A	N/A	N/A	N/A	N/A	no synergy
BT20	AZD7762:Afatinib	AZD7762	Afatinib	27.5025	10000	0.00370732	0.00370732	0.57292	20	100	reliable
BT549	AZD7762:Afatinib	AZD7762	Afatinib	37.8642	10000	0.00200036	0.00200036	0.0198513	0.1	1000	reliable
C32	AZD7762:Afatinib	AZD7762	Afatinib	10000	10000	2.22045e-16	2.22045e-16	0.000228158	1	100	reliable
CAKI1	AZD7762:Afatinib	AZD7762	Afatinib	41.4078	10000	0.152244	0.152244	0.249089	20	8000	reliable
CAL120	AZD7762:Afatinib	AZD7762	Afatinib	37.8031	10000	0.00921366	N/A	N/A	N/A	N/A	no synergy
CAL148	AZD7762:Afatinib	AZD7762	Afatinib	30.9262	10000	0.00060942	N/A	N/A	N/A	N/A	no synergy
CALU3	AZD7762:Afatinib	AZD7762	Afatinib	9.80549	10000	0.00968077	N/A	N/A	N/A	N/A	no synergy
CALU6	AZD7762:Afatinib	AZD7762	Afatinib	37.7363	10000	0.00982608	0.00974	0.00974	0.1	20	reliable
CAMA1	AZD7762:Afatinib	AZD7762	Afatinib	7.45051	10000	0.00072521	N/A	N/A	N/A	N/A	no synergy
CAOV3	AZD7762:Afatinib	AZD7762	Afatinib	6.19803	10000	1.84871e-05	1.84871e-05	0.105561	5	100	reliable
DMS114	AZD7762:Afatinib	AZD7762	Afatinib	9.75995	10000	0.00926098	N/A	N/A	N/A	N/A	no synergy
DU4475	AZD7762:Afatinib	AZD7762	Afatinib	30.9842	10000	0.0438308	0.0437432	0.0482369	20	8000	reliable
EKVX	AZD7762:Afatinib	AZD7762	Afatinib	17.8485	10000	0.0477916	N/A	N/A	N/A	N/A	no synergy
ES2	AZD7762:Afatinib	AZD7762	Afatinib	4.86896	10000	0.00710402	N/A	N/A	N/A	N/A	no synergy
HCC1143	AZD7762:Afatinib	AZD7762	Afatinib	17.9939	10000	0.00972868	0.00972868	0.0120426	5	1000	reliable
HCC1187	AZD7762:Afatinib	AZD7762	Afatinib	21.3649	10000	0.000320057	N/A	N/A	N/A	N/A	no synergy
HCC1395	AZD7762:Afatinib	AZD7762	Afatinib	9.90014	10000	0.041789	0.041789	0.0468272	5	8000	reliable
HCC1419	AZD7762:Afatinib	AZD7762	Afatinib	32.9266	10000	0.008995	0.00809272	0.886166	20	1000	reliable
HCC1428	AZD7762:Afatinib	AZD7762	Afatinib	22.5887	10000	0.000591394	N/A	N/A	N/A	N/A	no synergy
HCC1500	AZD7762:Afatinib	AZD7762	Afatinib	1.80235	10000	0.0797958	0.0330466	0.281286	1	8000	reliable
HCC1806	AZD7762:Afatinib	AZD7762	Afatinib	43.6869	10000	0.0665609	0.0665609	0.169197	20	100	reliable
HCC1937	AZD7762:Afatinib	AZD7762	Afatinib	38.2194	10000	0.0434426	0.0434426	0.706692	20	8000	reliable
HCC1954	AZD7762:Afatinib	AZD7762	Afatinib	23.3432	10000	2.57181e-06	N/A	N/A	N/A	N/A	no synergy
HCC38	AZD7762:Afatinib	AZD7762	Afatinib	42.8484	10000	0.00225874	0.0020036	0.00499274	1	200	reliable
HCC70	AZD7762:Afatinib	AZD7762	Afatinib	9.93321	10000	0.0268406	N/A	N/A	N/A	N/A	no synergy
HCT15	AZD7762:Afatinib	AZD7762	Afatinib	38.3373	10000	0.00944998	N/A	N/A	N/A	N/A	no synergy
HL60	AZD7762:Afatinib	AZD7762	Afatinib	20.1974	10000	N/A	N/A	N/A	N/A	N/A	no synergy
HOP62	AZD7762:Afatinib	AZD7762	Afatinib	27.437	10000	0.206014	0.206014	0.507186	20	2000	reliable
HOP92	AZD7762:Afatinib	AZD7762	Afatinib	4.59138	10000	0.00883301	0.000992006	0.000992006	0.1	200	reliable
HS578T	AZD7762:Afatinib	AZD7762	Afatinib	41.8237	10000	N/A	N/A	N/A	N/A	N/A	no synergy
HT1197	AZD7762:Afatinib	AZD7762	Afatinib	39.4049	10000	0.191385	0.191385	0.231637	20	5000	reliable
HT1376	AZD7762:Afatinib	AZD7762	Afatinib	25.7595	10000	0.00326542	0.00326542	0.0125585	20	8000	reliable
HT29	AZD7762:Afatinib	AZD7762	Afatinib	36.6155	10000	0.0309681	0.0291074	0.909174	20	8000	reliable
J82	AZD7762:Afatinib	AZD7762	Afatinib	43.3152	10000	0.0707679	0.0664877	0.0666314	20	8000	reliable
K562	AZD7762:Afatinib	AZD7762	Afatinib	43.4848	10000	0.00509387	0.00509387	0.0139719	1	8000	reliable
KATOIII	AZD7762:Afatinib	AZD7762	Afatinib	9.92472	10000	0.0088128	2.22045e-16	5.39403e-05	1	2000	reliable
KU1919	AZD7762:Afatinib	AZD7762	Afatinib	36.9068	10000	0.00586524	0.00586524	0.599081	20	1000	reliable
LOXIMVI	AZD7762:Afatinib	AZD7762	Afatinib	37.4678	10000	0.0104089	N/A	N/A	N/A	N/A	no synergy
MDAMB157	AZD7762:Afatinib	AZD7762	Afatinib	10.6478	10000	0.329148	0.329148	0.610604	10	800	reliable
MDAMB175VII	AZD7762:Afatinib	AZD7762	Afatinib	32.8696	10000	0.160246	0.151571	0.291459	20	8000	reliable
MDAMB231	AZD7762:Afatinib	AZD7762	Afatinib	40.2378	10000	0.00583515	4.8742e-05	0.696452	20	10	reliable
MDAMB361	AZD7762:Afatinib	AZD7762	Afatinib	9.71235	10000	0.00018682	N/A	N/A	N/A	N/A	no synergy
MDAMB415	AZD7762:Afatinib	AZD7762	Afatinib	10.2916	10000	0.0402048	0.0364737	0.44012	10	8000	reliable
MDAMB436	AZD7762:Afatinib	AZD7762	Afatinib	20.9189	10000	0.375952	0.372766	0.63333	20	8000	reliable
MDAMB468	AZD7762:Afatinib	AZD7762	Afatinib	9.54131	10000	0.00768569	0.00244509	0.00935955	5	8000	reliable
NCIH1299	AZD7762:Afatinib	AZD7762	Afatinib	38.0655	10000	0.0884104	0.0884104	0.610094	20	8000	reliable
NCIH1437	AZD7762:Afatinib	AZD7762	Afatinib	10.9458	10000	0.0227957	0.0227957	0.357123	10	800	reliable
NCIH1563	AZD7762:Afatinib	AZD7762	Afatinib	38.4953	10000	0.329137	0.329137	0.357086	20	5000	reliable
NCIH1650	AZD7762:Afatinib	AZD7762	Afatinib	35.7997	10000	0.116832	0.109527	0.109714	10	5000	reliable
NCIH1703	AZD7762:Afatinib	AZD7762	Afatinib	26.2754	10000	0.0693072	0.0666337	0.530107	20	8000	reliable
NCIH1793	AZD7762:Afatinib	AZD7762	Afatinib	9.67396	10000	0.00012665	N/A	N/A	N/A	N/A	no synergy
NCIH1975	AZD7762:Afatinib	AZD7762	Afatinib	41.8019	10000	2.41542e-05	N/A	N/A	N/A	N/A	no synergy
NCIH2085	AZD7762:Afatinib	AZD7762	Afatinib	10.5375	10000	0.352468	0.352468	0.469493	10	500	reliable
NCIH2122	AZD7762:Afatinib	AZD7762	Afatinib	9.52679	10000	0.00128686	0.00128686	0.0102293	5	200	reliable
NCIH2170	AZD7762:Afatinib	AZD7762	Afatinib	26.8934	10000	0.00931237	0.00931237	0.63448	20	1	reliable
NCIH2228	AZD7762:Afatinib	AZD7762	Afatinib	11.319	10000	2.20863e-06	2.20863e-06	0.231408	10	10	reliable
NCIH226	AZD7762:Afatinib	AZD7762	Afatinib	43.599	10000	0.532212	0.532212	0.611061	20	5000	reliable
NCIH2291	AZD7762:Afatinib	AZD7762	Afatinib	9.74535	1814.57	0.205032	0.0024065	0.00680868	1	800	reliable
NCIH23	AZD7762:Afatinib	AZD7762	Afatinib	26.2536	10000	0.00921565	0.00921565	0.874722	20	2000	reliable
NCIH460	AZD7762:Afatinib	AZD7762	Afatinib	28.4851	10000	0.0117915	0.0117915	0.640774	20	8000	reliable
NCIH520	AZD7762:Afatinib	AZD7762	Afatinib	43.1416	10000	0.00328655	0.00326616	0.803559	20	1000	reliable
NCIH522	AZD7762:Afatinib	AZD7762	Afatinib	40.8215	10000	0.00825167	0.00825167	0.00825167	20	8000	uncertain
NCIH838	AZD7762:Afatinib	AZD7762	Afatinib	10.0599	10000	1.83356e-05	N/A	N/A	N/A	N/A	no synergy
OV90	AZD7762:Afatinib	AZD7762	Afatinib	39.4103	10000	0.170339	0.169204	0.741982	20	8000	reliable
OVCAR4	AZD7762:Afatinib	AZD7762	Afatinib	43.6553	10000	0.0100964	0.00301811	0.791921	20	100	reliable
OVCAR8	AZD7762:Afatinib	AZD7762	Afatinib	36.7594	10000	0.136636	0.129382	0.129382	20	8000	reliable
RPMI7951	AZD7762:Afatinib	AZD7762	Afatinib	43.1512	10000	0.00880283	0.00583525	0.617566	20	5000	reliable
RPMI8226	AZD7762:Afatinib	AZD7762	Afatinib	33.9014	10000	0.00500177	4.25688e-05	0.68507	20	100	reliable
RT4	AZD7762:Afatinib	AZD7762	Afatinib	43.7757	10000	0.00193327	0.000235709	0.000737977	5	5000	reliable
SF268	AZD7762:Afatinib	AZD7762	Afatinib	26.4779	10000	1.62815e-05	N/A	N/A	N/A	N/A	no synergy
SF295	AZD7762:Afatinib	AZD7762	Afatinib	9.71879	10000	0.000185648	N/A	N/A	N/A	N/A	no synergy
SF539	AZD7762:Afatinib	AZD7762	Afatinib	9.57126	10000	0.00714319	N/A	N/A	N/A	N/A	no synergy
SKMEL28	AZD7762:Afatinib	AZD7762	Afatinib	36.9846	10000	0.0106945	0.0106945	0.0944041	5	500	reliable
SKMEL30	AZD7762:Afatinib	AZD7762	Afatinib	11.0774	10000	0.0170464	0.000819794	0.341695	10	100	reliable
SKMEL5	AZD7762:Afatinib	AZD7762	Afatinib	34.8547	10000	0.00892296	N/A	N/A	N/A	N/A	no synergy
SKMES1	AZD7762:Afatinib	AZD7762	Afatinib	39.3895	10000	0.00992899	0.00992899	0.0155326	5	5000	reliable
SNB75	AZD7762:Afatinib	AZD7762	Afatinib	9.70829	10000	N/A	N/A	N/A	N/A	N/A	no synergy
SW620	AZD7762:Afatinib	AZD7762	Afatinib	26.0424	10000	0.208867	0.208867	0.963726	20	1000	uncertain
SW780	AZD7762:Afatinib	AZD7762	Afatinib	35.9366	10000	0.000691268	0.000137658	0.000137658	1	5000	reliable
SW837	AZD7762:Afatinib	AZD7762	Afatinib	26.8134	10000	0.000806838	0.000133407	0.606213	20	500	reliable
SW900	AZD7762:Afatinib	AZD7762	Afatinib	36.523	10000	0.0090011	0.0086094	0.856766	20	800	reliable
T24	AZD7762:Afatinib	AZD7762	Afatinib	26.3027	10000	9.17664e-05	9.17664e-05	0.000301892	5	8000	reliable
T47D	AZD7762:Afatinib	AZD7762	Afatinib	30.6466	10000	5.28971e-06	N/A	N/A	N/A	N/A	no synergy
TCCSUP	AZD7762:Afatinib	AZD7762	Afatinib	34.6029	10000	0.243561	0.0216406	0.850002	20	1000	reliable
UACC257	AZD7762:Afatinib	AZD7762	Afatinib	35.1885	10000	1.89153e-05	N/A	N/A	N/A	N/A	no synergy
UACC62	AZD7762:Afatinib	AZD7762	Afatinib	37.6599	10000	0.167826	0.167826	0.167826	20	5000	reliable
UACC812	AZD7762:Afatinib	AZD7762	Afatinib	9.95576	10000	0.0632261	0.0533823	0.0615205	5	2000	reliable
UMUC3	AZD7762:Afatinib	AZD7762	Afatinib	37.174	10000	0.0095669	N/A	N/A	N/A	N/A	no synergy
VCAP	AZD7762:Afatinib	AZD7762	Afatinib	22.1365	10000	2.22045e-16	N/A	N/A	N/A	N/A	no synergy
VMCUB1	AZD7762:Afatinib	AZD7762	Afatinib	34.8958	10000	0.0249518	0.0249518	0.109598	0.1	5000	reliable
647V	Ceralasertib:Afatinib	Ceralasertib	Afatinib	36.3466	10000	0.0219514	0.00733597	0.0183847	1	800	reliable
A2780	Ceralasertib:Afatinib	Ceralasertib	Afatinib	91.9522	10000	0.0626955	N/A	N/A	N/A	N/A	no synergy
A375	Ceralasertib:Afatinib	Ceralasertib	Afatinib	152.774	10000	0.0259016	0.0179616	0.171783	100	20	reliable
A498	Ceralasertib:Afatinib	Ceralasertib	Afatinib	29.573	10000	0.0053887	0.0053887	0.056281	20	2000	reliable
A549	Ceralasertib:Afatinib	Ceralasertib	Afatinib	207.307	10000	0.0119207	0.00910592	0.916435	200	1000	reliable
ACHN	Ceralasertib:Afatinib	Ceralasertib	Afatinib	109.802	10000	0.027136	0.027136	0.37494	100	200	reliable
BFTC905	Ceralasertib:Afatinib	Ceralasertib	Afatinib	200.254	10000	N/A	N/A	N/A	N/A	N/A	no synergy
BT20	Ceralasertib:Afatinib	Ceralasertib	Afatinib	86.9757	10000	6.2167e-05	N/A	N/A	N/A	N/A	no synergy
BT549	Ceralasertib:Afatinib	Ceralasertib	Afatinib	93.7815	10000	0.0171175	0.00200293	0.0198538	0.1	1000	reliable
C32	Ceralasertib:Afatinib	Ceralasertib	Afatinib	1564.72	10000	0.00195516	0.00195516	0.0108516	1	1000	reliable
CAKI1	Ceralasertib:Afatinib	Ceralasertib	Afatinib	85.0491	10000	0.0072503	N/A	N/A	N/A	N/A	no synergy
CAL120	Ceralasertib:Afatinib	Ceralasertib	Afatinib	176.936	10000	0.0612548	0.0584648	0.152361	100	8000	reliable
CAL148	Ceralasertib:Afatinib	Ceralasertib	Afatinib	88.8425	10000	0.000155831	N/A	N/A	N/A	N/A	no synergy
CALU3	Ceralasertib:Afatinib	Ceralasertib	Afatinib	90.2541	10000	0.00892524	5.80829e-05	0.0117234	10	8000	reliable
CALU6	Ceralasertib:Afatinib	Ceralasertib	Afatinib	87.6989	10000	0.00974	0.00974	0.00974	0.1	20	reliable
CAMA1	Ceralasertib:Afatinib	Ceralasertib	Afatinib	87.9288	10000	0.00556468	0.000466204	0.00258261	1	8000	reliable
CAOV3	Ceralasertib:Afatinib	Ceralasertib	Afatinib	82.9817	10000	0.000176761	0.000176761	0.000244379	50	5000	reliable
DMS114	Ceralasertib:Afatinib	Ceralasertib	Afatinib	91.5682	10000	0.0105485	N/A	N/A	N/A	N/A	no synergy
DU4475	Ceralasertib:Afatinib	Ceralasertib	Afatinib	88.0645	10000	0.000258238	N/A	N/A	N/A	N/A	no synergy
EKVX	Ceralasertib:Afatinib	Ceralasertib	Afatinib	82.9261	10000	1.07384e-05	N/A	N/A	N/A	N/A	no synergy
ES2	Ceralasertib:Afatinib	Ceralasertib	Afatinib	63.0788	10000	0.0382377	0.0224716	0.127822	50	100	reliable
HCC1143	Ceralasertib:Afatinib	Ceralasertib	Afatinib	210.192	10000	0.00518907	0.00518907	0.00750295	100	1000	reliable
HCC1187	Ceralasertib:Afatinib	Ceralasertib	Afatinib	83.4352	10000	0.00114652	N/A	N/A	N/A	N/A	no synergy
HCC1395	Ceralasertib:Afatinib	Ceralasertib	Afatinib	47.9631	10000	0.0191908	3.51961e-11	0.00555526	5	2000	reliable
HCC1419	Ceralasertib:Afatinib	Ceralasertib	Afatinib	85.3003	10000	0.0210647	N/A	N/A	N/A	N/A	no synergy
HCC1428	Ceralasertib:Afatinib	Ceralasertib	Afatinib	87.1656	10000	0.00107363	3.86852e-05	0.0124833	5	5000	reliable
HCC1500	Ceralasertib:Afatinib	Ceralasertib	Afatinib	16.6926	10000	0.130866	0.130866	0.166507	5	5000	reliable
HCC1806	Ceralasertib:Afatinib	Ceralasertib	Afatinib	85.8847	10000	0.00195003	0.00195003	0.00361591	5	100	reliable
HCC1937	Ceralasertib:Afatinib	Ceralasertib	Afatinib	87.9335	10000	0.00917187	N/A	N/A	N/A	N/A	no synergy
HCC1954	Ceralasertib:Afatinib	Ceralasertib	Afatinib	90.0282	10000	0.0134915	N/A	N/A	N/A	N/A	no synergy
HCC38	Ceralasertib:Afatinib	Ceralasertib	Afatinib	207.726	10000	0.0068176	0.0068176	0.0730696	100	800	reliable
HCC70	Ceralasertib:Afatinib	Ceralasertib	Afatinib	90.4354	10000	0.018147	N/A	N/A	N/A	N/A	no synergy
HCT15	Ceralasertib:Afatinib	Ceralasertib	Afatinib	215.29	10000	0.0231728	0.00944647	0.909043	200	5000	reliable
HL60	Ceralasertib:Afatinib	Ceralasertib	Afatinib	97.0233	10000	0.0191885	N/A	N/A	N/A	N/A	no synergy
HOP62	Ceralasertib:Afatinib	Ceralasertib	Afatinib	84.3409	10000	0.108926	2.22045e-16	0.000113188	5	5000	reliable
HOP92	Ceralasertib:Afatinib	Ceralasertib	Afatinib	35.7096	10000	0.0438839	0.00509681	0.00662671	1	50	reliable
HS578T	Ceralasertib:Afatinib	Ceralasertib	Afatinib	89.765	10000	0.011185	0.000304556	0.00452099	5	2000	reliable
HT1197	Ceralasertib:Afatinib	Ceralasertib	Afatinib	90.613	10000	0.00157996	0.00157996	0.00693154	0.1	500	reliable
HT1376	Ceralasertib:Afatinib	Ceralasertib	Afatinib	83.9988	10000	0.0109448	0.0109448	0.0202379	50	8000	reliable
HT29	Ceralasertib:Afatinib	Ceralasertib	Afatinib	88.2879	10000	0.0295878	N/A	N/A	N/A	N/A	no synergy
J82	Ceralasertib:Afatinib	Ceralasertib	Afatinib	86.926	10000	3.33067e-16	3.33067e-16	7.30907e-05	0.1	1000	reliable
K562	Ceralasertib:Afatinib	Ceralasertib	Afatinib	88.2524	10000	0.022358	6.2041e-06	0.00419825	5	500	reliable
KATOIII	Ceralasertib:Afatinib	Ceralasertib	Afatinib	87.4374	10000	0.00869899	N/A	N/A	N/A	N/A	no synergy
KU1919	Ceralasertib:Afatinib	Ceralasertib	Afatinib	89.9626	10000	0.000203653	0.000203653	0.000203653	0.1	1000	reliable
LOXIMVI	Ceralasertib:Afatinib	Ceralasertib	Afatinib	126.391	10000	0.0642179	0.0634125	0.47055	100	8000	reliable
MDAMB157	Ceralasertib:Afatinib	Ceralasertib	Afatinib	88.9163	10000	0.000446997	N/A	N/A	N/A	N/A	no synergy
MDAMB175VII	Ceralasertib:Afatinib	Ceralasertib	Afatinib	86.341	10000	0.00322625	0.000204853	0.000409706	5	800	reliable
MDAMB231	Ceralasertib:Afatinib	Ceralasertib	Afatinib	86.4832	10000	0.000120321	N/A	N/A	N/A	N/A	no synergy
MDAMB361	Ceralasertib:Afatinib	Ceralasertib	Afatinib	82.418	10000	0.00134468	0.00021249	0.00919435	1	8000	reliable
MDAMB415	Ceralasertib:Afatinib	Ceralasertib	Afatinib	87.0778	10000	4.07193e-05	N/A	N/A	N/A	N/A	no synergy
MDAMB436	Ceralasertib:Afatinib	Ceralasertib	Afatinib	86.1197	10000	4.10114e-05	4.10114e-05	0.00965869	50	1000	reliable
MDAMB468	Ceralasertib:Afatinib	Ceralasertib	Afatinib	30.4201	10000	0.000312798	0.000168847	0.00743125	1	5000	reliable
NCIH1299	Ceralasertib:Afatinib	Ceralasertib	Afatinib	97.4168	10000	0.0604216	N/A	N/A	N/A	N/A	no synergy
NCIH1437	Ceralasertib:Afatinib	Ceralasertib	Afatinib	88.2974	10000	0.0184385	1.04912e-14	0.00189061	5	10	reliable
NCIH1563	Ceralasertib:Afatinib	Ceralasertib	Afatinib	86.7136	10000	0.002152	N/A	N/A	N/A	N/A	no synergy
NCIH1650	Ceralasertib:Afatinib	Ceralasertib	Afatinib	87.4258	10000	0.000103796	N/A	N/A	N/A	N/A	no synergy
NCIH1703	Ceralasertib:Afatinib	Ceralasertib	Afatinib	100.352	10000	0.0343069	0.0319494	0.608756	100	8000	reliable
NCIH1793	Ceralasertib:Afatinib	Ceralasertib	Afatinib	86.3348	10000	0.000377331	N/A	N/A	N/A	N/A	no synergy
NCIH1975	Ceralasertib:Afatinib	Ceralasertib	Afatinib	197.827	10000	0.00841594	N/A	N/A	N/A	N/A	no synergy
NCIH2085	Ceralasertib:Afatinib	Ceralasertib	Afatinib	68.7429	10000	0.000886538	0.000886538	0.0476981	20	1000	reliable
NCIH2122	Ceralasertib:Afatinib	Ceralasertib	Afatinib	83.8947	10000	0.00142101	0.00142101	0.0243357	50	1000	reliable
NCIH2170	Ceralasertib:Afatinib	Ceralasertib	Afatinib	86.5579	10000	0.0557969	0.00169871	0.00694459	5	1	reliable
NCIH2228	Ceralasertib:Afatinib	Ceralasertib	Afatinib	86.485	10000	0.00282768	0.00282768	0.016548	5	2000	reliable
NCIH226	Ceralasertib:Afatinib	Ceralasertib	Afatinib	88.6373	10000	0.0107257	N/A	N/A	N/A	N/A	no synergy
NCIH2291	Ceralasertib:Afatinib	Ceralasertib	Afatinib	91.571	1814.57	0.0679828	0.00224785	0.00665004	10	800	uncertain
NCIH23	Ceralasertib:Afatinib	Ceralasertib	Afatinib	86.8334	10000	0.0334014	9.02571e-05	0.00977006	50	2000	reliable
NCIH460	Ceralasertib:Afatinib	Ceralasertib	Afatinib	80.5848	10000	0.222037	N/A	N/A	N/A	N/A	no synergy
NCIH520	Ceralasertib:Afatinib	Ceralasertib	Afatinib	91.6623	10000	0.011116	0.000322079	0.00064659	1	5000	reliable
NCIH522	Ceralasertib:Afatinib	Ceralasertib	Afatinib	88.583	10000	0.062104	0.062104	0.176026	50	200	uncertain
NCIH838	Ceralasertib:Afatinib	Ceralasertib	Afatinib	85.5918	10000	1.51969e-06	N/A	N/A	N/A	N/A	no synergy
OV90	Ceralasertib:Afatinib	Ceralasertib	Afatinib	87.235	10000	0.011288	0.00034691	0.00059252	1	10	reliable
OVCAR4	Ceralasertib:Afatinib	Ceralasertib	Afatinib	86.2671	10000	0.0108505	N/A	N/A	N/A	N/A	no synergy
OVCAR8	Ceralasertib:Afatinib	Ceralasertib	Afatinib	84.9013	10000	0.0110314	3.86555e-05	3.86555e-05	1	1000	reliable
RPMI7951	Ceralasertib:Afatinib	Ceralasertib	Afatinib	86.0266	10000	0.00889521	0.00519106	0.00775048	20	5000	reliable
RPMI8226	Ceralasertib:Afatinib	Ceralasertib	Afatinib	124.986	10000	0.036721	0.036721	0.451716	100	200	reliable
RT4	Ceralasertib:Afatinib	Ceralasertib	Afatinib	175.925	10000	0.00529012	2.22045e-16	0.143797	100	0.1	reliable
SF268	Ceralasertib:Afatinib	Ceralasertib	Afatinib	82.8293	10000	0.00180372	N/A	N/A	N/A	N/A	no synergy
SF295	Ceralasertib:Afatinib	Ceralasertib	Afatinib	84.5175	10000	0.0221285	0.000571807	0.000628874	50	2000	reliable
SF539	Ceralasertib:Afatinib	Ceralasertib	Afatinib	84.1686	10000	0.00117255	5.55372e-05	0.000120759	50	5000	reliable
SKMEL28	Ceralasertib:Afatinib	Ceralasertib	Afatinib	89.9811	10000	0.0189489	0.00370214	0.073368	10	50	reliable
SKMEL30	Ceralasertib:Afatinib	Ceralasertib	Afatinib	87.3606	10000	0.0169995	N/A	N/A	N/A	N/A	no synergy
SKMEL5	Ceralasertib:Afatinib	Ceralasertib	Afatinib	143.555	10000	0.022423	0.022423	0.276298	100	500	reliable
SKMES1	Ceralasertib:Afatinib	Ceralasertib	Afatinib	88.7991	10000	0.00913761	0.00727849	0.018828	5	1000	reliable
SNB75	Ceralasertib:Afatinib	Ceralasertib	Afatinib	88.722	10000	0.000626485	0.000404414	0.0154481	5	5000	reliable
SW620	Ceralasertib:Afatinib	Ceralasertib	Afatinib	87.7217	10000	0.0175072	0.0175072	0.323362	5	5000	uncertain
SW780	Ceralasertib:Afatinib	Ceralasertib	Afatinib	216.56	10000	0.000691655	0.00067632	0.901386	200	5000	reliable
SW837	Ceralasertib:Afatinib	Ceralasertib	Afatinib	156.397	10000	0.00937956	0.0063135	0.117217	100	200	reliable
SW900	Ceralasertib:Afatinib	Ceralasertib	Afatinib	86.7776	10000	0.00899579	N/A	N/A	N/A	N/A	no synergy
T24	Ceralasertib:Afatinib	Ceralasertib	Afatinib	87.3375	10000	0.000135127	N/A	N/A	N/A	N/A	no synergy
T47D	Ceralasertib:Afatinib	Ceralasertib	Afatinib	87.3906	10000	0.0104018	N/A	N/A	N/A	N/A	no synergy
TCCSUP	Ceralasertib:Afatinib	Ceralasertib	Afatinib	171.099	10000	0.24698	0.243561	1	100	8000	reliable
UACC257	Ceralasertib:Afatinib	Ceralasertib	Afatinib	87.663	10000	2.01077e-05	N/A	N/A	N/A	N/A	no synergy
UACC62	Ceralasertib:Afatinib	Ceralasertib	Afatinib	88.0449	10000	0.0100691	N/A	N/A	N/A	N/A	no synergy
UACC812	Ceralasertib:Afatinib	Ceralasertib	Afatinib	38.2908	10000	0.0340257	0.00119257	0.00119257	0.1	10	reliable
UMUC3	Ceralasertib:Afatinib	Ceralasertib	Afatinib	216.683	10000	0.0128939	1.92688e-06	0.921195	200	2000	reliable
VCAP	Ceralasertib:Afatinib	Ceralasertib	Afatinib	78.6899	10000	0.00363588	N/A	N/A	N/A	N/A	no synergy
VMCUB1	Ceralasertib:Afatinib	Ceralasertib	Afatinib	130.122	10000	0.0285682	0.0285682	0.53274	100	2000	reliable
647V	Olaparib:Afatinib	Olaparib	Afatinib	1.16097	10000	0.021288	0.021288	0.345388	1	1000	reliable
A2780	Olaparib:Afatinib	Olaparib	Afatinib	750.404	10000	0.0111383	0.0111383	0.0116881	5	1000	reliable
A375	Olaparib:Afatinib	Olaparib	Afatinib	707.953	10000	0.000387293	0.000387293	0.197245	500	2000	reliable
A498	Olaparib:Afatinib	Olaparib	Afatinib	1.28926	10000	4.44089e-16	4.44089e-16	0.00031392	1	800	reliable
A549	Olaparib:Afatinib	Olaparib	Afatinib	474.274	10000	0.00149765	3.38718e-06	0.0567444	20	2000	reliable
ACHN	Olaparib:Afatinib	Olaparib	Afatinib	741.551	10000	0.0204565	0.0204565	0.0211758	5	2000	reliable
BFTC905	Olaparib:Afatinib	Olaparib	Afatinib	550.969	10000	0.00105766	0.00105766	0.392111	500	500	reliable
BT20	Olaparib:Afatinib	Olaparib	Afatinib	605.51	10000	0.000475514	0.000475514	0.0464831	200	800	reliable
BT549	Olaparib:Afatinib	Olaparib	Afatinib	701.584	10000	0.12511	0.108051	0.424671	500	5000	reliable
C32	Olaparib:Afatinib	Olaparib	Afatinib	705.372	10000	0.0232815	0.00810043	0.210951	500	5000	reliable
CAKI1	Olaparib:Afatinib	Olaparib	Afatinib	503.345	10000	0.00673908	0.00673908	0.56521	500	500	reliable
CAL120	Olaparib:Afatinib	Olaparib	Afatinib	747.907	10000	0.000207324	0.000126041	0.0355387	200	1000	reliable
CAL148	Olaparib:Afatinib	Olaparib	Afatinib	623.424	10000	0.00405219	0.00405219	0.275625	500	5000	reliable
CALU3	Olaparib:Afatinib	Olaparib	Afatinib	561.826	10000	0.000249036	0.000249036	0.440034	500	800	reliable
CALU6	Olaparib:Afatinib	Olaparib	Afatinib	616.48	10000	2.274e-09	N/A	N/A	N/A	N/A	no synergy
CAMA1	Olaparib:Afatinib	Olaparib	Afatinib	43.0169	10000	0.00136318	0.000311074	0.0536528	10	20	reliable
CAOV3	Olaparib:Afatinib	Olaparib	Afatinib	607.124	10000	0.00993128	0.00141561	0.0342034	200	5000	reliable
DMS114	Olaparib:Afatinib	Olaparib	Afatinib	657.085	10000	0.00126749	0.000414439	0.265211	500	20	reliable
DU4475	Olaparib:Afatinib	Olaparib	Afatinib	613.077	10000	0.000454951	0.000188182	0.288263	500	1	reliable
EKVX	Olaparib:Afatinib	Olaparib	Afatinib	748.892	10000	0.000639783	N/A	N/A	N/A	N/A	no synergy
ES2	Olaparib:Afatinib	Olaparib	Afatinib	575.403	10000	0.00537888	0.00537888	0.447213	500	100	reliable
HCC1143	Olaparib:Afatinib	Olaparib	Afatinib	647.75	10000	0.00966576	0.00327183	0.22021	500	5000	reliable
HCC1187	Olaparib:Afatinib	Olaparib	Afatinib	585.568	10000	0.00341266	0.000102738	0.30805	500	500	reliable
HCC1395	Olaparib:Afatinib	Olaparib	Afatinib	625.439	10000	0.000417671	0.000417671	0.258455	500	800	reliable
HCC1419	Olaparib:Afatinib	Olaparib	Afatinib	613.007	10000	0.00322112	0.00322112	0.276759	500	1	reliable
HCC1428	Olaparib:Afatinib	Olaparib	Afatinib	624.188	10000	0.0206167	0.0205184	0.0350225	20	5000	reliable
HCC1500	Olaparib:Afatinib	Olaparib	Afatinib	632.747	10000	0.0199151	0.000552974	0.0384835	200	5000	reliable
HCC1806	Olaparib:Afatinib	Olaparib	Afatinib	765.291	10000	0.0107228	0.0107228	0.185952	500	2000	reliable
HCC1937	Olaparib:Afatinib	Olaparib	Afatinib	599.777	10000	0.0119342	0.0119342	0.035747	200	5000	reliable
HCC1954	Olaparib:Afatinib	Olaparib	Afatinib	619.436	10000	5.17279e-05	4.60692e-05	0.000385541	5	2000	reliable
HCC38	Olaparib:Afatinib	Olaparib	Afatinib	560.463	10000	0.00968969	0.000451353	0.0408739	100	1000	reliable
HCC70	Olaparib:Afatinib	Olaparib	Afatinib	557.061	10000	0.0118361	0.0118361	0.425493	500	2000	reliable
HCT15	Olaparib:Afatinib	Olaparib	Afatinib	672.765	10000	0.000314004	0.000314004	0.190367	500	10	reliable
HL60	Olaparib:Afatinib	Olaparib	Afatinib	659.312	10000	0.00127243	0.000491403	0.21156	500	1000	reliable
HOP62	Olaparib:Afatinib	Olaparib	Afatinib	626.856	10000	0.0117697	0.0117697	0.023569	200	1000	reliable
HOP92	Olaparib:Afatinib	Olaparib	Afatinib	10000	10000	0.00418118	0.00418118	0.0155984	5	200	reliable
HS578T	Olaparib:Afatinib	Olaparib	Afatinib	532.604	10000	0.00788004	0.00214898	0.508516	500	1000	reliable
HT1197	Olaparib:Afatinib	Olaparib	Afatinib	568.725	10000	0.00916783	0.00553851	0.380488	500	8000	reliable
HT1376	Olaparib:Afatinib	Olaparib	Afatinib	707.14	10000	0.0101924	0.00203393	0.215806	500	8000	reliable
HT29	Olaparib:Afatinib	Olaparib	Afatinib	546.038	10000	N/A	N/A	N/A	N/A	N/A	no synergy
J82	Olaparib:Afatinib	Olaparib	Afatinib	603.339	10000	0.00971608	0.00971608	0.0440542	10	2000	reliable
K562	Olaparib:Afatinib	Olaparib	Afatinib	661.465	10000	0.0196299	0.0196299	0.270632	500	5000	reliable
KATOIII	Olaparib:Afatinib	Olaparib	Afatinib	575.096	10000	0.000326427	0.000326427	0.0128882	20	100	reliable
KU1919	Olaparib:Afatinib	Olaparib	Afatinib	594.896	10000	0.00030947	0.00030947	0.0333497	20	8000	reliable
LOXIMVI	Olaparib:Afatinib	Olaparib	Afatinib	737.659	10000	0.00334669	N/A	N/A	N/A	N/A	no synergy
MDAMB157	Olaparib:Afatinib	Olaparib	Afatinib	602.253	10000	0.000399383	1.11022e-16	0.319151	500	200	reliable
MDAMB175VII	Olaparib:Afatinib	Olaparib	Afatinib	599.863	10000	0.00357523	0.00357523	0.298272	500	1000	reliable
MDAMB231	Olaparib:Afatinib	Olaparib	Afatinib	548.846	10000	0.00958925	0.00958925	0.0226376	10	100	reliable
MDAMB361	Olaparib:Afatinib	Olaparib	Afatinib	580.063	10000	0.000800293	0.000800293	0.329033	500	5000	reliable
MDAMB415	Olaparib:Afatinib	Olaparib	Afatinib	577.051	10000	0.00771247	0.000141921	0.330606	500	8000	reliable
MDAMB436	Olaparib:Afatinib	Olaparib	Afatinib	578.625	10000	5.20039e-05	5.20039e-05	0.091822	200	100	reliable
MDAMB468	Olaparib:Afatinib	Olaparib	Afatinib	553.77	10000	0.00569883	0.00569883	0.479767	500	8000	reliable
NCIH1299	Olaparib:Afatinib	Olaparib	Afatinib	655.676	10000	N/A	N/A	N/A	N/A	N/A	no synergy
NCIH1437	Olaparib:Afatinib	Olaparib	Afatinib	704.17	10000	0.00284993	0.00284993	0.181166	500	1000	reliable
NCIH1563	Olaparib:Afatinib	Olaparib	Afatinib	663.619	10000	0.00122393	0.00122393	0.036433	200	500	reliable
NCIH1650	Olaparib:Afatinib	Olaparib	Afatinib	614.958	10000	0.00450799	0.00450799	0.282241	500	500	reliable
NCIH1703	Olaparib:Afatinib	Olaparib	Afatinib	802.217	10000	0.0119641	0.0119641	0.0255039	200	5000	reliable
NCIH1793	Olaparib:Afatinib	Olaparib	Afatinib	738.308	10000	0.0308029	0.00258005	0.217157	500	5000	reliable
NCIH1975	Olaparib:Afatinib	Olaparib	Afatinib	714.497	10000	0.0050505	0.000590865	0.18886	500	8000	reliable
NCIH2085	Olaparib:Afatinib	Olaparib	Afatinib	588.965	10000	0.000645462	0.000645462	0.313818	500	8000	reliable
NCIH2122	Olaparib:Afatinib	Olaparib	Afatinib	580.666	10000	0.0206563	0.00674899	0.332414	500	100	reliable
NCIH2170	Olaparib:Afatinib	Olaparib	Afatinib	562.705	10000	0.0145414	0.0145414	0.365166	500	50	reliable
NCIH2228	Olaparib:Afatinib	Olaparib	Afatinib	571.193	10000	0.000279929	0.000279929	0.035182	10	1000	reliable
NCIH226	Olaparib:Afatinib	Olaparib	Afatinib	566.526	10000	9.3212e-05	9.3212e-05	0.313344	500	100	reliable
NCIH2291	Olaparib:Afatinib	Olaparib	Afatinib	564.44	1814.57	0.172189	0.00328267	0.0432781	50	1000	reliable
NCIH23	Olaparib:Afatinib	Olaparib	Afatinib	707.083	10000	0.00315289	0.000276588	0.186548	500	200	reliable
NCIH460	Olaparib:Afatinib	Olaparib	Afatinib	516.137	10000	0.00940932	0.00940932	0.484633	500	200	reliable
NCIH520	Olaparib:Afatinib	Olaparib	Afatinib	590.3	10000	0.011264	0.011264	0.025132	20	8000	reliable
NCIH522	Olaparib:Afatinib	Olaparib	Afatinib	638.845	10000	0.0670937	0.0670937	0.504635	500	500	uncertain
NCIH838	Olaparib:Afatinib	Olaparib	Afatinib	548.678	10000	9.35313e-11	N/A	N/A	N/A	N/A	no synergy
OV90	Olaparib:Afatinib	Olaparib	Afatinib	594.872	10000	1.53063e-05	1.53063e-05	0.325378	500	1	reliable
OVCAR4	Olaparib:Afatinib	Olaparib	Afatinib	60.1938	10000	0.00175046	0.00175046	0.322778	50	1	reliable
OVCAR8	Olaparib:Afatinib	Olaparib	Afatinib	655.328	10000	0.000640353	0.000461154	0.224547	500	8000	reliable
RPMI7951	Olaparib:Afatinib	Olaparib	Afatinib	721.589	10000	0.000495304	0.000495304	0.000495304	1	2000	reliable
RPMI8226	Olaparib:Afatinib	Olaparib	Afatinib	733.944	10000	0.00851774	9.32587e-14	0.184839	500	100	reliable
RT4	Olaparib:Afatinib	Olaparib	Afatinib	692.932	10000	0.0105385	0.000756967	0.199371	500	800	reliable
SF268	Olaparib:Afatinib	Olaparib	Afatinib	592.588	10000	0.000137607	0.000137607	0.327616	500	100	reliable
SF295	Olaparib:Afatinib	Olaparib	Afatinib	668.16	10000	0.00136442	0.001317	0.249371	500	10	reliable
SF539	Olaparib:Afatinib	Olaparib	Afatinib	582.606	10000	7.60876e-05	1.41775e-06	0.021802	200	1000	reliable
SKMEL28	Olaparib:Afatinib	Olaparib	Afatinib	649.869	10000	0.166152	0.166152	0.460504	500	500	reliable
SKMEL30	Olaparib:Afatinib	Olaparib	Afatinib	584.642	10000	0.0112948	3.70919e-06	0.0241151	10	200	reliable
SKMEL5	Olaparib:Afatinib	Olaparib	Afatinib	741.404	10000	0.00198785	0.00198785	0.034877	200	0.1	reliable
SKMES1	Olaparib:Afatinib	Olaparib	Afatinib	668.21	10000	0.000996422	0.000996422	0.22117	500	500	reliable
SNB75	Olaparib:Afatinib	Olaparib	Afatinib	556.839	10000	0.00438871	0.00438871	0.441413	500	8000	reliable
SW620	Olaparib:Afatinib	Olaparib	Afatinib	721.404	10000	0.168756	0.168756	0.60026	500	5000	reliable
SW780	Olaparib:Afatinib	Olaparib	Afatinib	732.184	10000	0.00326729	6.88479e-05	0.000344145	5	8000	reliable
SW837	Olaparib:Afatinib	Olaparib	Afatinib	700.245	10000	0.000409229	7.73e-05	0.0357535	200	1000	reliable
SW900	Olaparib:Afatinib	Olaparib	Afatinib	600.616	10000	0.0790547	0.0385762	0.342146	500	8000	reliable
T24	Olaparib:Afatinib	Olaparib	Afatinib	737.207	10000	0.000170242	0.000170242	0.174138	500	5000	reliable
T47D	Olaparib:Afatinib	Olaparib	Afatinib	761.773	10000	0.0116574	0.0116574	0.144678	500	5000	reliable
TCCSUP	Olaparib:Afatinib	Olaparib	Afatinib	586.669	10000	0.0133485	0.0133485	0.359584	500	500	reliable
UACC257	Olaparib:Afatinib	Olaparib	Afatinib	745.962	10000	0.00219078	0.00219078	0.213503	500	200	reliable
UACC62	Olaparib:Afatinib	Olaparib	Afatinib	640.631	10000	0.00961448	0.00961448	0.0228032	50	1000	reliable
UACC812	Olaparib:Afatinib	Olaparib	Afatinib	607.973	10000	0.0027813	0.000873723	0.0208055	20	20	reliable
UMUC3	Olaparib:Afatinib	Olaparib	Afatinib	756.148	10000	0.000406716	2.22045e-16	0.151086	500	1	reliable
VCAP	Olaparib:Afatinib	Olaparib	Afatinib	677.141	10000	0.00193321	0.000780708	0.0454523	10	5000	reliable
VMCUB1	Olaparib:Afatinib	Olaparib	Afatinib	708.053	10000	0.220668	0.118004	0.357824	500	5000	reliable
647V	AZ12594248:Alpelisib	AZ12594248	Alpelisib	74.9824	10000	N/A	N/A	N/A	N/A	N/A	no synergy
A2780	AZ12594248:Alpelisib	AZ12594248	Alpelisib	32.9906	10000	6.11315e-05	6.11315e-05	0.0101458	20	2000	reliable
A375	AZ12594248:Alpelisib	AZ12594248	Alpelisib	65.8245	10000	N/A	N/A	N/A	N/A	N/A	no synergy
A498	AZ12594248:Alpelisib	AZ12594248	Alpelisib	57.8248	10000	N/A	N/A	N/A	N/A	N/A	no synergy
A549	AZ12594248:Alpelisib	AZ12594248	Alpelisib	67.9929	10000	N/A	N/A	N/A	N/A	N/A	no synergy
ACHN	AZ12594248:Alpelisib	AZ12594248	Alpelisib	49.9576	10000	6.04076e-07	6.04076e-07	0.00123679	1	1000	reliable
BFTC905	AZ12594248:Alpelisib	AZ12594248	Alpelisib	378.949	10000	5.56404e-05	N/A	N/A	N/A	N/A	no synergy
BT20	AZ12594248:Alpelisib	AZ12594248	Alpelisib	101.357	10000	N/A	N/A	N/A	N/A	N/A	no synergy
BT549	AZ12594248:Alpelisib	AZ12594248	Alpelisib	137.69	10000	N/A	N/A	N/A	N/A	N/A	no synergy
C32	AZ12594248:Alpelisib	AZ12594248	Alpelisib	10000	10000	N/A	N/A	N/A	N/A	N/A	no synergy
CAKI1	AZ12594248:Alpelisib	AZ12594248	Alpelisib	81.8745	10000	N/A	N/A	N/A	N/A	N/A	no synergy
CAL120	AZ12594248:Alpelisib	AZ12594248	Alpelisib	80.8506	10000	N/A	N/A	N/A	N/A	N/A	no synergy
CAL148	AZ12594248:Alpelisib	AZ12594248	Alpelisib	73.0836	10000	N/A	N/A	N/A	N/A	N/A	no synergy
CALU3	AZ12594248:Alpelisib	AZ12594248	Alpelisib	161.772	10000	N/A	N/A	N/A	N/A	N/A	no synergy
CALU6	AZ12594248:Alpelisib	AZ12594248	Alpelisib	82.0607	10000	N/A	N/A	N/A	N/A	N/A	no synergy
CAMA1	AZ12594248:Alpelisib	AZ12594248	Alpelisib	89.2769	10000	N/A	N/A	N/A	N/A	N/A	no synergy
CAOV3	AZ12594248:Alpelisib	AZ12594248	Alpelisib	74.9159	10000	N/A	N/A	N/A	N/A	N/A	no synergy
DMS114	AZ12594248:Alpelisib	AZ12594248	Alpelisib	308.764	10000	N/A	N/A	N/A	N/A	N/A	no synergy
DU4475	AZ12594248:Alpelisib	AZ12594248	Alpelisib	81.2032	10000	0.000140543	0.000140543	0.0193985	50	2000	reliable
EKVX	AZ12594248:Alpelisib	AZ12594248	Alpelisib	70.6422	10000	N/A	N/A	N/A	N/A	N/A	no synergy
ES2	AZ12594248:Alpelisib	AZ12594248	Alpelisib	16.2298	10000	N/A	N/A	N/A	N/A	N/A	no synergy
HCC1143	AZ12594248:Alpelisib	AZ12594248	Alpelisib	34.9744	10000	N/A	N/A	N/A	N/A	N/A	no synergy
HCC1187	AZ12594248:Alpelisib	AZ12594248	Alpelisib	75.3516	10000	N/A	N/A	N/A	N/A	N/A	no synergy
HCC1395	AZ12594248:Alpelisib	AZ12594248	Alpelisib	253.14	10000	6.16099e-05	6.16099e-05	0.0100484	10	2000	reliable
HCC1419	AZ12594248:Alpelisib	AZ12594248	Alpelisib	60.4105	10000	N/A	N/A	N/A	N/A	N/A	no synergy
HCC1428	AZ12594248:Alpelisib	AZ12594248	Alpelisib	86.1165	10000	N/A	N/A	N/A	N/A	N/A	no synergy
HCC1500	AZ12594248:Alpelisib	AZ12594248	Alpelisib	75.6952	10000	N/A	N/A	N/A	N/A	N/A	no synergy
HCC1806	AZ12594248:Alpelisib	AZ12594248	Alpelisib	132.915	10000	N/A	N/A	N/A	N/A	N/A	no synergy
HCC1937	AZ12594248:Alpelisib	AZ12594248	Alpelisib	116.735	10000	N/A	N/A	N/A	N/A	N/A	no synergy
HCC1954	AZ12594248:Alpelisib	AZ12594248	Alpelisib	65.3909	10000	N/A	N/A	N/A	N/A	N/A	no synergy
HCC38	AZ12594248:Alpelisib	AZ12594248	Alpelisib	82.0758	10000	N/A	N/A	N/A	N/A	N/A	no synergy
HCC70	AZ12594248:Alpelisib	AZ12594248	Alpelisib	118.434	10000	N/A	N/A	N/A	N/A	N/A	no synergy
HCT15	AZ12594248:Alpelisib	AZ12594248	Alpelisib	67.3236	10000	6.1928e-05	6.1928e-05	6.1928e-05	10	200	reliable
HL60	AZ12594248:Alpelisib	AZ12594248	Alpelisib	154.18	10000	1.86161e-05	1.86161e-05	1.86161e-05	50	2000	reliable
HOP62	AZ12594248:Alpelisib	AZ12594248	Alpelisib	75.9958	10000	N/A	N/A	N/A	N/A	N/A	no synergy
HOP92	AZ12594248:Alpelisib	AZ12594248	Alpelisib	71.8847	10000	N/A	N/A	N/A	N/A	N/A	no synergy
HS578T	AZ12594248:Alpelisib	AZ12594248	Alpelisib	304.21	10000	N/A	N/A	N/A	N/A	N/A	no synergy
HT1197	AZ12594248:Alpelisib	AZ12594248	Alpelisib	68.7684	10000	N/A	N/A	N/A	N/A	N/A	no synergy
HT1376	AZ12594248:Alpelisib	AZ12594248	Alpelisib	84.5941	10000	N/A	N/A	N/A	N/A	N/A	no synergy
HT29	AZ12594248:Alpelisib	AZ12594248	Alpelisib	94.4485	10000	N/A	N/A	N/A	N/A	N/A	no synergy
J82	AZ12594248:Alpelisib	AZ12594248	Alpelisib	59.1449	10000	N/A	N/A	N/A	N/A	N/A	no synergy
K562	AZ12594248:Alpelisib	AZ12594248	Alpelisib	52.3449	10000	N/A	N/A	N/A	N/A	N/A	no synergy
KATOIII	AZ12594248:Alpelisib	AZ12594248	Alpelisib	60.4443	10000	N/A	N/A	N/A	N/A	N/A	no synergy
KU1919	AZ12594248:Alpelisib	AZ12594248	Alpelisib	285.922	10000	N/A	N/A	N/A	N/A	N/A	no synergy
LOXIMVI	AZ12594248:Alpelisib	AZ12594248	Alpelisib	28.0062	10000	N/A	N/A	N/A	N/A	N/A	no synergy
MDAMB157	AZ12594248:Alpelisib	AZ12594248	Alpelisib	137.074	10000	N/A	N/A	N/A	N/A	N/A	no synergy
MDAMB175VII	AZ12594248:Alpelisib	AZ12594248	Alpelisib	124.08	10000	1.31862e-05	N/A	N/A	N/A	N/A	no synergy
MDAMB231	AZ12594248:Alpelisib	AZ12594248	Alpelisib	73.178	10000	0.00596916	N/A	N/A	N/A	N/A	no synergy
MDAMB361	AZ12594248:Alpelisib	AZ12594248	Alpelisib	62.1449	10000	0.000158762	N/A	N/A	N/A	N/A	no synergy
MDAMB415	AZ12594248:Alpelisib	AZ12594248	Alpelisib	125.907	10000	N/A	N/A	N/A	N/A	N/A	no synergy
MDAMB436	AZ12594248:Alpelisib	AZ12594248	Alpelisib	68.9623	10000	N/A	N/A	N/A	N/A	N/A	no synergy
MDAMB468	AZ12594248:Alpelisib	AZ12594248	Alpelisib	64.0309	10000	N/A	N/A	N/A	N/A	N/A	no synergy
NCIH1299	AZ12594248:Alpelisib	AZ12594248	Alpelisib	80.3233	10000	0.0105734	N/A	N/A	N/A	N/A	no synergy
NCIH1437	AZ12594248:Alpelisib	AZ12594248	Alpelisib	362.173	10000	N/A	N/A	N/A	N/A	N/A	no synergy
NCIH1563	AZ12594248:Alpelisib	AZ12594248	Alpelisib	94.2421	10000	N/A	N/A	N/A	N/A	N/A	no synergy
NCIH1650	AZ12594248:Alpelisib	AZ12594248	Alpelisib	78.4708	10000	0.0140463	N/A	N/A	N/A	N/A	no synergy
NCIH1703	AZ12594248:Alpelisib	AZ12594248	Alpelisib	79.8741	10000	0.188476	0.00510311	0.00510311	50	8000	reliable
NCIH1793	AZ12594248:Alpelisib	AZ12594248	Alpelisib	71.7866	10000	N/A	N/A	N/A	N/A	N/A	no synergy
NCIH1975	AZ12594248:Alpelisib	AZ12594248	Alpelisib	61.8496	10000	N/A	N/A	N/A	N/A	N/A	no synergy
NCIH2085	AZ12594248:Alpelisib	AZ12594248	Alpelisib	80.227	10000	N/A	N/A	N/A	N/A	N/A	no synergy
NCIH2122	AZ12594248:Alpelisib	AZ12594248	Alpelisib	67.4611	10000	5.48327e-05	5.48327e-05	0.0101696	5	100	reliable
NCIH2170	AZ12594248:Alpelisib	AZ12594248	Alpelisib	26.3065	10000	N/A	N/A	N/A	N/A	N/A	no synergy
NCIH2228	AZ12594248:Alpelisib	AZ12594248	Alpelisib	79.77	10000	N/A	N/A	N/A	N/A	N/A	no synergy
NCIH226	AZ12594248:Alpelisib	AZ12594248	Alpelisib	61.1425	10000	N/A	N/A	N/A	N/A	N/A	no synergy
NCIH2291	AZ12594248:Alpelisib	AZ12594248	Alpelisib	125.978	10000	0.0203689	N/A	N/A	N/A	N/A	no synergy
NCIH23	AZ12594248:Alpelisib	AZ12594248	Alpelisib	86.087	10000	N/A	N/A	N/A	N/A	N/A	no synergy
NCIH460	AZ12594248:Alpelisib	AZ12594248	Alpelisib	62.7473	10000	N/A	N/A	N/A	N/A	N/A	no synergy
NCIH520	AZ12594248:Alpelisib	AZ12594248	Alpelisib	31.9538	10000	N/A	N/A	N/A	N/A	N/A	no synergy
NCIH522	AZ12594248:Alpelisib	AZ12594248	Alpelisib	67.2288	10000	N/A	N/A	N/A	N/A	N/A	no synergy
NCIH838	AZ12594248:Alpelisib	AZ12594248	Alpelisib	81.2711	10000	N/A	N/A	N/A	N/A	N/A	no synergy
OV90	AZ12594248:Alpelisib	AZ12594248	Alpelisib	63.1911	10000	N/A	N/A	N/A	N/A	N/A	no synergy
OVCAR4	AZ12594248:Alpelisib	AZ12594248	Alpelisib	68.1235	10000	N/A	N/A	N/A	N/A	N/A	no synergy
OVCAR8	AZ12594248:Alpelisib	AZ12594248	Alpelisib	24.1492	10000	N/A	N/A	N/A	N/A	N/A	no synergy
RPMI7951	AZ12594248:Alpelisib	AZ12594248	Alpelisib	72.348	10000	N/A	N/A	N/A	N/A	N/A	no synergy
RPMI8226	AZ12594248:Alpelisib	AZ12594248	Alpelisib	58.2287	10000	N/A	N/A	N/A	N/A	N/A	no synergy
RT4	AZ12594248:Alpelisib	AZ12594248	Alpelisib	154.036	10000	N/A	N/A	N/A	N/A	N/A	no synergy
SF268	AZ12594248:Alpelisib	AZ12594248	Alpelisib	28.8036	10000	N/A	N/A	N/A	N/A	N/A	no synergy
SF295	AZ12594248:Alpelisib	AZ12594248	Alpelisib	69.9374	10000	N/A	N/A	N/A	N/A	N/A	no synergy
SF539	AZ12594248:Alpelisib	AZ12594248	Alpelisib	150.109	10000	N/A	N/A	N/A	N/A	N/A	no synergy
SKMEL28	AZ12594248:Alpelisib	AZ12594248	Alpelisib	73.1016	10000	N/A	N/A	N/A	N/A	N/A	no synergy
SKMEL30	AZ12594248:Alpelisib	AZ12594248	Alpelisib	86.4043	10000	0.0185546	N/A	N/A	N/A	N/A	no synergy
SKMEL5	AZ12594248:Alpelisib	AZ12594248	Alpelisib	73.6078	10000	1.74696e-05	N/A	N/A	N/A	N/A	no synergy
SKMES1	AZ12594248:Alpelisib	AZ12594248	Alpelisib	82.6046	10000	0.00108214	N/A	N/A	N/A	N/A	no synergy
SNB75	AZ12594248:Alpelisib	AZ12594248	Alpelisib	75.2117	10000	N/A	N/A	N/A	N/A	N/A	no synergy
SW620	AZ12594248:Alpelisib	AZ12594248	Alpelisib	80.0769	10000	N/A	N/A	N/A	N/A	N/A	no synergy
SW780	AZ12594248:Alpelisib	AZ12594248	Alpelisib	130.531	10000	0.000164101	N/A	N/A	N/A	N/A	no synergy
SW837	AZ12594248:Alpelisib	AZ12594248	Alpelisib	347.115	10000	3.25672e-05	3.25672e-05	3.25672e-05	1	1000	reliable
SW900	AZ12594248:Alpelisib	AZ12594248	Alpelisib	130.821	10000	N/A	N/A	N/A	N/A	N/A	no synergy
T24	AZ12594248:Alpelisib	AZ12594248	Alpelisib	31.4004	10000	N/A	N/A	N/A	N/A	N/A	no synergy
T47D	AZ12594248:Alpelisib	AZ12594248	Alpelisib	128.505	10000	0.880438	0.858854	0.872973	100	8000	reliable
TCCSUP	AZ12594248:Alpelisib	AZ12594248	Alpelisib	437.881	10000	0.000395353	0.000395353	0.00401364	20	800	reliable
UACC257	AZ12594248:Alpelisib	AZ12594248	Alpelisib	74.0212	10000	0.620747	0.0709123	0.0809532	50	8000	reliable
UACC62	AZ12594248:Alpelisib	AZ12594248	Alpelisib	71.5942	10000	N/A	N/A	N/A	N/A	N/A	no synergy
UACC812	AZ12594248:Alpelisib	AZ12594248	Alpelisib	219.535	10000	0.00609512	0.00609512	0.784251	200	8000	reliable
UMUC3	AZ12594248:Alpelisib	AZ12594248	Alpelisib	76.6167	10000	N/A	N/A	N/A	N/A	N/A	no synergy
VCAP	AZ12594248:Alpelisib	AZ12594248	Alpelisib	72.9094	10000	N/A	N/A	N/A	N/A	N/A	no synergy
VMCUB1	AZ12594248:Alpelisib	AZ12594248	Alpelisib	95.5945	10000	N/A	N/A	N/A	N/A	N/A	no synergy
647V	AZ12618466:Alpelisib	AZ12618466	Alpelisib	130.296	10000	N/A	N/A	N/A	N/A	N/A	no synergy
A2780	AZ12618466:Alpelisib	AZ12618466	Alpelisib	241.34	10000	4.5636e-06	N/A	N/A	N/A	N/A	no synergy
A375	AZ12618466:Alpelisib	AZ12618466	Alpelisib	231.261	10000	N/A	N/A	N/A	N/A	N/A	no synergy
A498	AZ12618466:Alpelisib	AZ12618466	Alpelisib	40.5025	10000	N/A	N/A	N/A	N/A	N/A	no synergy
A549	AZ12618466:Alpelisib	AZ12618466	Alpelisib	241.072	10000	N/A	N/A	N/A	N/A	N/A	no synergy
ACHN	AZ12618466:Alpelisib	AZ12618466	Alpelisib	212.623	10000	5.44052e-05	5.44052e-05	0.000163454	100	200	reliable
BFTC905	AZ12618466:Alpelisib	AZ12618466	Alpelisib	217.387	10000	N/A	N/A	N/A	N/A	N/A	no synergy
BT20	AZ12618466:Alpelisib	AZ12618466	Alpelisib	209.536	10000	N/A	N/A	N/A	N/A	N/A	no synergy
BT549	AZ12618466:Alpelisib	AZ12618466	Alpelisib	224.469	10000	N/A	N/A	N/A	N/A	N/A	no synergy
C32	AZ12618466:Alpelisib	AZ12618466	Alpelisib	10000	10000	N/A	N/A	N/A	N/A	N/A	no synergy
CAKI1	AZ12618466:Alpelisib	AZ12618466	Alpelisib	218.997	10000	N/A	N/A	N/A	N/A	N/A	no synergy
CAL120	AZ12618466:Alpelisib	AZ12618466	Alpelisib	342.859	10000	N/A	N/A	N/A	N/A	N/A	no synergy
CAL148	AZ12618466:Alpelisib	AZ12618466	Alpelisib	292.34	10000	N/A	N/A	N/A	N/A	N/A	no synergy
CALU3	AZ12618466:Alpelisib	AZ12618466	Alpelisib	215.274	10000	N/A	N/A	N/A	N/A	N/A	no synergy
CALU6	AZ12618466:Alpelisib	AZ12618466	Alpelisib	201.935	10000	N/A	N/A	N/A	N/A	N/A	no synergy
CAMA1	AZ12618466:Alpelisib	AZ12618466	Alpelisib	97.7081	10000	N/A	N/A	N/A	N/A	N/A	no synergy
CAOV3	AZ12618466:Alpelisib	AZ12618466	Alpelisib	200.442	10000	N/A	N/A	N/A	N/A	N/A	no synergy
DMS114	AZ12618466:Alpelisib	AZ12618466	Alpelisib	96.5788	10000	N/A	N/A	N/A	N/A	N/A	no synergy
DU4475	AZ12618466:Alpelisib	AZ12618466	Alpelisib	217.563	10000	0.000475504	0.000475504	0.270212	200	2000	reliable
EKVX	AZ12618466:Alpelisib	AZ12618466	Alpelisib	140.403	10000	N/A	N/A	N/A	N/A	N/A	no synergy
ES2	AZ12618466:Alpelisib	AZ12618466	Alpelisib	96.0361	10000	4.80593e-05	N/A	N/A	N/A	N/A	no synergy
HCC1143	AZ12618466:Alpelisib	AZ12618466	Alpelisib	313.294	10000	N/A	N/A	N/A	N/A	N/A	no synergy
HCC1187	AZ12618466:Alpelisib	AZ12618466	Alpelisib	144.644	10000	N/A	N/A	N/A	N/A	N/A	no synergy
HCC1395	AZ12618466:Alpelisib	AZ12618466	Alpelisib	80.0065	10000	6.1023e-05	6.1023e-05	0.0193791	50	2000	reliable
HCC1419	AZ12618466:Alpelisib	AZ12618466	Alpelisib	195.772	10000	6.10768e-05	6.10768e-05	0.00569257	100	100	reliable
HCC1428	AZ12618466:Alpelisib	AZ12618466	Alpelisib	223.318	10000	N/A	N/A	N/A	N/A	N/A	no synergy
HCC1500	AZ12618466:Alpelisib	AZ12618466	Alpelisib	94.1768	10000	N/A	N/A	N/A	N/A	N/A	no synergy
HCC1806	AZ12618466:Alpelisib	AZ12618466	Alpelisib	224.259	10000	N/A	N/A	N/A	N/A	N/A	no synergy
HCC1937	AZ12618466:Alpelisib	AZ12618466	Alpelisib	201.341	10000	N/A	N/A	N/A	N/A	N/A	no synergy
HCC1954	AZ12618466:Alpelisib	AZ12618466	Alpelisib	228.226	10000	N/A	N/A	N/A	N/A	N/A	no synergy
HCC38	AZ12618466:Alpelisib	AZ12618466	Alpelisib	220.492	10000	N/A	N/A	N/A	N/A	N/A	no synergy
HCC70	AZ12618466:Alpelisib	AZ12618466	Alpelisib	204.58	10000	N/A	N/A	N/A	N/A	N/A	no synergy
HCT15	AZ12618466:Alpelisib	AZ12618466	Alpelisib	307.896	10000	6.1928e-05	6.1928e-05	6.1928e-05	20	200	reliable
HL60	AZ12618466:Alpelisib	AZ12618466	Alpelisib	203.911	10000	N/A	N/A	N/A	N/A	N/A	no synergy
HOP62	AZ12618466:Alpelisib	AZ12618466	Alpelisib	211.351	10000	N/A	N/A	N/A	N/A	N/A	no synergy
HOP92	AZ12618466:Alpelisib	AZ12618466	Alpelisib	75.9442	10000	N/A	N/A	N/A	N/A	N/A	no synergy
HS578T	AZ12618466:Alpelisib	AZ12618466	Alpelisib	219.496	10000	N/A	N/A	N/A	N/A	N/A	no synergy
HT1197	AZ12618466:Alpelisib	AZ12618466	Alpelisib	209.487	10000	N/A	N/A	N/A	N/A	N/A	no synergy
HT1376	AZ12618466:Alpelisib	AZ12618466	Alpelisib	216.052	10000	N/A	N/A	N/A	N/A	N/A	no synergy
HT29	AZ12618466:Alpelisib	AZ12618466	Alpelisib	208.56	10000	N/A	N/A	N/A	N/A	N/A	no synergy
J82	AZ12618466:Alpelisib	AZ12618466	Alpelisib	206.398	10000	N/A	N/A	N/A	N/A	N/A	no synergy
K562	AZ12618466:Alpelisib	AZ12618466	Alpelisib	218.59	10000	N/A	N/A	N/A	N/A	N/A	no synergy
KATOIII	AZ12618466:Alpelisib	AZ12618466	Alpelisib	197.732	10000	N/A	N/A	N/A	N/A	N/A	no synergy
KU1919	AZ12618466:Alpelisib	AZ12618466	Alpelisib	222.075	10000	N/A	N/A	N/A	N/A	N/A	no synergy
LOXIMVI	AZ12618466:Alpelisib	AZ12618466	Alpelisib	231.315	10000	N/A	N/A	N/A	N/A	N/A	no synergy
MDAMB157	AZ12618466:Alpelisib	AZ12618466	Alpelisib	153.112	10000	N/A	N/A	N/A	N/A	N/A	no synergy
MDAMB175VII	AZ12618466:Alpelisib	AZ12618466	Alpelisib	229.791	10000	N/A	N/A	N/A	N/A	N/A	no synergy
MDAMB231	AZ12618466:Alpelisib	AZ12618466	Alpelisib	199.699	10000	N/A	N/A	N/A	N/A	N/A	no synergy
MDAMB361	AZ12618466:Alpelisib	AZ12618466	Alpelisib	97.686	10000	N/A	N/A	N/A	N/A	N/A	no synergy
MDAMB415	AZ12618466:Alpelisib	AZ12618466	Alpelisib	215.399	10000	N/A	N/A	N/A	N/A	N/A	no synergy
MDAMB436	AZ12618466:Alpelisib	AZ12618466	Alpelisib	178.755	10000	N/A	N/A	N/A	N/A	N/A	no synergy
MDAMB468	AZ12618466:Alpelisib	AZ12618466	Alpelisib	69.1108	10000	N/A	N/A	N/A	N/A	N/A	no synergy
NCIH1299	AZ12618466:Alpelisib	AZ12618466	Alpelisib	229.272	10000	N/A	N/A	N/A	N/A	N/A	no synergy
NCIH1437	AZ12618466:Alpelisib	AZ12618466	Alpelisib	185.669	10000	N/A	N/A	N/A	N/A	N/A	no synergy
NCIH1563	AZ12618466:Alpelisib	AZ12618466	Alpelisib	211.395	10000	N/A	N/A	N/A	N/A	N/A	no synergy
NCIH1650	AZ12618466:Alpelisib	AZ12618466	Alpelisib	197.69	10000	N/A	N/A	N/A	N/A	N/A	no synergy
NCIH1703	AZ12618466:Alpelisib	AZ12618466	Alpelisib	200.592	10000	0.0181987	N/A	N/A	N/A	N/A	no synergy
NCIH1793	AZ12618466:Alpelisib	AZ12618466	Alpelisib	201.314	10000	N/A	N/A	N/A	N/A	N/A	no synergy
NCIH1975	AZ12618466:Alpelisib	AZ12618466	Alpelisib	281.909	10000	N/A	N/A	N/A	N/A	N/A	no synergy
NCIH2085	AZ12618466:Alpelisib	AZ12618466	Alpelisib	143.209	10000	N/A	N/A	N/A	N/A	N/A	no synergy
NCIH2122	AZ12618466:Alpelisib	AZ12618466	Alpelisib	95.7481	10000	5.42727e-05	5.42727e-05	0.0320789	50	100	reliable
NCIH2170	AZ12618466:Alpelisib	AZ12618466	Alpelisib	194.585	10000	N/A	N/A	N/A	N/A	N/A	no synergy
NCIH2228	AZ12618466:Alpelisib	AZ12618466	Alpelisib	162.817	10000	N/A	N/A	N/A	N/A	N/A	no synergy
NCIH226	AZ12618466:Alpelisib	AZ12618466	Alpelisib	217.854	10000	N/A	N/A	N/A	N/A	N/A	no synergy
NCIH2291	AZ12618466:Alpelisib	AZ12618466	Alpelisib	206.721	10000	N/A	N/A	N/A	N/A	N/A	no synergy
NCIH23	AZ12618466:Alpelisib	AZ12618466	Alpelisib	212.859	10000	N/A	N/A	N/A	N/A	N/A	no synergy
NCIH460	AZ12618466:Alpelisib	AZ12618466	Alpelisib	215.219	10000	N/A	N/A	N/A	N/A	N/A	no synergy
NCIH520	AZ12618466:Alpelisib	AZ12618466	Alpelisib	209.237	10000	N/A	N/A	N/A	N/A	N/A	no synergy
NCIH522	AZ12618466:Alpelisib	AZ12618466	Alpelisib	195.451	10000	0.000227513	N/A	N/A	N/A	N/A	no synergy
NCIH838	AZ12618466:Alpelisib	AZ12618466	Alpelisib	202.893	10000	N/A	N/A	N/A	N/A	N/A	no synergy
OV90	AZ12618466:Alpelisib	AZ12618466	Alpelisib	219.025	10000	N/A	N/A	N/A	N/A	N/A	no synergy
OVCAR4	AZ12618466:Alpelisib	AZ12618466	Alpelisib	209.165	10000	N/A	N/A	N/A	N/A	N/A	no synergy
OVCAR8	AZ12618466:Alpelisib	AZ12618466	Alpelisib	196.749	10000	N/A	N/A	N/A	N/A	N/A	no synergy
RPMI7951	AZ12618466:Alpelisib	AZ12618466	Alpelisib	218.024	10000	N/A	N/A	N/A	N/A	N/A	no synergy
RPMI8226	AZ12618466:Alpelisib	AZ12618466	Alpelisib	164.514	10000	N/A	N/A	N/A	N/A	N/A	no synergy
RT4	AZ12618466:Alpelisib	AZ12618466	Alpelisib	435.972	10000	N/A	N/A	N/A	N/A	N/A	no synergy
SF268	AZ12618466:Alpelisib	AZ12618466	Alpelisib	186.252	10000	N/A	N/A	N/A	N/A	N/A	no synergy
SF295	AZ12618466:Alpelisib	AZ12618466	Alpelisib	111.742	10000	N/A	N/A	N/A	N/A	N/A	no synergy
SF539	AZ12618466:Alpelisib	AZ12618466	Alpelisib	214.105	10000	N/A	N/A	N/A	N/A	N/A	no synergy
SKMEL28	AZ12618466:Alpelisib	AZ12618466	Alpelisib	200.516	10000	N/A	N/A	N/A	N/A	N/A	no synergy
SKMEL30	AZ12618466:Alpelisib	AZ12618466	Alpelisib	199.794	10000	N/A	N/A	N/A	N/A	N/A	no synergy
SKMEL5	AZ12618466:Alpelisib	AZ12618466	Alpelisib	291.816	10000	N/A	N/A	N/A	N/A	N/A	no synergy
SKMES1	AZ12618466:Alpelisib	AZ12618466	Alpelisib	215.781	10000	N/A	N/A	N/A	N/A	N/A	no synergy
SNB75	AZ12618466:Alpelisib	AZ12618466	Alpelisib	154.212	10000	N/A	N/A	N/A	N/A	N/A	no synergy
SW620	AZ12618466:Alpelisib	AZ12618466	Alpelisib	201.659	10000	N/A	N/A	N/A	N/A	N/A	no synergy
SW780	AZ12618466:Alpelisib	AZ12618466	Alpelisib	328.235	10000	N/A	N/A	N/A	N/A	N/A	no synergy
SW837	AZ12618466:Alpelisib	AZ12618466	Alpelisib	212.416	10000	N/A	N/A	N/A	N/A	N/A	no synergy
SW900	AZ12618466:Alpelisib	AZ12618466	Alpelisib	215.007	10000	N/A	N/A	N/A	N/A	N/A	no synergy
T24	AZ12618466:Alpelisib	AZ12618466	Alpelisib	194.867	10000	N/A	N/A	N/A	N/A	N/A	no synergy
T47D	AZ12618466:Alpelisib	AZ12618466	Alpelisib	217.001	10000	N/A	N/A	N/A	N/A	N/A	no synergy
TCCSUP	AZ12618466:Alpelisib	AZ12618466	Alpelisib	201.313	10000	5.6731e-08	5.6731e-08	0.000533898	20	1000	reliable
UACC257	AZ12618466:Alpelisib	AZ12618466	Alpelisib	197.895	10000	0.0304937	N/A	N/A	N/A	N/A	no synergy
UACC62	AZ12618466:Alpelisib	AZ12618466	Alpelisib	227.108	10000	N/A	N/A	N/A	N/A	N/A	no synergy
UACC812	AZ12618466:Alpelisib	AZ12618466	Alpelisib	82.3467	10000	N/A	N/A	N/A	N/A	N/A	no synergy
UMUC3	AZ12618466:Alpelisib	AZ12618466	Alpelisib	307.374	10000	N/A	N/A	N/A	N/A	N/A	no synergy
VCAP	AZ12618466:Alpelisib	AZ12618466	Alpelisib	181.906	10000	N/A	N/A	N/A	N/A	N/A	no synergy
VMCUB1	AZ12618466:Alpelisib	AZ12618466	Alpelisib	214.081	10000	N/A	N/A	N/A	N/A	N/A	no synergy
647V	AZ13135223:Alpelisib	AZ13135223	Alpelisib	71.095	10000	N/A	N/A	N/A	N/A	N/A	no synergy
A2780	AZ13135223:Alpelisib	AZ13135223	Alpelisib	218.89	10000	N/A	N/A	N/A	N/A	N/A	no synergy
A375	AZ13135223:Alpelisib	AZ13135223	Alpelisib	203.138	10000	N/A	N/A	N/A	N/A	N/A	no synergy
A498	AZ13135223:Alpelisib	AZ13135223	Alpelisib	44.079	10000	N/A	N/A	N/A	N/A	N/A	no synergy
A549	AZ13135223:Alpelisib	AZ13135223	Alpelisib	204.35	10000	N/A	N/A	N/A	N/A	N/A	no synergy
ACHN	AZ13135223:Alpelisib	AZ13135223	Alpelisib	204.99	10000	N/A	N/A	N/A	N/A	N/A	no synergy
BFTC905	AZ13135223:Alpelisib	AZ13135223	Alpelisib	225.36	10000	N/A	N/A	N/A	N/A	N/A	no synergy
BT20	AZ13135223:Alpelisib	AZ13135223	Alpelisib	215.34	10000	N/A	N/A	N/A	N/A	N/A	no synergy
BT549	AZ13135223:Alpelisib	AZ13135223	Alpelisib	219.175	10000	N/A	N/A	N/A	N/A	N/A	no synergy
C32	AZ13135223:Alpelisib	AZ13135223	Alpelisib	428.334	10000	N/A	N/A	N/A	N/A	N/A	no synergy
CAKI1	AZ13135223:Alpelisib	AZ13135223	Alpelisib	211.736	10000	N/A	N/A	N/A	N/A	N/A	no synergy
CAL120	AZ13135223:Alpelisib	AZ13135223	Alpelisib	218.224	10000	N/A	N/A	N/A	N/A	N/A	no synergy
CAL148	AZ13135223:Alpelisib	AZ13135223	Alpelisib	203.463	10000	1.84729e-06	N/A	N/A	N/A	N/A	no synergy
CALU3	AZ13135223:Alpelisib	AZ13135223	Alpelisib	206.221	10000	N/A	N/A	N/A	N/A	N/A	no synergy
CALU6	AZ13135223:Alpelisib	AZ13135223	Alpelisib	218.896	10000	N/A	N/A	N/A	N/A	N/A	no synergy
CAMA1	AZ13135223:Alpelisib	AZ13135223	Alpelisib	220.382	10000	N/A	N/A	N/A	N/A	N/A	no synergy
CAOV3	AZ13135223:Alpelisib	AZ13135223	Alpelisib	201.394	10000	N/A	N/A	N/A	N/A	N/A	no synergy
DMS114	AZ13135223:Alpelisib	AZ13135223	Alpelisib	212.914	10000	N/A	N/A	N/A	N/A	N/A	no synergy
DU4475	AZ13135223:Alpelisib	AZ13135223	Alpelisib	182.373	10000	9.31046e-08	N/A	N/A	N/A	N/A	no synergy
EKVX	AZ13135223:Alpelisib	AZ13135223	Alpelisib	211.567	10000	N/A	N/A	N/A	N/A	N/A	no synergy
ES2	AZ13135223:Alpelisib	AZ13135223	Alpelisib	205.822	10000	5.28622e-09	N/A	N/A	N/A	N/A	no synergy
HCC1143	AZ13135223:Alpelisib	AZ13135223	Alpelisib	240.874	10000	N/A	N/A	N/A	N/A	N/A	no synergy
HCC1187	AZ13135223:Alpelisib	AZ13135223	Alpelisib	207.799	10000	N/A	N/A	N/A	N/A	N/A	no synergy
HCC1395	AZ13135223:Alpelisib	AZ13135223	Alpelisib	98.9379	10000	9.5978e-05	1.87018e-09	0.00561713	10	5000	reliable
HCC1419	AZ13135223:Alpelisib	AZ13135223	Alpelisib	220.483	10000	N/A	N/A	N/A	N/A	N/A	no synergy
HCC1428	AZ13135223:Alpelisib	AZ13135223	Alpelisib	210.522	10000	N/A	N/A	N/A	N/A	N/A	no synergy
HCC1500	AZ13135223:Alpelisib	AZ13135223	Alpelisib	47.1608	10000	N/A	N/A	N/A	N/A	N/A	no synergy
HCC1806	AZ13135223:Alpelisib	AZ13135223	Alpelisib	217.075	10000	N/A	N/A	N/A	N/A	N/A	no synergy
HCC1937	AZ13135223:Alpelisib	AZ13135223	Alpelisib	219.495	10000	N/A	N/A	N/A	N/A	N/A	no synergy
HCC1954	AZ13135223:Alpelisib	AZ13135223	Alpelisib	209.094	10000	N/A	N/A	N/A	N/A	N/A	no synergy
HCC38	AZ13135223:Alpelisib	AZ13135223	Alpelisib	224.126	10000	N/A	N/A	N/A	N/A	N/A	no synergy
HCC70	AZ13135223:Alpelisib	AZ13135223	Alpelisib	224.776	10000	N/A	N/A	N/A	N/A	N/A	no synergy
HCT15	AZ13135223:Alpelisib	AZ13135223	Alpelisib	220.333	10000	6.1928e-05	6.1928e-05	6.1928e-05	20	200	reliable
HL60	AZ13135223:Alpelisib	AZ13135223	Alpelisib	223.819	10000	0.0011582	0.0011582	0.264944	200	8000	reliable
HOP62	AZ13135223:Alpelisib	AZ13135223	Alpelisib	213.11	10000	N/A	N/A	N/A	N/A	N/A	no synergy
HOP92	AZ13135223:Alpelisib	AZ13135223	Alpelisib	95.7304	10000	N/A	N/A	N/A	N/A	N/A	no synergy
HS578T	AZ13135223:Alpelisib	AZ13135223	Alpelisib	212.854	10000	N/A	N/A	N/A	N/A	N/A	no synergy
HT1197	AZ13135223:Alpelisib	AZ13135223	Alpelisib	206.63	10000	4.29468e-06	4.29468e-06	0.899749	200	200	reliable
HT1376	AZ13135223:Alpelisib	AZ13135223	Alpelisib	186.475	10000	N/A	N/A	N/A	N/A	N/A	no synergy
HT29	AZ13135223:Alpelisib	AZ13135223	Alpelisib	218.018	10000	N/A	N/A	N/A	N/A	N/A	no synergy
J82	AZ13135223:Alpelisib	AZ13135223	Alpelisib	213.743	10000	N/A	N/A	N/A	N/A	N/A	no synergy
K562	AZ13135223:Alpelisib	AZ13135223	Alpelisib	210.915	10000	N/A	N/A	N/A	N/A	N/A	no synergy
KATOIII	AZ13135223:Alpelisib	AZ13135223	Alpelisib	213.657	10000	N/A	N/A	N/A	N/A	N/A	no synergy
KU1919	AZ13135223:Alpelisib	AZ13135223	Alpelisib	212.339	10000	N/A	N/A	N/A	N/A	N/A	no synergy
LOXIMVI	AZ13135223:Alpelisib	AZ13135223	Alpelisib	213.796	10000	N/A	N/A	N/A	N/A	N/A	no synergy
MDAMB157	AZ13135223:Alpelisib	AZ13135223	Alpelisib	225.472	10000	N/A	N/A	N/A	N/A	N/A	no synergy
MDAMB175VII	AZ13135223:Alpelisib	AZ13135223	Alpelisib	207.712	10000	N/A	N/A	N/A	N/A	N/A	no synergy
MDAMB231	AZ13135223:Alpelisib	AZ13135223	Alpelisib	200.834	10000	0.00136664	N/A	N/A	N/A	N/A	no synergy
MDAMB361	AZ13135223:Alpelisib	AZ13135223	Alpelisib	214.563	10000	6.36469e-06	N/A	N/A	N/A	N/A	no synergy
MDAMB415	AZ13135223:Alpelisib	AZ13135223	Alpelisib	166.565	10000	N/A	N/A	N/A	N/A	N/A	no synergy
MDAMB436	AZ13135223:Alpelisib	AZ13135223	Alpelisib	209.127	10000	N/A	N/A	N/A	N/A	N/A	no synergy
MDAMB468	AZ13135223:Alpelisib	AZ13135223	Alpelisib	37.2308	10000	N/A	N/A	N/A	N/A	N/A	no synergy
NCIH1299	AZ13135223:Alpelisib	AZ13135223	Alpelisib	211.202	10000	N/A	N/A	N/A	N/A	N/A	no synergy
NCIH1437	AZ13135223:Alpelisib	AZ13135223	Alpelisib	219.847	10000	N/A	N/A	N/A	N/A	N/A	no synergy
NCIH1563	AZ13135223:Alpelisib	AZ13135223	Alpelisib	218.751	10000	N/A	N/A	N/A	N/A	N/A	no synergy
NCIH1650	AZ13135223:Alpelisib	AZ13135223	Alpelisib	212.636	10000	N/A	N/A	N/A	N/A	N/A	no synergy
NCIH1703	AZ13135223:Alpelisib	AZ13135223	Alpelisib	221.204	10000	0.000263339	N/A	N/A	N/A	N/A	no synergy
NCIH1793	AZ13135223:Alpelisib	AZ13135223	Alpelisib	215.18	10000	N/A	N/A	N/A	N/A	N/A	no synergy
NCIH1975	AZ13135223:Alpelisib	AZ13135223	Alpelisib	219.048	10000	N/A	N/A	N/A	N/A	N/A	no synergy
NCIH2085	AZ13135223:Alpelisib	AZ13135223	Alpelisib	155.301	10000	N/A	N/A	N/A	N/A	N/A	no synergy
NCIH2122	AZ13135223:Alpelisib	AZ13135223	Alpelisib	184.63	10000	0.0181425	5.35442e-05	0.0229141	100	10	reliable
NCIH2170	AZ13135223:Alpelisib	AZ13135223	Alpelisib	215.172	10000	N/A	N/A	N/A	N/A	N/A	no synergy
NCIH2228	AZ13135223:Alpelisib	AZ13135223	Alpelisib	217.138	10000	N/A	N/A	N/A	N/A	N/A	no synergy
NCIH226	AZ13135223:Alpelisib	AZ13135223	Alpelisib	202.335	10000	N/A	N/A	N/A	N/A	N/A	no synergy
NCIH2291	AZ13135223:Alpelisib	AZ13135223	Alpelisib	215.291	10000	N/A	N/A	N/A	N/A	N/A	no synergy
NCIH23	AZ13135223:Alpelisib	AZ13135223	Alpelisib	158.879	10000	N/A	N/A	N/A	N/A	N/A	no synergy
NCIH460	AZ13135223:Alpelisib	AZ13135223	Alpelisib	198.586	10000	N/A	N/A	N/A	N/A	N/A	no synergy
NCIH520	AZ13135223:Alpelisib	AZ13135223	Alpelisib	219.185	10000	N/A	N/A	N/A	N/A	N/A	no synergy
NCIH522	AZ13135223:Alpelisib	AZ13135223	Alpelisib	216.923	10000	N/A	N/A	N/A	N/A	N/A	no synergy
NCIH838	AZ13135223:Alpelisib	AZ13135223	Alpelisib	214.875	10000	N/A	N/A	N/A	N/A	N/A	no synergy
OV90	AZ13135223:Alpelisib	AZ13135223	Alpelisib	214.251	10000	N/A	N/A	N/A	N/A	N/A	no synergy
OVCAR4	AZ13135223:Alpelisib	AZ13135223	Alpelisib	219.131	10000	N/A	N/A	N/A	N/A	N/A	no synergy
OVCAR8	AZ13135223:Alpelisib	AZ13135223	Alpelisib	207.37	10000	2.93262e-09	N/A	N/A	N/A	N/A	no synergy
RPMI7951	AZ13135223:Alpelisib	AZ13135223	Alpelisib	211.263	10000	N/A	N/A	N/A	N/A	N/A	no synergy
RPMI8226	AZ13135223:Alpelisib	AZ13135223	Alpelisib	222.06	10000	N/A	N/A	N/A	N/A	N/A	no synergy
RT4	AZ13135223:Alpelisib	AZ13135223	Alpelisib	209.806	10000	N/A	N/A	N/A	N/A	N/A	no synergy
SF268	AZ13135223:Alpelisib	AZ13135223	Alpelisib	208.074	10000	N/A	N/A	N/A	N/A	N/A	no synergy
SF295	AZ13135223:Alpelisib	AZ13135223	Alpelisib	222.412	10000	N/A	N/A	N/A	N/A	N/A	no synergy
SF539	AZ13135223:Alpelisib	AZ13135223	Alpelisib	179.704	10000	N/A	N/A	N/A	N/A	N/A	no synergy
SKMEL28	AZ13135223:Alpelisib	AZ13135223	Alpelisib	185.719	10000	N/A	N/A	N/A	N/A	N/A	no synergy
SKMEL30	AZ13135223:Alpelisib	AZ13135223	Alpelisib	219.145	10000	N/A	N/A	N/A	N/A	N/A	no synergy
SKMEL5	AZ13135223:Alpelisib	AZ13135223	Alpelisib	210.609	10000	N/A	N/A	N/A	N/A	N/A	no synergy
SKMES1	AZ13135223:Alpelisib	AZ13135223	Alpelisib	203.217	10000	N/A	N/A	N/A	N/A	N/A	no synergy
SNB75	AZ13135223:Alpelisib	AZ13135223	Alpelisib	225.544	10000	N/A	N/A	N/A	N/A	N/A	no synergy
SW620	AZ13135223:Alpelisib	AZ13135223	Alpelisib	225.386	10000	N/A	N/A	N/A	N/A	N/A	no synergy
SW780	AZ13135223:Alpelisib	AZ13135223	Alpelisib	247.5	10000	N/A	N/A	N/A	N/A	N/A	no synergy
SW837	AZ13135223:Alpelisib	AZ13135223	Alpelisib	210.224	10000	N/A	N/A	N/A	N/A	N/A	no synergy
SW900	AZ13135223:Alpelisib	AZ13135223	Alpelisib	203.613	10000	N/A	N/A	N/A	N/A	N/A	no synergy
T24	AZ13135223:Alpelisib	AZ13135223	Alpelisib	222.673	10000	N/A	N/A	N/A	N/A	N/A	no synergy
T47D	AZ13135223:Alpelisib	AZ13135223	Alpelisib	164.594	10000	0.00307879	N/A	N/A	N/A	N/A	no synergy
TCCSUP	AZ13135223:Alpelisib	AZ13135223	Alpelisib	239.838	10000	1.72847e-08	1.72847e-08	0.000432094	10	2000	reliable
UACC257	AZ13135223:Alpelisib	AZ13135223	Alpelisib	214.205	10000	N/A	N/A	N/A	N/A	N/A	no synergy
UACC62	AZ13135223:Alpelisib	AZ13135223	Alpelisib	202.703	10000	N/A	N/A	N/A	N/A	N/A	no synergy
UACC812	AZ13135223:Alpelisib	AZ13135223	Alpelisib	96.7841	10000	0.00255832	N/A	N/A	N/A	N/A	no synergy
UMUC3	AZ13135223:Alpelisib	AZ13135223	Alpelisib	332.112	10000	N/A	N/A	N/A	N/A	N/A	no synergy
VCAP	AZ13135223:Alpelisib	AZ13135223	Alpelisib	155.869	10000	N/A	N/A	N/A	N/A	N/A	no synergy
VMCUB1	AZ13135223:Alpelisib	AZ13135223	Alpelisib	230.522	10000	N/A	N/A	N/A	N/A	N/A	no synergy
647V	AZ13150560:Alpelisib	AZ13150560	Alpelisib	171.563	10000	N/A	N/A	N/A	N/A	N/A	no synergy
A2780	AZ13150560:Alpelisib	AZ13150560	Alpelisib	160.002	10000	1.63931e-10	1.63931e-10	0.0101458	50	5000	reliable
A375	AZ13150560:Alpelisib	AZ13150560	Alpelisib	131.731	10000	N/A	N/A	N/A	N/A	N/A	no synergy
A498	AZ13150560:Alpelisib	AZ13150560	Alpelisib	275.978	10000	N/A	N/A	N/A	N/A	N/A	no synergy
A549	AZ13150560:Alpelisib	AZ13150560	Alpelisib	150.977	10000	N/A	N/A	N/A	N/A	N/A	no synergy
ACHN	AZ13150560:Alpelisib	AZ13150560	Alpelisib	164.368	10000	N/A	N/A	N/A	N/A	N/A	no synergy
BFTC905	AZ13150560:Alpelisib	AZ13150560	Alpelisib	2199.34	10000	N/A	N/A	N/A	N/A	N/A	no synergy
BT20	AZ13150560:Alpelisib	AZ13150560	Alpelisib	339.869	10000	N/A	N/A	N/A	N/A	N/A	no synergy
BT549	AZ13150560:Alpelisib	AZ13150560	Alpelisib	606.455	10000	N/A	N/A	N/A	N/A	N/A	no synergy
C32	AZ13150560:Alpelisib	AZ13150560	Alpelisib	407.874	10000	N/A	N/A	N/A	N/A	N/A	no synergy
CAKI1	AZ13150560:Alpelisib	AZ13150560	Alpelisib	203.409	10000	N/A	N/A	N/A	N/A	N/A	no synergy
CAL120	AZ13150560:Alpelisib	AZ13150560	Alpelisib	221.128	10000	N/A	N/A	N/A	N/A	N/A	no synergy
CAL148	AZ13150560:Alpelisib	AZ13150560	Alpelisib	190.836	10000	N/A	N/A	N/A	N/A	N/A	no synergy
CALU3	AZ13150560:Alpelisib	AZ13150560	Alpelisib	135.939	10000	N/A	N/A	N/A	N/A	N/A	no synergy
CALU6	AZ13150560:Alpelisib	AZ13150560	Alpelisib	246.306	10000	2.77027e-05	2.77027e-05	2.77027e-05	10	1	reliable
CAMA1	AZ13150560:Alpelisib	AZ13150560	Alpelisib	201.791	10000	N/A	N/A	N/A	N/A	N/A	no synergy
CAOV3	AZ13150560:Alpelisib	AZ13150560	Alpelisib	213.095	10000	N/A	N/A	N/A	N/A	N/A	no synergy
DMS114	AZ13150560:Alpelisib	AZ13150560	Alpelisib	306.249	10000	N/A	N/A	N/A	N/A	N/A	no synergy
DU4475	AZ13150560:Alpelisib	AZ13150560	Alpelisib	309.2	10000	1.52673e-07	N/A	N/A	N/A	N/A	no synergy
EKVX	AZ13150560:Alpelisib	AZ13150560	Alpelisib	157.943	10000	N/A	N/A	N/A	N/A	N/A	no synergy
ES2	AZ13150560:Alpelisib	AZ13150560	Alpelisib	8.03937	10000	N/A	N/A	N/A	N/A	N/A	no synergy
HCC1143	AZ13150560:Alpelisib	AZ13150560	Alpelisib	101.311	10000	N/A	N/A	N/A	N/A	N/A	no synergy
HCC1187	AZ13150560:Alpelisib	AZ13150560	Alpelisib	205.889	10000	N/A	N/A	N/A	N/A	N/A	no synergy
HCC1395	AZ13150560:Alpelisib	AZ13150560	Alpelisib	133.15	10000	1.69802e-08	1.69802e-08	0.000336603	20	5000	reliable
HCC1419	AZ13150560:Alpelisib	AZ13150560	Alpelisib	205.729	10000	6.64337e-10	N/A	N/A	N/A	N/A	no synergy
HCC1428	AZ13150560:Alpelisib	AZ13150560	Alpelisib	206.337	10000	N/A	N/A	N/A	N/A	N/A	no synergy
HCC1500	AZ13150560:Alpelisib	AZ13150560	Alpelisib	283.85	10000	N/A	N/A	N/A	N/A	N/A	no synergy
HCC1806	AZ13150560:Alpelisib	AZ13150560	Alpelisib	339.291	10000	N/A	N/A	N/A	N/A	N/A	no synergy
HCC1937	AZ13150560:Alpelisib	AZ13150560	Alpelisib	345.44	10000	N/A	N/A	N/A	N/A	N/A	no synergy
HCC1954	AZ13150560:Alpelisib	AZ13150560	Alpelisib	177.113	10000	N/A	N/A	N/A	N/A	N/A	no synergy
HCC38	AZ13150560:Alpelisib	AZ13150560	Alpelisib	215.205	10000	N/A	N/A	N/A	N/A	N/A	no synergy
HCC70	AZ13150560:Alpelisib	AZ13150560	Alpelisib	352.268	10000	N/A	N/A	N/A	N/A	N/A	no synergy
HCT15	AZ13150560:Alpelisib	AZ13150560	Alpelisib	131.814	10000	4.82929e-05	4.82929e-05	0.0101105	100	100	reliable
HL60	AZ13150560:Alpelisib	AZ13150560	Alpelisib	359.852	10000	N/A	N/A	N/A	N/A	N/A	no synergy
HOP62	AZ13150560:Alpelisib	AZ13150560	Alpelisib	198.835	10000	N/A	N/A	N/A	N/A	N/A	no synergy
HOP92	AZ13150560:Alpelisib	AZ13150560	Alpelisib	256.165	10000	N/A	N/A	N/A	N/A	N/A	no synergy
HS578T	AZ13150560:Alpelisib	AZ13150560	Alpelisib	1306.77	10000	N/A	N/A	N/A	N/A	N/A	no synergy
HT1197	AZ13150560:Alpelisib	AZ13150560	Alpelisib	236.046	10000	N/A	N/A	N/A	N/A	N/A	no synergy
HT1376	AZ13150560:Alpelisib	AZ13150560	Alpelisib	212.008	10000	N/A	N/A	N/A	N/A	N/A	no synergy
HT29	AZ13150560:Alpelisib	AZ13150560	Alpelisib	287.687	10000	N/A	N/A	N/A	N/A	N/A	no synergy
J82	AZ13150560:Alpelisib	AZ13150560	Alpelisib	136.029	10000	N/A	N/A	N/A	N/A	N/A	no synergy
K562	AZ13150560:Alpelisib	AZ13150560	Alpelisib	187.617	10000	N/A	N/A	N/A	N/A	N/A	no synergy
KATOIII	AZ13150560:Alpelisib	AZ13150560	Alpelisib	205.186	10000	N/A	N/A	N/A	N/A	N/A	no synergy
KU1919	AZ13150560:Alpelisib	AZ13150560	Alpelisib	10000	10000	N/A	N/A	N/A	N/A	N/A	no synergy
LOXIMVI	AZ13150560:Alpelisib	AZ13150560	Alpelisib	126.44	10000	N/A	N/A	N/A	N/A	N/A	no synergy
MDAMB157	AZ13150560:Alpelisib	AZ13150560	Alpelisib	431.699	10000	N/A	N/A	N/A	N/A	N/A	no synergy
MDAMB175VII	AZ13150560:Alpelisib	AZ13150560	Alpelisib	305.541	10000	0.000110207	N/A	N/A	N/A	N/A	no synergy
MDAMB231	AZ13150560:Alpelisib	AZ13150560	Alpelisib	183.878	10000	0.362141	N/A	N/A	N/A	N/A	no synergy
MDAMB361	AZ13150560:Alpelisib	AZ13150560	Alpelisib	169.261	10000	4.68479e-05	N/A	N/A	N/A	N/A	no synergy
MDAMB415	AZ13150560:Alpelisib	AZ13150560	Alpelisib	365.921	10000	N/A	N/A	N/A	N/A	N/A	no synergy
MDAMB436	AZ13150560:Alpelisib	AZ13150560	Alpelisib	164.934	10000	N/A	N/A	N/A	N/A	N/A	no synergy
MDAMB468	AZ13150560:Alpelisib	AZ13150560	Alpelisib	176.286	10000	N/A	N/A	N/A	N/A	N/A	no synergy
NCIH1299	AZ13150560:Alpelisib	AZ13150560	Alpelisib	275.128	10000	0.000487122	N/A	N/A	N/A	N/A	no synergy
NCIH1437	AZ13150560:Alpelisib	AZ13150560	Alpelisib	778.24	10000	N/A	N/A	N/A	N/A	N/A	no synergy
NCIH1563	AZ13150560:Alpelisib	AZ13150560	Alpelisib	208.977	10000	N/A	N/A	N/A	N/A	N/A	no synergy
NCIH1650	AZ13150560:Alpelisib	AZ13150560	Alpelisib	186.584	10000	0.782715	N/A	N/A	N/A	N/A	no synergy
NCIH1703	AZ13150560:Alpelisib	AZ13150560	Alpelisib	167.457	10000	0.430192	N/A	N/A	N/A	N/A	no synergy
NCIH1793	AZ13150560:Alpelisib	AZ13150560	Alpelisib	186.55	10000	N/A	N/A	N/A	N/A	N/A	no synergy
NCIH1975	AZ13150560:Alpelisib	AZ13150560	Alpelisib	177.866	10000	N/A	N/A	N/A	N/A	N/A	no synergy
NCIH2085	AZ13150560:Alpelisib	AZ13150560	Alpelisib	215.527	10000	N/A	N/A	N/A	N/A	N/A	no synergy
NCIH2122	AZ13150560:Alpelisib	AZ13150560	Alpelisib	153.36	10000	1.85524e-06	1.85524e-06	0.0335647	50	1000	reliable
NCIH2170	AZ13150560:Alpelisib	AZ13150560	Alpelisib	80.2994	10000	N/A	N/A	N/A	N/A	N/A	no synergy
NCIH2228	AZ13150560:Alpelisib	AZ13150560	Alpelisib	262.54	10000	N/A	N/A	N/A	N/A	N/A	no synergy
NCIH226	AZ13150560:Alpelisib	AZ13150560	Alpelisib	203.929	10000	N/A	N/A	N/A	N/A	N/A	no synergy
NCIH2291	AZ13150560:Alpelisib	AZ13150560	Alpelisib	349.538	10000	1.40709e-06	N/A	N/A	N/A	N/A	no synergy
NCIH23	AZ13150560:Alpelisib	AZ13150560	Alpelisib	192.992	10000	N/A	N/A	N/A	N/A	N/A	no synergy
NCIH460	AZ13150560:Alpelisib	AZ13150560	Alpelisib	144.354	10000	N/A	N/A	N/A	N/A	N/A	no synergy
NCIH520	AZ13150560:Alpelisib	AZ13150560	Alpelisib	211.698	10000	N/A	N/A	N/A	N/A	N/A	no synergy
NCIH522	AZ13150560:Alpelisib	AZ13150560	Alpelisib	139.183	10000	N/A	N/A	N/A	N/A	N/A	no synergy
NCIH838	AZ13150560:Alpelisib	AZ13150560	Alpelisib	283.72	10000	N/A	N/A	N/A	N/A	N/A	no synergy
OV90	AZ13150560:Alpelisib	AZ13150560	Alpelisib	176.172	10000	N/A	N/A	N/A	N/A	N/A	no synergy
OVCAR4	AZ13150560:Alpelisib	AZ13150560	Alpelisib	153.196	10000	N/A	N/A	N/A	N/A	N/A	no synergy
OVCAR8	AZ13150560:Alpelisib	AZ13150560	Alpelisib	109.792	10000	N/A	N/A	N/A	N/A	N/A	no synergy
RPMI7951	AZ13150560:Alpelisib	AZ13150560	Alpelisib	191.469	10000	N/A	N/A	N/A	N/A	N/A	no synergy
RPMI8226	AZ13150560:Alpelisib	AZ13150560	Alpelisib	145.608	10000	N/A	N/A	N/A	N/A	N/A	no synergy
RT4	AZ13150560:Alpelisib	AZ13150560	Alpelisib	356.973	10000	N/A	N/A	N/A	N/A	N/A	no synergy
SF268	AZ13150560:Alpelisib	AZ13150560	Alpelisib	153.384	10000	N/A	N/A	N/A	N/A	N/A	no synergy
SF295	AZ13150560:Alpelisib	AZ13150560	Alpelisib	159.681	10000	N/A	N/A	N/A	N/A	N/A	no synergy
SF539	AZ13150560:Alpelisib	AZ13150560	Alpelisib	607.504	10000	N/A	N/A	N/A	N/A	N/A	no synergy
SKMEL28	AZ13150560:Alpelisib	AZ13150560	Alpelisib	212.354	10000	N/A	N/A	N/A	N/A	N/A	no synergy
SKMEL30	AZ13150560:Alpelisib	AZ13150560	Alpelisib	187.713	10000	0.0204175	N/A	N/A	N/A	N/A	no synergy
SKMEL5	AZ13150560:Alpelisib	AZ13150560	Alpelisib	115.268	10000	N/A	N/A	N/A	N/A	N/A	no synergy
SKMES1	AZ13150560:Alpelisib	AZ13150560	Alpelisib	291.416	10000	N/A	N/A	N/A	N/A	N/A	no synergy
SNB75	AZ13150560:Alpelisib	AZ13150560	Alpelisib	198.087	10000	N/A	N/A	N/A	N/A	N/A	no synergy
SW620	AZ13150560:Alpelisib	AZ13150560	Alpelisib	212.964	10000	N/A	N/A	N/A	N/A	N/A	no synergy
SW780	AZ13150560:Alpelisib	AZ13150560	Alpelisib	403.381	10000	N/A	N/A	N/A	N/A	N/A	no synergy
SW837	AZ13150560:Alpelisib	AZ13150560	Alpelisib	2162.27	10000	N/A	N/A	N/A	N/A	N/A	no synergy
SW900	AZ13150560:Alpelisib	AZ13150560	Alpelisib	374.693	10000	N/A	N/A	N/A	N/A	N/A	no synergy
T24	AZ13150560:Alpelisib	AZ13150560	Alpelisib	85.1398	10000	N/A	N/A	N/A	N/A	N/A	no synergy
T47D	AZ13150560:Alpelisib	AZ13150560	Alpelisib	364.274	10000	0.340419	0.0647742	0.0749829	200	8000	reliable
TCCSUP	AZ13150560:Alpelisib	AZ13150560	Alpelisib	2097.32	10000	4.57143e-06	4.57143e-06	0.00213152	20	1000	reliable
UACC257	AZ13150560:Alpelisib	AZ13150560	Alpelisib	168.816	10000	0.010033	N/A	N/A	N/A	N/A	no synergy
UACC62	AZ13150560:Alpelisib	AZ13150560	Alpelisib	187.835	10000	N/A	N/A	N/A	N/A	N/A	no synergy
UACC812	AZ13150560:Alpelisib	AZ13150560	Alpelisib	367.892	10000	0.00311353	N/A	N/A	N/A	N/A	no synergy
UMUC3	AZ13150560:Alpelisib	AZ13150560	Alpelisib	121.144	10000	N/A	N/A	N/A	N/A	N/A	no synergy
VCAP	AZ13150560:Alpelisib	AZ13150560	Alpelisib	180.39	10000	N/A	N/A	N/A	N/A	N/A	no synergy
VMCUB1	AZ13150560:Alpelisib	AZ13150560	Alpelisib	310.104	10000	N/A	N/A	N/A	N/A	N/A	no synergy
647V	AZ13242274:Alpelisib	AZ13242274	Alpelisib	10.8912	10000	N/A	N/A	N/A	N/A	N/A	no synergy
A2780	AZ13242274:Alpelisib	AZ13242274	Alpelisib	32.4423	10000	N/A	N/A	N/A	N/A	N/A	no synergy
A375	AZ13242274:Alpelisib	AZ13242274	Alpelisib	33.5432	10000	N/A	N/A	N/A	N/A	N/A	no synergy
A498	AZ13242274:Alpelisib	AZ13242274	Alpelisib	9.8718	10000	N/A	N/A	N/A	N/A	N/A	no synergy
A549	AZ13242274:Alpelisib	AZ13242274	Alpelisib	33.1881	10000	N/A	N/A	N/A	N/A	N/A	no synergy
ACHN	AZ13242274:Alpelisib	AZ13242274	Alpelisib	24.4331	10000	N/A	N/A	N/A	N/A	N/A	no synergy
BFTC905	AZ13242274:Alpelisib	AZ13242274	Alpelisib	43.3655	10000	N/A	N/A	N/A	N/A	N/A	no synergy
BT20	AZ13242274:Alpelisib	AZ13242274	Alpelisib	27.0336	10000	N/A	N/A	N/A	N/A	N/A	no synergy
BT549	AZ13242274:Alpelisib	AZ13242274	Alpelisib	36.9481	10000	N/A	N/A	N/A	N/A	N/A	no synergy
C32	AZ13242274:Alpelisib	AZ13242274	Alpelisib	221.567	10000	N/A	N/A	N/A	N/A	N/A	no synergy
CAKI1	AZ13242274:Alpelisib	AZ13242274	Alpelisib	39.7511	10000	N/A	N/A	N/A	N/A	N/A	no synergy
CAL120	AZ13242274:Alpelisib	AZ13242274	Alpelisib	35.5199	10000	N/A	N/A	N/A	N/A	N/A	no synergy
CAL148	AZ13242274:Alpelisib	AZ13242274	Alpelisib	29.9012	10000	N/A	N/A	N/A	N/A	N/A	no synergy
CALU3	AZ13242274:Alpelisib	AZ13242274	Alpelisib	31.6682	10000	N/A	N/A	N/A	N/A	N/A	no synergy
CALU6	AZ13242274:Alpelisib	AZ13242274	Alpelisib	32.2766	10000	N/A	N/A	N/A	N/A	N/A	no synergy
CAMA1	AZ13242274:Alpelisib	AZ13242274	Alpelisib	30.9236	10000	N/A	N/A	N/A	N/A	N/A	no synergy
CAOV3	AZ13242274:Alpelisib	AZ13242274	Alpelisib	20.7939	10000	N/A	N/A	N/A	N/A	N/A	no synergy
DMS114	AZ13242274:Alpelisib	AZ13242274	Alpelisib	35.506	10000	N/A	N/A	N/A	N/A	N/A	no synergy
DU4475	AZ13242274:Alpelisib	AZ13242274	Alpelisib	28.0215	10000	9.33997e-08	N/A	N/A	N/A	N/A	no synergy
EKVX	AZ13242274:Alpelisib	AZ13242274	Alpelisib	18.3757	10000	N/A	N/A	N/A	N/A	N/A	no synergy
ES2	AZ13242274:Alpelisib	AZ13242274	Alpelisib	32.8503	10000	1.49066e-11	N/A	N/A	N/A	N/A	no synergy
HCC1143	AZ13242274:Alpelisib	AZ13242274	Alpelisib	52.336	10000	N/A	N/A	N/A	N/A	N/A	no synergy
HCC1187	AZ13242274:Alpelisib	AZ13242274	Alpelisib	18.3744	10000	N/A	N/A	N/A	N/A	N/A	no synergy
HCC1395	AZ13242274:Alpelisib	AZ13242274	Alpelisib	32.2903	10000	6.79072e-05	6.79072e-05	0.54893	20	5000	reliable
HCC1419	AZ13242274:Alpelisib	AZ13242274	Alpelisib	31.9915	10000	N/A	N/A	N/A	N/A	N/A	no synergy
HCC1428	AZ13242274:Alpelisib	AZ13242274	Alpelisib	34.7115	10000	N/A	N/A	N/A	N/A	N/A	no synergy
HCC1500	AZ13242274:Alpelisib	AZ13242274	Alpelisib	10.1291	10000	N/A	N/A	N/A	N/A	N/A	no synergy
HCC1806	AZ13242274:Alpelisib	AZ13242274	Alpelisib	33.5795	10000	N/A	N/A	N/A	N/A	N/A	no synergy
HCC1937	AZ13242274:Alpelisib	AZ13242274	Alpelisib	33.1721	10000	N/A	N/A	N/A	N/A	N/A	no synergy
HCC1954	AZ13242274:Alpelisib	AZ13242274	Alpelisib	43.1489	10000	N/A	N/A	N/A	N/A	N/A	no synergy
HCC38	AZ13242274:Alpelisib	AZ13242274	Alpelisib	34.835	10000	N/A	N/A	N/A	N/A	N/A	no synergy
HCC70	AZ13242274:Alpelisib	AZ13242274	Alpelisib	31.901	10000	N/A	N/A	N/A	N/A	N/A	no synergy
HCT15	AZ13242274:Alpelisib	AZ13242274	Alpelisib	36.0629	10000	4.68932e-06	N/A	N/A	N/A	N/A	no synergy
HL60	AZ13242274:Alpelisib	AZ13242274	Alpelisib	43.2972	10000	N/A	N/A	N/A	N/A	N/A	no synergy
HOP62	AZ13242274:Alpelisib	AZ13242274	Alpelisib	35.6699	10000	N/A	N/A	N/A	N/A	N/A	no synergy
HOP92	AZ13242274:Alpelisib	AZ13242274	Alpelisib	33.1199	10000	N/A	N/A	N/A	N/A	N/A	no synergy
HS578T	AZ13242274:Alpelisib	AZ13242274	Alpelisib	33.8774	10000	N/A	N/A	N/A	N/A	N/A	no synergy
HT1197	AZ13242274:Alpelisib	AZ13242274	Alpelisib	33.4061	10000	N/A	N/A	N/A	N/A	N/A	no synergy
HT1376	AZ13242274:Alpelisib	AZ13242274	Alpelisib	25.8442	10000	N/A	N/A	N/A	N/A	N/A	no synergy
HT29	AZ13242274:Alpelisib	AZ13242274	Alpelisib	33.0247	10000	N/A	N/A	N/A	N/A	N/A	no synergy
J82	AZ13242274:Alpelisib	AZ13242274	Alpelisib	34.2975	10000	N/A	N/A	N/A	N/A	N/A	no synergy
K562	AZ13242274:Alpelisib	AZ13242274	Alpelisib	32.6133	10000	N/A	N/A	N/A	N/A	N/A	no synergy
KATOIII	AZ13242274:Alpelisib	AZ13242274	Alpelisib	31.0939	10000	N/A	N/A	N/A	N/A	N/A	no synergy
KU1919	AZ13242274:Alpelisib	AZ13242274	Alpelisib	34.1063	10000	N/A	N/A	N/A	N/A	N/A	no synergy
LOXIMVI	AZ13242274:Alpelisib	AZ13242274	Alpelisib	35.6305	10000	N/A	N/A	N/A	N/A	N/A	no synergy
MDAMB157	AZ13242274:Alpelisib	AZ13242274	Alpelisib	43.1431	10000	N/A	N/A	N/A	N/A	N/A	no synergy
MDAMB175VII	AZ13242274:Alpelisib	AZ13242274	Alpelisib	33.4705	10000	N/A	N/A	N/A	N/A	N/A	no synergy
MDAMB231	AZ13242274:Alpelisib	AZ13242274	Alpelisib	32.8257	10000	N/A	N/A	N/A	N/A	N/A	no synergy
MDAMB361	AZ13242274:Alpelisib	AZ13242274	Alpelisib	34.7076	10000	6.36469e-06	N/A	N/A	N/A	N/A	no synergy
MDAMB415	AZ13242274:Alpelisib	AZ13242274	Alpelisib	15.4504	10000	N/A	N/A	N/A	N/A	N/A	no synergy
MDAMB436	AZ13242274:Alpelisib	AZ13242274	Alpelisib	43.1325	10000	N/A	N/A	N/A	N/A	N/A	no synergy
MDAMB468	AZ13242274:Alpelisib	AZ13242274	Alpelisib	9.16952	10000	N/A	N/A	N/A	N/A	N/A	no synergy
NCIH1299	AZ13242274:Alpelisib	AZ13242274	Alpelisib	32.9393	10000	N/A	N/A	N/A	N/A	N/A	no synergy
NCIH1437	AZ13242274:Alpelisib	AZ13242274	Alpelisib	34.6642	10000	N/A	N/A	N/A	N/A	N/A	no synergy
NCIH1563	AZ13242274:Alpelisib	AZ13242274	Alpelisib	32.2186	10000	N/A	N/A	N/A	N/A	N/A	no synergy
NCIH1650	AZ13242274:Alpelisib	AZ13242274	Alpelisib	32.6664	10000	N/A	N/A	N/A	N/A	N/A	no synergy
NCIH1703	AZ13242274:Alpelisib	AZ13242274	Alpelisib	31.8057	10000	N/A	N/A	N/A	N/A	N/A	no synergy
NCIH1793	AZ13242274:Alpelisib	AZ13242274	Alpelisib	34.7827	10000	N/A	N/A	N/A	N/A	N/A	no synergy
NCIH1975	AZ13242274:Alpelisib	AZ13242274	Alpelisib	35.9354	10000	N/A	N/A	N/A	N/A	N/A	no synergy
NCIH2085	AZ13242274:Alpelisib	AZ13242274	Alpelisib	10.6937	10000	N/A	N/A	N/A	N/A	N/A	no synergy
NCIH2122	AZ13242274:Alpelisib	AZ13242274	Alpelisib	18.6059	10000	N/A	N/A	N/A	N/A	N/A	no synergy
NCIH2170	AZ13242274:Alpelisib	AZ13242274	Alpelisib	32.2597	10000	N/A	N/A	N/A	N/A	N/A	no synergy
NCIH2228	AZ13242274:Alpelisib	AZ13242274	Alpelisib	45.8779	10000	N/A	N/A	N/A	N/A	N/A	no synergy
NCIH226	AZ13242274:Alpelisib	AZ13242274	Alpelisib	29.8484	10000	N/A	N/A	N/A	N/A	N/A	no synergy
NCIH2291	AZ13242274:Alpelisib	AZ13242274	Alpelisib	33.0186	10000	5.62193e-07	N/A	N/A	N/A	N/A	no synergy
NCIH23	AZ13242274:Alpelisib	AZ13242274	Alpelisib	23.4047	10000	N/A	N/A	N/A	N/A	N/A	no synergy
NCIH460	AZ13242274:Alpelisib	AZ13242274	Alpelisib	35.1264	10000	N/A	N/A	N/A	N/A	N/A	no synergy
NCIH520	AZ13242274:Alpelisib	AZ13242274	Alpelisib	36.4653	10000	N/A	N/A	N/A	N/A	N/A	no synergy
NCIH522	AZ13242274:Alpelisib	AZ13242274	Alpelisib	32.5071	10000	N/A	N/A	N/A	N/A	N/A	no synergy
NCIH838	AZ13242274:Alpelisib	AZ13242274	Alpelisib	31.7142	10000	N/A	N/A	N/A	N/A	N/A	no synergy
OV90	AZ13242274:Alpelisib	AZ13242274	Alpelisib	40.5319	10000	N/A	N/A	N/A	N/A	N/A	no synergy
OVCAR4	AZ13242274:Alpelisib	AZ13242274	Alpelisib	34.9305	10000	N/A	N/A	N/A	N/A	N/A	no synergy
OVCAR8	AZ13242274:Alpelisib	AZ13242274	Alpelisib	33.2264	10000	N/A	N/A	N/A	N/A	N/A	no synergy
RPMI7951	AZ13242274:Alpelisib	AZ13242274	Alpelisib	35.2119	10000	N/A	N/A	N/A	N/A	N/A	no synergy
RPMI8226	AZ13242274:Alpelisib	AZ13242274	Alpelisib	36.1022	10000	N/A	N/A	N/A	N/A	N/A	no synergy
RT4	AZ13242274:Alpelisib	AZ13242274	Alpelisib	33.4429	10000	N/A	N/A	N/A	N/A	N/A	no synergy
SF268	AZ13242274:Alpelisib	AZ13242274	Alpelisib	31.487	10000	N/A	N/A	N/A	N/A	N/A	no synergy
SF295	AZ13242274:Alpelisib	AZ13242274	Alpelisib	31.6969	10000	N/A	N/A	N/A	N/A	N/A	no synergy
SF539	AZ13242274:Alpelisib	AZ13242274	Alpelisib	27.254	10000	N/A	N/A	N/A	N/A	N/A	no synergy
SKMEL28	AZ13242274:Alpelisib	AZ13242274	Alpelisib	27.2814	10000	N/A	N/A	N/A	N/A	N/A	no synergy
SKMEL30	AZ13242274:Alpelisib	AZ13242274	Alpelisib	31.8422	10000	N/A	N/A	N/A	N/A	N/A	no synergy
SKMEL5	AZ13242274:Alpelisib	AZ13242274	Alpelisib	34.0423	10000	N/A	N/A	N/A	N/A	N/A	no synergy
SKMES1	AZ13242274:Alpelisib	AZ13242274	Alpelisib	34.533	10000	N/A	N/A	N/A	N/A	N/A	no synergy
SNB75	AZ13242274:Alpelisib	AZ13242274	Alpelisib	36.4263	10000	N/A	N/A	N/A	N/A	N/A	no synergy
SW620	AZ13242274:Alpelisib	AZ13242274	Alpelisib	43.1229	10000	N/A	N/A	N/A	N/A	N/A	no synergy
SW780	AZ13242274:Alpelisib	AZ13242274	Alpelisib	61.7321	10000	N/A	N/A	N/A	N/A	N/A	no synergy
SW837	AZ13242274:Alpelisib	AZ13242274	Alpelisib	32.0452	10000	N/A	N/A	N/A	N/A	N/A	no synergy
SW900	AZ13242274:Alpelisib	AZ13242274	Alpelisib	34.0573	10000	N/A	N/A	N/A	N/A	N/A	no synergy
T24	AZ13242274:Alpelisib	AZ13242274	Alpelisib	31.5166	10000	N/A	N/A	N/A	N/A	N/A	no synergy
T47D	AZ13242274:Alpelisib	AZ13242274	Alpelisib	24.0178	10000	N/A	N/A	N/A	N/A	N/A	no synergy
TCCSUP	AZ13242274:Alpelisib	AZ13242274	Alpelisib	41.671	10000	1.72847e-08	1.72847e-08	0.000432094	1	2000	reliable
UACC257	AZ13242274:Alpelisib	AZ13242274	Alpelisib	33.8299	10000	N/A	N/A	N/A	N/A	N/A	no synergy
UACC62	AZ13242274:Alpelisib	AZ13242274	Alpelisib	32.3921	10000	N/A	N/A	N/A	N/A	N/A	no synergy
UACC812	AZ13242274:Alpelisib	AZ13242274	Alpelisib	38.2017	10000	1.78742e-05	N/A	N/A	N/A	N/A	no synergy
UMUC3	AZ13242274:Alpelisib	AZ13242274	Alpelisib	84.342	10000	N/A	N/A	N/A	N/A	N/A	no synergy
VCAP	AZ13242274:Alpelisib	AZ13242274	Alpelisib	34.3915	10000	N/A	N/A	N/A	N/A	N/A	no synergy
VMCUB1	AZ13242274:Alpelisib	AZ13242274	Alpelisib	33.1907	10000	N/A	N/A	N/A	N/A	N/A	no synergy
647V	AZ13401366:Alpelisib	AZ13401366	Alpelisib	16.2085	10000	N/A	N/A	N/A	N/A	N/A	no synergy
A2780	AZ13401366:Alpelisib	AZ13401366	Alpelisib	10000	10000	0.000351045	0.000351045	0.167293	500	5000	reliable
A375	AZ13401366:Alpelisib	AZ13401366	Alpelisib	184.201	10000	0.00506418	N/A	N/A	N/A	N/A	no synergy
A498	AZ13401366:Alpelisib	AZ13401366	Alpelisib	10.2822	10000	N/A	N/A	N/A	N/A	N/A	no synergy
A549	AZ13401366:Alpelisib	AZ13401366	Alpelisib	3377.47	10000	N/A	N/A	N/A	N/A	N/A	no synergy
ACHN	AZ13401366:Alpelisib	AZ13401366	Alpelisib	158.989	10000	9.03452e-06	1.55225e-08	0.0202216	20	1000	reliable
BFTC905	AZ13401366:Alpelisib	AZ13401366	Alpelisib	10000	10000	N/A	N/A	N/A	N/A	N/A	no synergy
BT20	AZ13401366:Alpelisib	AZ13401366	Alpelisib	53.4326	10000	N/A	N/A	N/A	N/A	N/A	no synergy
BT549	AZ13401366:Alpelisib	AZ13401366	Alpelisib	9942.34	10000	N/A	N/A	N/A	N/A	N/A	no synergy
C32	AZ13401366:Alpelisib	AZ13401366	Alpelisib	10000	10000	N/A	N/A	N/A	N/A	N/A	no synergy
CAKI1	AZ13401366:Alpelisib	AZ13401366	Alpelisib	10000	10000	0.000335536	0.000335536	0.432009	8000	1000	reliable
CAL120	AZ13401366:Alpelisib	AZ13401366	Alpelisib	4165.31	10000	N/A	N/A	N/A	N/A	N/A	no synergy
CAL148	AZ13401366:Alpelisib	AZ13401366	Alpelisib	10000	10000	N/A	N/A	N/A	N/A	N/A	no synergy
CALU3	AZ13401366:Alpelisib	AZ13401366	Alpelisib	30.2545	10000	N/A	N/A	N/A	N/A	N/A	no synergy
CALU6	AZ13401366:Alpelisib	AZ13401366	Alpelisib	52.7479	10000	3.18841e-07	3.18841e-07	0.0212761	5	10	reliable
CAMA1	AZ13401366:Alpelisib	AZ13401366	Alpelisib	13.3488	10000	N/A	N/A	N/A	N/A	N/A	no synergy
CAOV3	AZ13401366:Alpelisib	AZ13401366	Alpelisib	14.2736	10000	N/A	N/A	N/A	N/A	N/A	no synergy
DMS114	AZ13401366:Alpelisib	AZ13401366	Alpelisib	26.8084	10000	N/A	N/A	N/A	N/A	N/A	no synergy
DU4475	AZ13401366:Alpelisib	AZ13401366	Alpelisib	10000	10000	0.000305334	0.000305334	0.270403	5000	5000	reliable
EKVX	AZ13401366:Alpelisib	AZ13401366	Alpelisib	62.4886	10000	N/A	N/A	N/A	N/A	N/A	no synergy
ES2	AZ13401366:Alpelisib	AZ13401366	Alpelisib	12.3489	10000	7.43928e-07	N/A	N/A	N/A	N/A	no synergy
HCC1143	AZ13401366:Alpelisib	AZ13401366	Alpelisib	10000	10000	N/A	N/A	N/A	N/A	N/A	no synergy
HCC1187	AZ13401366:Alpelisib	AZ13401366	Alpelisib	10000	10000	N/A	N/A	N/A	N/A	N/A	no synergy
HCC1395	AZ13401366:Alpelisib	AZ13401366	Alpelisib	9.39586	10000	6.74352e-05	1.87018e-09	0.00561713	1	5000	reliable
HCC1419	AZ13401366:Alpelisib	AZ13401366	Alpelisib	56.8934	10000	N/A	N/A	N/A	N/A	N/A	no synergy
HCC1428	AZ13401366:Alpelisib	AZ13401366	Alpelisib	10000	10000	N/A	N/A	N/A	N/A	N/A	no synergy
HCC1500	AZ13401366:Alpelisib	AZ13401366	Alpelisib	10000	10000	N/A	N/A	N/A	N/A	N/A	no synergy
HCC1806	AZ13401366:Alpelisib	AZ13401366	Alpelisib	65.1371	10000	N/A	N/A	N/A	N/A	N/A	no synergy
HCC1937	AZ13401366:Alpelisib	AZ13401366	Alpelisib	74.3712	10000	N/A	N/A	N/A	N/A	N/A	no synergy
HCC1954	AZ13401366:Alpelisib	AZ13401366	Alpelisib	10000	10000	N/A	N/A	N/A	N/A	N/A	no synergy
HCC38	AZ13401366:Alpelisib	AZ13401366	Alpelisib	634.516	10000	0.00107827	N/A	N/A	N/A	N/A	no synergy
HCC70	AZ13401366:Alpelisib	AZ13401366	Alpelisib	41.162	10000	N/A	N/A	N/A	N/A	N/A	no synergy
HCT15	AZ13401366:Alpelisib	AZ13401366	Alpelisib	10000	10000	0.00421934	0.000376525	0.221424	2000	1000	reliable
HL60	AZ13401366:Alpelisib	AZ13401366	Alpelisib	87.4345	10000	5.97914e-05	5.97914e-05	0.00417632	10	5000	reliable
HOP62	AZ13401366:Alpelisib	AZ13401366	Alpelisib	117.135	10000	N/A	N/A	N/A	N/A	N/A	no synergy
HOP92	AZ13401366:Alpelisib	AZ13401366	Alpelisib	8.98682	10000	N/A	N/A	N/A	N/A	N/A	no synergy
HS578T	AZ13401366:Alpelisib	AZ13401366	Alpelisib	32.7896	10000	N/A	N/A	N/A	N/A	N/A	no synergy
HT1197	AZ13401366:Alpelisib	AZ13401366	Alpelisib	10000	10000	0.000366354	0.000366354	0.20149	500	2000	reliable
HT1376	AZ13401366:Alpelisib	AZ13401366	Alpelisib	85.8004	10000	N/A	N/A	N/A	N/A	N/A	no synergy
HT29	AZ13401366:Alpelisib	AZ13401366	Alpelisib	29.9631	10000	N/A	N/A	N/A	N/A	N/A	no synergy
J82	AZ13401366:Alpelisib	AZ13401366	Alpelisib	10000	10000	N/A	N/A	N/A	N/A	N/A	no synergy
K562	AZ13401366:Alpelisib	AZ13401366	Alpelisib	193.394	10000	N/A	N/A	N/A	N/A	N/A	no synergy
KATOIII	AZ13401366:Alpelisib	AZ13401366	Alpelisib	22.1535	10000	N/A	N/A	N/A	N/A	N/A	no synergy
KU1919	AZ13401366:Alpelisib	AZ13401366	Alpelisib	492.889	10000	N/A	N/A	N/A	N/A	N/A	no synergy
LOXIMVI	AZ13401366:Alpelisib	AZ13401366	Alpelisib	573.184	10000	N/A	N/A	N/A	N/A	N/A	no synergy
MDAMB157	AZ13401366:Alpelisib	AZ13401366	Alpelisib	20.4697	10000	1.61076e-06	N/A	N/A	N/A	N/A	no synergy
MDAMB175VII	AZ13401366:Alpelisib	AZ13401366	Alpelisib	10000	10000	N/A	N/A	N/A	N/A	N/A	no synergy
MDAMB231	AZ13401366:Alpelisib	AZ13401366	Alpelisib	37.2103	10000	4.54855e-06	N/A	N/A	N/A	N/A	no synergy
MDAMB361	AZ13401366:Alpelisib	AZ13401366	Alpelisib	34.1067	10000	N/A	N/A	N/A	N/A	N/A	no synergy
MDAMB415	AZ13401366:Alpelisib	AZ13401366	Alpelisib	31.4156	10000	N/A	N/A	N/A	N/A	N/A	no synergy
MDAMB436	AZ13401366:Alpelisib	AZ13401366	Alpelisib	397.864	10000	N/A	N/A	N/A	N/A	N/A	no synergy
MDAMB468	AZ13401366:Alpelisib	AZ13401366	Alpelisib	23.8136	10000	N/A	N/A	N/A	N/A	N/A	no synergy
NCIH1299	AZ13401366:Alpelisib	AZ13401366	Alpelisib	108.726	10000	N/A	N/A	N/A	N/A	N/A	no synergy
NCIH1437	AZ13401366:Alpelisib	AZ13401366	Alpelisib	22.812	10000	N/A	N/A	N/A	N/A	N/A	no synergy
NCIH1563	AZ13401366:Alpelisib	AZ13401366	Alpelisib	85.4328	10000	N/A	N/A	N/A	N/A	N/A	no synergy
NCIH1650	AZ13401366:Alpelisib	AZ13401366	Alpelisib	36.3321	10000	N/A	N/A	N/A	N/A	N/A	no synergy
NCIH1703	AZ13401366:Alpelisib	AZ13401366	Alpelisib	48.2629	10000	N/A	N/A	N/A	N/A	N/A	no synergy
NCIH1793	AZ13401366:Alpelisib	AZ13401366	Alpelisib	11.95	10000	N/A	N/A	N/A	N/A	N/A	no synergy
NCIH1975	AZ13401366:Alpelisib	AZ13401366	Alpelisib	2268.58	10000	N/A	N/A	N/A	N/A	N/A	no synergy
NCIH2085	AZ13401366:Alpelisib	AZ13401366	Alpelisib	18.9766	10000	N/A	N/A	N/A	N/A	N/A	no synergy
NCIH2122	AZ13401366:Alpelisib	AZ13401366	Alpelisib	15.5754	10000	1.16745e-06	3.7403e-09	0.000122962	1	1000	reliable
NCIH2170	AZ13401366:Alpelisib	AZ13401366	Alpelisib	36.9431	10000	N/A	N/A	N/A	N/A	N/A	no synergy
NCIH2228	AZ13401366:Alpelisib	AZ13401366	Alpelisib	19.8195	10000	N/A	N/A	N/A	N/A	N/A	no synergy
NCIH226	AZ13401366:Alpelisib	AZ13401366	Alpelisib	155.632	10000	N/A	N/A	N/A	N/A	N/A	no synergy
NCIH2291	AZ13401366:Alpelisib	AZ13401366	Alpelisib	29.2971	10000	5.70047e-07	7.98865e-08	0.021779	10	1	reliable
NCIH23	AZ13401366:Alpelisib	AZ13401366	Alpelisib	28.5632	10000	N/A	N/A	N/A	N/A	N/A	no synergy
NCIH460	AZ13401366:Alpelisib	AZ13401366	Alpelisib	127.415	10000	N/A	N/A	N/A	N/A	N/A	no synergy
NCIH520	AZ13401366:Alpelisib	AZ13401366	Alpelisib	38.6623	10000	N/A	N/A	N/A	N/A	N/A	no synergy
NCIH522	AZ13401366:Alpelisib	AZ13401366	Alpelisib	44.4834	10000	N/A	N/A	N/A	N/A	N/A	no synergy
NCIH838	AZ13401366:Alpelisib	AZ13401366	Alpelisib	30.1933	10000	N/A	N/A	N/A	N/A	N/A	no synergy
OV90	AZ13401366:Alpelisib	AZ13401366	Alpelisib	115.45	10000	N/A	N/A	N/A	N/A	N/A	no synergy
OVCAR4	AZ13401366:Alpelisib	AZ13401366	Alpelisib	34.0697	10000	N/A	N/A	N/A	N/A	N/A	no synergy
OVCAR8	AZ13401366:Alpelisib	AZ13401366	Alpelisib	160.991	10000	N/A	N/A	N/A	N/A	N/A	no synergy
RPMI7951	AZ13401366:Alpelisib	AZ13401366	Alpelisib	29.7933	10000	N/A	N/A	N/A	N/A	N/A	no synergy
RPMI8226	AZ13401366:Alpelisib	AZ13401366	Alpelisib	23.9233	10000	N/A	N/A	N/A	N/A	N/A	no synergy
RT4	AZ13401366:Alpelisib	AZ13401366	Alpelisib	10000	10000	N/A	N/A	N/A	N/A	N/A	no synergy
SF268	AZ13401366:Alpelisib	AZ13401366	Alpelisib	59.3791	10000	N/A	N/A	N/A	N/A	N/A	no synergy
SF295	AZ13401366:Alpelisib	AZ13401366	Alpelisib	38.504	10000	N/A	N/A	N/A	N/A	N/A	no synergy
SF539	AZ13401366:Alpelisib	AZ13401366	Alpelisib	32.7352	10000	N/A	N/A	N/A	N/A	N/A	no synergy
SKMEL28	AZ13401366:Alpelisib	AZ13401366	Alpelisib	40.5303	10000	N/A	N/A	N/A	N/A	N/A	no synergy
SKMEL30	AZ13401366:Alpelisib	AZ13401366	Alpelisib	30.1898	10000	N/A	N/A	N/A	N/A	N/A	no synergy
SKMEL5	AZ13401366:Alpelisib	AZ13401366	Alpelisib	10000	10000	N/A	N/A	N/A	N/A	N/A	no synergy
SKMES1	AZ13401366:Alpelisib	AZ13401366	Alpelisib	40.9756	10000	N/A	N/A	N/A	N/A	N/A	no synergy
SNB75	AZ13401366:Alpelisib	AZ13401366	Alpelisib	23.1565	10000	N/A	N/A	N/A	N/A	N/A	no synergy
SW620	AZ13401366:Alpelisib	AZ13401366	Alpelisib	21.3182	10000	4.48519e-06	N/A	N/A	N/A	N/A	no synergy
SW780	AZ13401366:Alpelisib	AZ13401366	Alpelisib	10000	10000	0.000207751	0.000207751	0.115932	8000	5000	reliable
SW837	AZ13401366:Alpelisib	AZ13401366	Alpelisib	29.2851	10000	3.23392e-05	3.23392e-05	0.0183999	10	1	reliable
SW900	AZ13401366:Alpelisib	AZ13401366	Alpelisib	33.0769	10000	N/A	N/A	N/A	N/A	N/A	no synergy
T24	AZ13401366:Alpelisib	AZ13401366	Alpelisib	41.7988	10000	N/A	N/A	N/A	N/A	N/A	no synergy
T47D	AZ13401366:Alpelisib	AZ13401366	Alpelisib	13.41	10000	N/A	N/A	N/A	N/A	N/A	no synergy
TCCSUP	AZ13401366:Alpelisib	AZ13401366	Alpelisib	20.1677	10000	4.62688e-06	4.62688e-06	0.0125795	5	2000	reliable
UACC257	AZ13401366:Alpelisib	AZ13401366	Alpelisib	93.3932	10000	3.71902e-05	N/A	N/A	N/A	N/A	no synergy
UACC62	AZ13401366:Alpelisib	AZ13401366	Alpelisib	85.776	10000	N/A	N/A	N/A	N/A	N/A	no synergy
UACC812	AZ13401366:Alpelisib	AZ13401366	Alpelisib	6.09386	10000	N/A	N/A	N/A	N/A	N/A	no synergy
UMUC3	AZ13401366:Alpelisib	AZ13401366	Alpelisib	10000	10000	0.000391633	0.000391633	0.213932	2000	1000	reliable
VCAP	AZ13401366:Alpelisib	AZ13401366	Alpelisib	27.7129	10000	9.6271e-06	N/A	N/A	N/A	N/A	no synergy
VMCUB1	AZ13401366:Alpelisib	AZ13401366	Alpelisib	15.7065	10000	N/A	N/A	N/A	N/A	N/A	no synergy
647V	AZ13535704:Alpelisib	AZ13535704	Alpelisib	3.33272	10000	0.000383097	N/A	N/A	N/A	N/A	no synergy
A2780	AZ13535704:Alpelisib	AZ13535704	Alpelisib	3.47183	10000	9.01056e-05	N/A	N/A	N/A	N/A	no synergy
A375	AZ13535704:Alpelisib	AZ13535704	Alpelisib	3.29734	10000	0.00617619	N/A	N/A	N/A	N/A	no synergy
A498	AZ13535704:Alpelisib	AZ13535704	Alpelisib	0.776769	10000	N/A	N/A	N/A	N/A	N/A	no synergy
A549	AZ13535704:Alpelisib	AZ13535704	Alpelisib	3.13433	10000	0.0116116	N/A	N/A	N/A	N/A	no synergy
ACHN	AZ13535704:Alpelisib	AZ13535704	Alpelisib	2.48785	10000	5.86935e-07	N/A	N/A	N/A	N/A	no synergy
BFTC905	AZ13535704:Alpelisib	AZ13535704	Alpelisib	3.4543	10000	N/A	N/A	N/A	N/A	N/A	no synergy
BT20	AZ13535704:Alpelisib	AZ13535704	Alpelisib	3.15448	10000	8.30484e-05	N/A	N/A	N/A	N/A	no synergy
BT549	AZ13535704:Alpelisib	AZ13535704	Alpelisib	2.91158	10000	N/A	N/A	N/A	N/A	N/A	no synergy
C32	AZ13535704:Alpelisib	AZ13535704	Alpelisib	6412.33	10000	N/A	N/A	N/A	N/A	N/A	no synergy
CAKI1	AZ13535704:Alpelisib	AZ13535704	Alpelisib	3.28994	10000	0.000115815	N/A	N/A	N/A	N/A	no synergy
CAL120	AZ13535704:Alpelisib	AZ13535704	Alpelisib	3.35459	10000	N/A	N/A	N/A	N/A	N/A	no synergy
CAL148	AZ13535704:Alpelisib	AZ13535704	Alpelisib	3.86667	10000	N/A	N/A	N/A	N/A	N/A	no synergy
CALU3	AZ13535704:Alpelisib	AZ13535704	Alpelisib	2.6704	10000	N/A	N/A	N/A	N/A	N/A	no synergy
CALU6	AZ13535704:Alpelisib	AZ13535704	Alpelisib	3.01645	10000	0.00909737	N/A	N/A	N/A	N/A	no synergy
CAMA1	AZ13535704:Alpelisib	AZ13535704	Alpelisib	3.62301	10000	3.47193e-07	N/A	N/A	N/A	N/A	no synergy
CAOV3	AZ13535704:Alpelisib	AZ13535704	Alpelisib	1.92231	10000	4.01596e-05	N/A	N/A	N/A	N/A	no synergy
DMS114	AZ13535704:Alpelisib	AZ13535704	Alpelisib	3.32578	10000	N/A	N/A	N/A	N/A	N/A	no synergy
DU4475	AZ13535704:Alpelisib	AZ13535704	Alpelisib	3.88614	10000	9.13878e-05	1.23504e-15	0.00014347	0.1	5000	reliable
EKVX	AZ13535704:Alpelisib	AZ13535704	Alpelisib	3.02117	10000	2.28222e-06	N/A	N/A	N/A	N/A	no synergy
ES2	AZ13535704:Alpelisib	AZ13535704	Alpelisib	2.25246	10000	7.35385e-06	N/A	N/A	N/A	N/A	no synergy
HCC1143	AZ13535704:Alpelisib	AZ13535704	Alpelisib	5.53466	10000	N/A	N/A	N/A	N/A	N/A	no synergy
HCC1187	AZ13535704:Alpelisib	AZ13535704	Alpelisib	1.96807	10000	N/A	N/A	N/A	N/A	N/A	no synergy
HCC1395	AZ13535704:Alpelisib	AZ13535704	Alpelisib	0.981674	10000	6.74279e-05	1.62262e-09	0.00561675	0.1	5000	reliable
HCC1419	AZ13535704:Alpelisib	AZ13535704	Alpelisib	3.21717	10000	0.00347506	N/A	N/A	N/A	N/A	no synergy
HCC1428	AZ13535704:Alpelisib	AZ13535704	Alpelisib	3.75206	10000	0.0117527	N/A	N/A	N/A	N/A	no synergy
HCC1500	AZ13535704:Alpelisib	AZ13535704	Alpelisib	2.39817	10000	0.0266881	N/A	N/A	N/A	N/A	no synergy
HCC1806	AZ13535704:Alpelisib	AZ13535704	Alpelisib	2.73653	10000	0.0212417	N/A	N/A	N/A	N/A	no synergy
HCC1937	AZ13535704:Alpelisib	AZ13535704	Alpelisib	3.32131	10000	0.0804291	N/A	N/A	N/A	N/A	no synergy
HCC1954	AZ13535704:Alpelisib	AZ13535704	Alpelisib	2.99275	10000	0.0103141	N/A	N/A	N/A	N/A	no synergy
HCC38	AZ13535704:Alpelisib	AZ13535704	Alpelisib	2.45524	10000	0.0313118	N/A	N/A	N/A	N/A	no synergy
HCC70	AZ13535704:Alpelisib	AZ13535704	Alpelisib	2.72255	10000	8.76772e-06	N/A	N/A	N/A	N/A	no synergy
HCT15	AZ13535704:Alpelisib	AZ13535704	Alpelisib	6.11676	10000	0.0004252	0.0004252	0.278243	5	200	reliable
HL60	AZ13535704:Alpelisib	AZ13535704	Alpelisib	2.73308	10000	N/A	N/A	N/A	N/A	N/A	no synergy
HOP62	AZ13535704:Alpelisib	AZ13535704	Alpelisib	3.09513	10000	N/A	N/A	N/A	N/A	N/A	no synergy
HOP92	AZ13535704:Alpelisib	AZ13535704	Alpelisib	0.935719	10000	1.79008e-05	N/A	N/A	N/A	N/A	no synergy
HS578T	AZ13535704:Alpelisib	AZ13535704	Alpelisib	3.41888	10000	0.000273857	N/A	N/A	N/A	N/A	no synergy
HT1197	AZ13535704:Alpelisib	AZ13535704	Alpelisib	3.43805	10000	0.00279602	N/A	N/A	N/A	N/A	no synergy
HT1376	AZ13535704:Alpelisib	AZ13535704	Alpelisib	2.62455	10000	1.66065e-06	N/A	N/A	N/A	N/A	no synergy
HT29	AZ13535704:Alpelisib	AZ13535704	Alpelisib	2.74596	10000	N/A	N/A	N/A	N/A	N/A	no synergy
J82	AZ13535704:Alpelisib	AZ13535704	Alpelisib	3.25611	10000	N/A	N/A	N/A	N/A	N/A	no synergy
K562	AZ13535704:Alpelisib	AZ13535704	Alpelisib	3.48478	10000	N/A	N/A	N/A	N/A	N/A	no synergy
KATOIII	AZ13535704:Alpelisib	AZ13535704	Alpelisib	2.90784	10000	N/A	N/A	N/A	N/A	N/A	no synergy
KU1919	AZ13535704:Alpelisib	AZ13535704	Alpelisib	3.26265	10000	N/A	N/A	N/A	N/A	N/A	no synergy
LOXIMVI	AZ13535704:Alpelisib	AZ13535704	Alpelisib	3.28332	10000	N/A	N/A	N/A	N/A	N/A	no synergy
MDAMB157	AZ13535704:Alpelisib	AZ13535704	Alpelisib	2.36636	10000	0.0113371	N/A	N/A	N/A	N/A	no synergy
MDAMB175VII	AZ13535704:Alpelisib	AZ13535704	Alpelisib	3.46613	10000	0.0321666	N/A	N/A	N/A	N/A	no synergy
MDAMB231	AZ13535704:Alpelisib	AZ13535704	Alpelisib	3.48176	10000	0.0207969	N/A	N/A	N/A	N/A	no synergy
MDAMB361	AZ13535704:Alpelisib	AZ13535704	Alpelisib	3.66683	10000	0.000335958	N/A	N/A	N/A	N/A	no synergy
MDAMB415	AZ13535704:Alpelisib	AZ13535704	Alpelisib	3.01258	10000	N/A	N/A	N/A	N/A	N/A	no synergy
MDAMB436	AZ13535704:Alpelisib	AZ13535704	Alpelisib	3.51074	10000	N/A	N/A	N/A	N/A	N/A	no synergy
MDAMB468	AZ13535704:Alpelisib	AZ13535704	Alpelisib	0.955768	10000	8.34886e-05	N/A	N/A	N/A	N/A	no synergy
NCIH1299	AZ13535704:Alpelisib	AZ13535704	Alpelisib	3.03178	10000	0.0594357	N/A	N/A	N/A	N/A	no synergy
NCIH1437	AZ13535704:Alpelisib	AZ13535704	Alpelisib	2.72212	10000	0.00990488	N/A	N/A	N/A	N/A	no synergy
NCIH1563	AZ13535704:Alpelisib	AZ13535704	Alpelisib	3.06585	10000	0.029805	N/A	N/A	N/A	N/A	no synergy
NCIH1650	AZ13535704:Alpelisib	AZ13535704	Alpelisib	3.36403	10000	0.0718094	N/A	N/A	N/A	N/A	no synergy
NCIH1703	AZ13535704:Alpelisib	AZ13535704	Alpelisib	2.9755	10000	0.04735	N/A	N/A	N/A	N/A	no synergy
NCIH1793	AZ13535704:Alpelisib	AZ13535704	Alpelisib	2.87326	10000	N/A	N/A	N/A	N/A	N/A	no synergy
NCIH1975	AZ13535704:Alpelisib	AZ13535704	Alpelisib	3.4762	10000	0.00982371	N/A	N/A	N/A	N/A	no synergy
NCIH2085	AZ13535704:Alpelisib	AZ13535704	Alpelisib	1.96743	10000	4.45641e-06	N/A	N/A	N/A	N/A	no synergy
NCIH2122	AZ13535704:Alpelisib	AZ13535704	Alpelisib	3.81047	10000	0.0430171	3.7403e-09	0.000122962	0.1	1000	reliable
NCIH2170	AZ13535704:Alpelisib	AZ13535704	Alpelisib	2.78198	10000	0.000389525	N/A	N/A	N/A	N/A	no synergy
NCIH2228	AZ13535704:Alpelisib	AZ13535704	Alpelisib	2.5965	10000	2.03315e-06	N/A	N/A	N/A	N/A	no synergy
NCIH226	AZ13535704:Alpelisib	AZ13535704	Alpelisib	3.11799	10000	3.36178e-06	N/A	N/A	N/A	N/A	no synergy
NCIH2291	AZ13535704:Alpelisib	AZ13535704	Alpelisib	2.84056	10000	0.108776	7.86366e-08	0.0215952	1	10	reliable
NCIH23	AZ13535704:Alpelisib	AZ13535704	Alpelisib	2.25518	10000	N/A	N/A	N/A	N/A	N/A	no synergy
NCIH460	AZ13535704:Alpelisib	AZ13535704	Alpelisib	3.11605	10000	0.0275948	N/A	N/A	N/A	N/A	no synergy
NCIH520	AZ13535704:Alpelisib	AZ13535704	Alpelisib	2.99438	10000	N/A	N/A	N/A	N/A	N/A	no synergy
NCIH522	AZ13535704:Alpelisib	AZ13535704	Alpelisib	2.82322	10000	N/A	N/A	N/A	N/A	N/A	no synergy
NCIH838	AZ13535704:Alpelisib	AZ13535704	Alpelisib	2.68074	10000	0.0473132	N/A	N/A	N/A	N/A	no synergy
OV90	AZ13535704:Alpelisib	AZ13535704	Alpelisib	3.32116	10000	N/A	N/A	N/A	N/A	N/A	no synergy
OVCAR4	AZ13535704:Alpelisib	AZ13535704	Alpelisib	2.42978	10000	N/A	N/A	N/A	N/A	N/A	no synergy
OVCAR8	AZ13535704:Alpelisib	AZ13535704	Alpelisib	3.38188	10000	0.000278522	N/A	N/A	N/A	N/A	no synergy
RPMI7951	AZ13535704:Alpelisib	AZ13535704	Alpelisib	2.64536	10000	N/A	N/A	N/A	N/A	N/A	no synergy
RPMI8226	AZ13535704:Alpelisib	AZ13535704	Alpelisib	14.1585	10000	N/A	N/A	N/A	N/A	N/A	no synergy
RT4	AZ13535704:Alpelisib	AZ13535704	Alpelisib	5.40605	10000	8.50847e-05	N/A	N/A	N/A	N/A	no synergy
SF268	AZ13535704:Alpelisib	AZ13535704	Alpelisib	3.32579	10000	N/A	N/A	N/A	N/A	N/A	no synergy
SF295	AZ13535704:Alpelisib	AZ13535704	Alpelisib	2.85289	10000	N/A	N/A	N/A	N/A	N/A	no synergy
SF539	AZ13535704:Alpelisib	AZ13535704	Alpelisib	1.89586	10000	7.73687e-05	N/A	N/A	N/A	N/A	no synergy
SKMEL28	AZ13535704:Alpelisib	AZ13535704	Alpelisib	1.70801	10000	N/A	N/A	N/A	N/A	N/A	no synergy
SKMEL30	AZ13535704:Alpelisib	AZ13535704	Alpelisib	3.30005	10000	0.124635	N/A	N/A	N/A	N/A	no synergy
SKMEL5	AZ13535704:Alpelisib	AZ13535704	Alpelisib	3.25744	10000	0.0074894	N/A	N/A	N/A	N/A	no synergy
SKMES1	AZ13535704:Alpelisib	AZ13535704	Alpelisib	3.014	10000	N/A	N/A	N/A	N/A	N/A	no synergy
SNB75	AZ13535704:Alpelisib	AZ13535704	Alpelisib	1.98578	10000	0.00332285	N/A	N/A	N/A	N/A	no synergy
SW620	AZ13535704:Alpelisib	AZ13535704	Alpelisib	2.16661	10000	N/A	N/A	N/A	N/A	N/A	no synergy
SW780	AZ13535704:Alpelisib	AZ13535704	Alpelisib	3.30639	10000	0.0857619	N/A	N/A	N/A	N/A	no synergy
SW837	AZ13535704:Alpelisib	AZ13535704	Alpelisib	2.50861	10000	N/A	N/A	N/A	N/A	N/A	no synergy
SW900	AZ13535704:Alpelisib	AZ13535704	Alpelisib	3.35072	10000	0.0218973	N/A	N/A	N/A	N/A	no synergy
T24	AZ13535704:Alpelisib	AZ13535704	Alpelisib	2.78028	10000	N/A	N/A	N/A	N/A	N/A	no synergy
T47D	AZ13535704:Alpelisib	AZ13535704	Alpelisib	1.80074	10000	0.0310704	N/A	N/A	N/A	N/A	no synergy
TCCSUP	AZ13535704:Alpelisib	AZ13535704	Alpelisib	3.41391	10000	5.25602e-06	N/A	N/A	N/A	N/A	no synergy
UACC257	AZ13535704:Alpelisib	AZ13535704	Alpelisib	3.38445	10000	0.0699166	N/A	N/A	N/A	N/A	no synergy
UACC62	AZ13535704:Alpelisib	AZ13535704	Alpelisib	2.60487	10000	0.0218385	N/A	N/A	N/A	N/A	no synergy
UACC812	AZ13535704:Alpelisib	AZ13535704	Alpelisib	0.962276	10000	1.94904e-05	N/A	N/A	N/A	N/A	no synergy
UMUC3	AZ13535704:Alpelisib	AZ13535704	Alpelisib	6.35725	10000	7.89185e-07	N/A	N/A	N/A	N/A	no synergy
VCAP	AZ13535704:Alpelisib	AZ13535704	Alpelisib	1.9841	10000	0.0104088	N/A	N/A	N/A	N/A	no synergy
VMCUB1	AZ13535704:Alpelisib	AZ13535704	Alpelisib	2.57782	10000	0.172158	N/A	N/A	N/A	N/A	no synergy
647V	AZ13590108:Alpelisib	AZ13590108	Alpelisib	209.196	10000	N/A	N/A	N/A	N/A	N/A	no synergy
A2780	AZ13590108:Alpelisib	AZ13590108	Alpelisib	10000	10000	0.000351045	0.000351045	0.167293	2000	5000	reliable
A375	AZ13590108:Alpelisib	AZ13590108	Alpelisib	1952.72	10000	N/A	N/A	N/A	N/A	N/A	no synergy
A498	AZ13590108:Alpelisib	AZ13590108	Alpelisib	98.1111	10000	N/A	N/A	N/A	N/A	N/A	no synergy
A549	AZ13590108:Alpelisib	AZ13590108	Alpelisib	10000	10000	N/A	N/A	N/A	N/A	N/A	no synergy
ACHN	AZ13590108:Alpelisib	AZ13590108	Alpelisib	1567.04	10000	0.000111278	0.000111278	0.102774	500	1000	reliable
BFTC905	AZ13590108:Alpelisib	AZ13590108	Alpelisib	10000	10000	N/A	N/A	N/A	N/A	N/A	no synergy
BT20	AZ13590108:Alpelisib	AZ13590108	Alpelisib	392.143	10000	N/A	N/A	N/A	N/A	N/A	no synergy
BT549	AZ13590108:Alpelisib	AZ13590108	Alpelisib	10000	10000	N/A	N/A	N/A	N/A	N/A	no synergy
C32	AZ13590108:Alpelisib	AZ13590108	Alpelisib	10000	10000	N/A	N/A	N/A	N/A	N/A	no synergy
CAKI1	AZ13590108:Alpelisib	AZ13590108	Alpelisib	10000	10000	N/A	N/A	N/A	N/A	N/A	no synergy
CAL120	AZ13590108:Alpelisib	AZ13590108	Alpelisib	10000	10000	N/A	N/A	N/A	N/A	N/A	no synergy
CAL148	AZ13590108:Alpelisib	AZ13590108	Alpelisib	10000	10000	N/A	N/A	N/A	N/A	N/A	no synergy
CALU3	AZ13590108:Alpelisib	AZ13590108	Alpelisib	219.074	10000	N/A	N/A	N/A	N/A	N/A	no synergy
CALU6	AZ13590108:Alpelisib	AZ13590108	Alpelisib	430.757	10000	3.15065e-07	3.15065e-07	0.0211398	50	10	reliable
CAMA1	AZ13590108:Alpelisib	AZ13590108	Alpelisib	126.085	10000	N/A	N/A	N/A	N/A	N/A	no synergy
CAOV3	AZ13590108:Alpelisib	AZ13590108	Alpelisib	132.497	10000	N/A	N/A	N/A	N/A	N/A	no synergy
DMS114	AZ13590108:Alpelisib	AZ13590108	Alpelisib	180.278	10000	N/A	N/A	N/A	N/A	N/A	no synergy
DU4475	AZ13590108:Alpelisib	AZ13590108	Alpelisib	10000	10000	0.000304642	0.000304422	0.259757	5000	5000	reliable
EKVX	AZ13590108:Alpelisib	AZ13590108	Alpelisib	475.405	10000	N/A	N/A	N/A	N/A	N/A	no synergy
ES2	AZ13590108:Alpelisib	AZ13590108	Alpelisib	98.3382	10000	N/A	N/A	N/A	N/A	N/A	no synergy
HCC1143	AZ13590108:Alpelisib	AZ13590108	Alpelisib	10000	10000	N/A	N/A	N/A	N/A	N/A	no synergy
HCC1187	AZ13590108:Alpelisib	AZ13590108	Alpelisib	10000	10000	N/A	N/A	N/A	N/A	N/A	no synergy
HCC1395	AZ13590108:Alpelisib	AZ13590108	Alpelisib	74.7168	10000	6.74352e-05	1.03403e-08	0.00575401	20	5000	reliable
HCC1419	AZ13590108:Alpelisib	AZ13590108	Alpelisib	362.041	10000	N/A	N/A	N/A	N/A	N/A	no synergy
HCC1428	AZ13590108:Alpelisib	AZ13590108	Alpelisib	10000	10000	N/A	N/A	N/A	N/A	N/A	no synergy
HCC1500	AZ13590108:Alpelisib	AZ13590108	Alpelisib	10000	10000	N/A	N/A	N/A	N/A	N/A	no synergy
HCC1806	AZ13590108:Alpelisib	AZ13590108	Alpelisib	522.179	10000	N/A	N/A	N/A	N/A	N/A	no synergy
HCC1937	AZ13590108:Alpelisib	AZ13590108	Alpelisib	785.439	10000	N/A	N/A	N/A	N/A	N/A	no synergy
HCC1954	AZ13590108:Alpelisib	AZ13590108	Alpelisib	10000	10000	N/A	N/A	N/A	N/A	N/A	no synergy
HCC38	AZ13590108:Alpelisib	AZ13590108	Alpelisib	5488.49	10000	N/A	N/A	N/A	N/A	N/A	no synergy
HCC70	AZ13590108:Alpelisib	AZ13590108	Alpelisib	242.11	10000	N/A	N/A	N/A	N/A	N/A	no synergy
HCT15	AZ13590108:Alpelisib	AZ13590108	Alpelisib	10000	10000	0.000376525	0.000376525	0.216944	8000	1000	reliable
HL60	AZ13590108:Alpelisib	AZ13590108	Alpelisib	838.02	10000	5.68153e-05	5.68153e-05	0.0425394	100	5000	reliable
HOP62	AZ13590108:Alpelisib	AZ13590108	Alpelisib	1015.01	10000	N/A	N/A	N/A	N/A	N/A	no synergy
HOP92	AZ13590108:Alpelisib	AZ13590108	Alpelisib	73.6374	10000	0.00126238	N/A	N/A	N/A	N/A	no synergy
HS578T	AZ13590108:Alpelisib	AZ13590108	Alpelisib	331.467	10000	N/A	N/A	N/A	N/A	N/A	no synergy
HT1197	AZ13590108:Alpelisib	AZ13590108	Alpelisib	10000	10000	0.000366347	0.000366347	0.205292	2000	1000	reliable
HT1376	AZ13590108:Alpelisib	AZ13590108	Alpelisib	528.004	10000	N/A	N/A	N/A	N/A	N/A	no synergy
HT29	AZ13590108:Alpelisib	AZ13590108	Alpelisib	340.031	10000	N/A	N/A	N/A	N/A	N/A	no synergy
J82	AZ13590108:Alpelisib	AZ13590108	Alpelisib	10000	10000	N/A	N/A	N/A	N/A	N/A	no synergy
K562	AZ13590108:Alpelisib	AZ13590108	Alpelisib	1690.02	10000	N/A	N/A	N/A	N/A	N/A	no synergy
KATOIII	AZ13590108:Alpelisib	AZ13590108	Alpelisib	227.389	10000	N/A	N/A	N/A	N/A	N/A	no synergy
KU1919	AZ13590108:Alpelisib	AZ13590108	Alpelisib	5315.08	10000	N/A	N/A	N/A	N/A	N/A	no synergy
LOXIMVI	AZ13590108:Alpelisib	AZ13590108	Alpelisib	5137.97	10000	N/A	N/A	N/A	N/A	N/A	no synergy
MDAMB157	AZ13590108:Alpelisib	AZ13590108	Alpelisib	203.63	10000	N/A	N/A	N/A	N/A	N/A	no synergy
MDAMB175VII	AZ13590108:Alpelisib	AZ13590108	Alpelisib	10000	10000	N/A	N/A	N/A	N/A	N/A	no synergy
MDAMB231	AZ13590108:Alpelisib	AZ13590108	Alpelisib	301.47	10000	N/A	N/A	N/A	N/A	N/A	no synergy
MDAMB361	AZ13590108:Alpelisib	AZ13590108	Alpelisib	195.808	10000	N/A	N/A	N/A	N/A	N/A	no synergy
MDAMB415	AZ13590108:Alpelisib	AZ13590108	Alpelisib	381.265	10000	N/A	N/A	N/A	N/A	N/A	no synergy
MDAMB436	AZ13590108:Alpelisib	AZ13590108	Alpelisib	5162.73	10000	N/A	N/A	N/A	N/A	N/A	no synergy
MDAMB468	AZ13590108:Alpelisib	AZ13590108	Alpelisib	186.997	10000	N/A	N/A	N/A	N/A	N/A	no synergy
NCIH1299	AZ13590108:Alpelisib	AZ13590108	Alpelisib	900.213	10000	N/A	N/A	N/A	N/A	N/A	no synergy
NCIH1437	AZ13590108:Alpelisib	AZ13590108	Alpelisib	193.113	10000	N/A	N/A	N/A	N/A	N/A	no synergy
NCIH1563	AZ13590108:Alpelisib	AZ13590108	Alpelisib	823.651	10000	N/A	N/A	N/A	N/A	N/A	no synergy
NCIH1650	AZ13590108:Alpelisib	AZ13590108	Alpelisib	364.941	10000	N/A	N/A	N/A	N/A	N/A	no synergy
NCIH1703	AZ13590108:Alpelisib	AZ13590108	Alpelisib	422.668	10000	N/A	N/A	N/A	N/A	N/A	no synergy
NCIH1793	AZ13590108:Alpelisib	AZ13590108	Alpelisib	206.788	10000	N/A	N/A	N/A	N/A	N/A	no synergy
NCIH1975	AZ13590108:Alpelisib	AZ13590108	Alpelisib	10000	10000	N/A	N/A	N/A	N/A	N/A	no synergy
NCIH2085	AZ13590108:Alpelisib	AZ13590108	Alpelisib	196.741	10000	N/A	N/A	N/A	N/A	N/A	no synergy
NCIH2122	AZ13590108:Alpelisib	AZ13590108	Alpelisib	136.256	10000	0.000369039	0.000369039	0.30784	100	1000	reliable
NCIH2170	AZ13590108:Alpelisib	AZ13590108	Alpelisib	350.804	10000	N/A	N/A	N/A	N/A	N/A	no synergy
NCIH2228	AZ13590108:Alpelisib	AZ13590108	Alpelisib	229.327	10000	N/A	N/A	N/A	N/A	N/A	no synergy
NCIH226	AZ13590108:Alpelisib	AZ13590108	Alpelisib	1395.14	10000	N/A	N/A	N/A	N/A	N/A	no synergy
NCIH2291	AZ13590108:Alpelisib	AZ13590108	Alpelisib	215.392	10000	5.69886e-07	7.9346e-08	0.0186322	50	1	reliable
NCIH23	AZ13590108:Alpelisib	AZ13590108	Alpelisib	349.266	10000	N/A	N/A	N/A	N/A	N/A	no synergy
NCIH460	AZ13590108:Alpelisib	AZ13590108	Alpelisib	953.663	10000	N/A	N/A	N/A	N/A	N/A	no synergy
NCIH520	AZ13590108:Alpelisib	AZ13590108	Alpelisib	230.006	10000	N/A	N/A	N/A	N/A	N/A	no synergy
NCIH522	AZ13590108:Alpelisib	AZ13590108	Alpelisib	404.781	10000	N/A	N/A	N/A	N/A	N/A	no synergy
NCIH838	AZ13590108:Alpelisib	AZ13590108	Alpelisib	231.729	10000	N/A	N/A	N/A	N/A	N/A	no synergy
OV90	AZ13590108:Alpelisib	AZ13590108	Alpelisib	975.364	10000	N/A	N/A	N/A	N/A	N/A	no synergy
OVCAR4	AZ13590108:Alpelisib	AZ13590108	Alpelisib	226.576	10000	N/A	N/A	N/A	N/A	N/A	no synergy
OVCAR8	AZ13590108:Alpelisib	AZ13590108	Alpelisib	1514.5	10000	N/A	N/A	N/A	N/A	N/A	no synergy
RPMI7951	AZ13590108:Alpelisib	AZ13590108	Alpelisib	333.027	10000	N/A	N/A	N/A	N/A	N/A	no synergy
RPMI8226	AZ13590108:Alpelisib	AZ13590108	Alpelisib	333.161	10000	N/A	N/A	N/A	N/A	N/A	no synergy
RT4	AZ13590108:Alpelisib	AZ13590108	Alpelisib	10000	10000	N/A	N/A	N/A	N/A	N/A	no synergy
SF268	AZ13590108:Alpelisib	AZ13590108	Alpelisib	449.813	10000	N/A	N/A	N/A	N/A	N/A	no synergy
SF295	AZ13590108:Alpelisib	AZ13590108	Alpelisib	139.719	10000	N/A	N/A	N/A	N/A	N/A	no synergy
SF539	AZ13590108:Alpelisib	AZ13590108	Alpelisib	209.024	10000	N/A	N/A	N/A	N/A	N/A	no synergy
SKMEL28	AZ13590108:Alpelisib	AZ13590108	Alpelisib	439.583	10000	N/A	N/A	N/A	N/A	N/A	no synergy
SKMEL30	AZ13590108:Alpelisib	AZ13590108	Alpelisib	231.14	10000	N/A	N/A	N/A	N/A	N/A	no synergy
SKMEL5	AZ13590108:Alpelisib	AZ13590108	Alpelisib	10000	10000	N/A	N/A	N/A	N/A	N/A	no synergy
SKMES1	AZ13590108:Alpelisib	AZ13590108	Alpelisib	346.146	10000	N/A	N/A	N/A	N/A	N/A	no synergy
SNB75	AZ13590108:Alpelisib	AZ13590108	Alpelisib	201.32	10000	N/A	N/A	N/A	N/A	N/A	no synergy
SW620	AZ13590108:Alpelisib	AZ13590108	Alpelisib	273.85	10000	N/A	N/A	N/A	N/A	N/A	no synergy
SW780	AZ13590108:Alpelisib	AZ13590108	Alpelisib	10000	10000	N/A	N/A	N/A	N/A	N/A	no synergy
SW837	AZ13590108:Alpelisib	AZ13590108	Alpelisib	331.109	10000	4.13816e-05	3.23392e-05	0.0183999	100	10	reliable
SW900	AZ13590108:Alpelisib	AZ13590108	Alpelisib	222.345	10000	N/A	N/A	N/A	N/A	N/A	no synergy
T24	AZ13590108:Alpelisib	AZ13590108	Alpelisib	389.442	10000	N/A	N/A	N/A	N/A	N/A	no synergy
T47D	AZ13590108:Alpelisib	AZ13590108	Alpelisib	204.982	10000	N/A	N/A	N/A	N/A	N/A	no synergy
TCCSUP	AZ13590108:Alpelisib	AZ13590108	Alpelisib	133.85	10000	4.7289e-06	4.7289e-06	0.0139457	50	2000	reliable
UACC257	AZ13590108:Alpelisib	AZ13590108	Alpelisib	894.732	10000	N/A	N/A	N/A	N/A	N/A	no synergy
UACC62	AZ13590108:Alpelisib	AZ13590108	Alpelisib	859.88	10000	N/A	N/A	N/A	N/A	N/A	no synergy
UACC812	AZ13590108:Alpelisib	AZ13590108	Alpelisib	44.9743	10000	N/A	N/A	N/A	N/A	N/A	no synergy
UMUC3	AZ13590108:Alpelisib	AZ13590108	Alpelisib	10000	10000	N/A	N/A	N/A	N/A	N/A	no synergy
VCAP	AZ13590108:Alpelisib	AZ13590108	Alpelisib	336.364	10000	N/A	N/A	N/A	N/A	N/A	no synergy
VMCUB1	AZ13590108:Alpelisib	AZ13590108	Alpelisib	172.01	10000	N/A	N/A	N/A	N/A	N/A	no synergy
647V	AZD1775:Alpelisib	AZD1775	Alpelisib	3.30805	10000	N/A	N/A	N/A	N/A	N/A	no synergy
A2780	AZD1775:Alpelisib	AZD1775	Alpelisib	747.012	10000	7.22545e-07	N/A	N/A	N/A	N/A	no synergy
A375	AZD1775:Alpelisib	AZD1775	Alpelisib	322.588	10000	N/A	N/A	N/A	N/A	N/A	no synergy
A498	AZD1775:Alpelisib	AZD1775	Alpelisib	8.38266	10000	N/A	N/A	N/A	N/A	N/A	no synergy
A549	AZD1775:Alpelisib	AZD1775	Alpelisib	199.829	10000	N/A	N/A	N/A	N/A	N/A	no synergy
ACHN	AZD1775:Alpelisib	AZD1775	Alpelisib	304.496	10000	2.25165e-09	2.25165e-09	9.59471e-05	0.1	1000	reliable
BFTC905	AZD1775:Alpelisib	AZD1775	Alpelisib	38.285	10000	N/A	N/A	N/A	N/A	N/A	no synergy
BT20	AZD1775:Alpelisib	AZD1775	Alpelisib	28.9874	10000	N/A	N/A	N/A	N/A	N/A	no synergy
BT549	AZD1775:Alpelisib	AZD1775	Alpelisib	7279.77	10000	N/A	N/A	N/A	N/A	N/A	no synergy
C32	AZD1775:Alpelisib	AZD1775	Alpelisib	10000	10000	N/A	N/A	N/A	N/A	N/A	no synergy
CAKI1	AZD1775:Alpelisib	AZD1775	Alpelisib	46.7592	10000	N/A	N/A	N/A	N/A	N/A	no synergy
CAL120	AZD1775:Alpelisib	AZD1775	Alpelisib	10000	10000	N/A	N/A	N/A	N/A	N/A	no synergy
CAL148	AZD1775:Alpelisib	AZD1775	Alpelisib	84.6783	10000	N/A	N/A	N/A	N/A	N/A	no synergy
CALU3	AZD1775:Alpelisib	AZD1775	Alpelisib	9.68477	10000	N/A	N/A	N/A	N/A	N/A	no synergy
CALU6	AZD1775:Alpelisib	AZD1775	Alpelisib	42.8235	10000	3.7268e-06	3.7268e-06	0.907441	20	10	reliable
CAMA1	AZD1775:Alpelisib	AZD1775	Alpelisib	4.76359	10000	N/A	N/A	N/A	N/A	N/A	no synergy
CAOV3	AZD1775:Alpelisib	AZD1775	Alpelisib	6.59398	10000	N/A	N/A	N/A	N/A	N/A	no synergy
DMS114	AZD1775:Alpelisib	AZD1775	Alpelisib	9.70397	10000	N/A	N/A	N/A	N/A	N/A	no synergy
DU4475	AZD1775:Alpelisib	AZD1775	Alpelisib	48.7156	10000	5.72419e-08	5.72419e-08	0.000542639	0.1	5000	reliable
EKVX	AZD1775:Alpelisib	AZD1775	Alpelisib	10000	10000	N/A	N/A	N/A	N/A	N/A	no synergy
ES2	AZD1775:Alpelisib	AZD1775	Alpelisib	8.39396	10000	N/A	N/A	N/A	N/A	N/A	no synergy
HCC1143	AZD1775:Alpelisib	AZD1775	Alpelisib	350.752	10000	N/A	N/A	N/A	N/A	N/A	no synergy
HCC1187	AZD1775:Alpelisib	AZD1775	Alpelisib	19.063	10000	N/A	N/A	N/A	N/A	N/A	no synergy
HCC1395	AZD1775:Alpelisib	AZD1775	Alpelisib	3.60965	10000	3.62667e-06	2.36708e-16	6.22184e-05	0.1	5000	reliable
HCC1419	AZD1775:Alpelisib	AZD1775	Alpelisib	8.5021	10000	N/A	N/A	N/A	N/A	N/A	no synergy
HCC1428	AZD1775:Alpelisib	AZD1775	Alpelisib	43.2106	10000	N/A	N/A	N/A	N/A	N/A	no synergy
HCC1500	AZD1775:Alpelisib	AZD1775	Alpelisib	0.783994	10000	N/A	N/A	N/A	N/A	N/A	no synergy
HCC1806	AZD1775:Alpelisib	AZD1775	Alpelisib	34.2265	10000	N/A	N/A	N/A	N/A	N/A	no synergy
HCC1937	AZD1775:Alpelisib	AZD1775	Alpelisib	39.5028	10000	N/A	N/A	N/A	N/A	N/A	no synergy
HCC1954	AZD1775:Alpelisib	AZD1775	Alpelisib	58.9422	10000	N/A	N/A	N/A	N/A	N/A	no synergy
HCC38	AZD1775:Alpelisib	AZD1775	Alpelisib	145.841	10000	N/A	N/A	N/A	N/A	N/A	no synergy
HCC70	AZD1775:Alpelisib	AZD1775	Alpelisib	9.94232	10000	N/A	N/A	N/A	N/A	N/A	no synergy
HCT15	AZD1775:Alpelisib	AZD1775	Alpelisib	235.297	10000	5.9855e-06	N/A	N/A	N/A	N/A	no synergy
HL60	AZD1775:Alpelisib	AZD1775	Alpelisib	36.1525	10000	1.66676e-07	N/A	N/A	N/A	N/A	no synergy
HOP62	AZD1775:Alpelisib	AZD1775	Alpelisib	36.6063	10000	N/A	N/A	N/A	N/A	N/A	no synergy
HOP92	AZD1775:Alpelisib	AZD1775	Alpelisib	4.77656	10000	N/A	N/A	N/A	N/A	N/A	no synergy
HS578T	AZD1775:Alpelisib	AZD1775	Alpelisib	43.7584	10000	N/A	N/A	N/A	N/A	N/A	no synergy
HT1197	AZD1775:Alpelisib	AZD1775	Alpelisib	44.2099	10000	N/A	N/A	N/A	N/A	N/A	no synergy
HT1376	AZD1775:Alpelisib	AZD1775	Alpelisib	20.3986	10000	N/A	N/A	N/A	N/A	N/A	no synergy
HT29	AZD1775:Alpelisib	AZD1775	Alpelisib	10.8192	10000	N/A	N/A	N/A	N/A	N/A	no synergy
J82	AZD1775:Alpelisib	AZD1775	Alpelisib	36.3863	10000	N/A	N/A	N/A	N/A	N/A	no synergy
K562	AZD1775:Alpelisib	AZD1775	Alpelisib	42.6351	10000	N/A	N/A	N/A	N/A	N/A	no synergy
KATOIII	AZD1775:Alpelisib	AZD1775	Alpelisib	9.74696	10000	N/A	N/A	N/A	N/A	N/A	no synergy
KU1919	AZD1775:Alpelisib	AZD1775	Alpelisib	38.9523	10000	N/A	N/A	N/A	N/A	N/A	no synergy
LOXIMVI	AZD1775:Alpelisib	AZD1775	Alpelisib	1678.83	10000	N/A	N/A	N/A	N/A	N/A	no synergy
MDAMB157	AZD1775:Alpelisib	AZD1775	Alpelisib	9.74841	10000	N/A	N/A	N/A	N/A	N/A	no synergy
MDAMB175VII	AZD1775:Alpelisib	AZD1775	Alpelisib	13.1616	10000	N/A	N/A	N/A	N/A	N/A	no synergy
MDAMB231	AZD1775:Alpelisib	AZD1775	Alpelisib	36.608	10000	N/A	N/A	N/A	N/A	N/A	no synergy
MDAMB361	AZD1775:Alpelisib	AZD1775	Alpelisib	8.78987	10000	N/A	N/A	N/A	N/A	N/A	no synergy
MDAMB415	AZD1775:Alpelisib	AZD1775	Alpelisib	8.68345	10000	N/A	N/A	N/A	N/A	N/A	no synergy
MDAMB436	AZD1775:Alpelisib	AZD1775	Alpelisib	46.0618	10000	N/A	N/A	N/A	N/A	N/A	no synergy
MDAMB468	AZD1775:Alpelisib	AZD1775	Alpelisib	8.06567	10000	N/A	N/A	N/A	N/A	N/A	no synergy
NCIH1299	AZD1775:Alpelisib	AZD1775	Alpelisib	296.789	10000	N/A	N/A	N/A	N/A	N/A	no synergy
NCIH1437	AZD1775:Alpelisib	AZD1775	Alpelisib	28.6749	10000	N/A	N/A	N/A	N/A	N/A	no synergy
NCIH1563	AZD1775:Alpelisib	AZD1775	Alpelisib	480.722	10000	N/A	N/A	N/A	N/A	N/A	no synergy
NCIH1650	AZD1775:Alpelisib	AZD1775	Alpelisib	35.2202	10000	N/A	N/A	N/A	N/A	N/A	no synergy
NCIH1703	AZD1775:Alpelisib	AZD1775	Alpelisib	3597.75	10000	0.00510426	0.00499079	0.442577	2000	8000	reliable
NCIH1793	AZD1775:Alpelisib	AZD1775	Alpelisib	9.92427	10000	N/A	N/A	N/A	N/A	N/A	no synergy
NCIH1975	AZD1775:Alpelisib	AZD1775	Alpelisib	7951.83	10000	N/A	N/A	N/A	N/A	N/A	no synergy
[truncated: 64,349 more rows]

## Sheet: readme
Legends
Cell_line	Name of the cell line
Combination_name	Combination of the compounds (Drug_A:Drug_B)
Drug_A	First compound of the combination, these are the 12 DDR acting compounds
Drug_B	Second compounds of the combination
IC50_A	In silico monotherapy IC50 value (nmol) of Drug_A in given cell line (with values over 10,000 entered as 10,000)
IC50_B	In silico monotherapy IC50 value (nmol) of Drug_B in given cell line (with values over 10,000 entered as 10,000)
Bliss_max	Maximum Bliss synergy score of the combination in given cell line
Bliss_max_IC50	Maximum Bliss synergy score of the combination in given cell line with both compounds under IC50
Killrate	Calculated killrate value of the combination in given cell line at Bliss_max_IC50
Combination_MaxDose_Drug_A	Dosage of Drug_B at Bliss_max_IC50 (nmol)
Combination_MaxDose_Drug_B	Dosage of Drug_A at Bliss_max_IC50 (nmol)
Grid_QC	Classification determining reliability of the combination's effect in given cell line
