# Supplementary material for: Network-driven cancer cell avatars for combination discovery and biomarker identification for DNA damage response inhibitors
Source: NPJ Syst Biol Appl. 2024 Jun 21;10:68. doi: 10.1038/s41540-024-00394-w (PMC11192759; doi:10.1038/s41540-024-00394-w)
Supplement: Supplementary file 5 — Supplementary Data 4 [file 41540_2024_394_MOESM5_ESM.xlsx]

## Sheet: combination_bm_PARPi_ATMi
Cell_line	Organ_of_origin	Combination_name	Drug_A	Drug_B	Hypothesis	Hypothesis_geneonly	Native_killrate_nomut	Native_killrate_mut	Bliss_max_nomut	Bliss_max_mut	Bliss_max_IC50_nomut	Bliss_max_IC50_mut	Drug_A_IC50_nomut (nmol)	Drug_A_IC50_mut (nmol)	Drug_A_IC50_diff_log	Drug_B_IC50_nomut (nmol)	Drug_B_IC50_mut (nmol)	Drug_B_IC50_diff_log	Overall_bliss_change	Overall_killrate_change	Direction
OVCAR4	Ovary	AZ13535704:Olaparib	AZ13535704	Olaparib	ABRAXAS1:mc5.0	ABRAXAS1	0.288231	0.288231	0.910079	0.0219474	0.910079	0.0219474	2.29018	2.55493	0.0475093	60.266	161.551	0.428237	-3.43973	-8.79354	resistance
CAL148	Breast	AZ13535704:Olaparib	AZ13535704	Olaparib	ABRAXAS1:mc5.0	ABRAXAS1	0.197698	0.197698	0.0252068	0.0005052	0.0252068	0	3.31756	3.31856	0.000130095	625.507	744.207	0.0754615	-5.10203	-6.74738	resistance
HT1197	Bladder	AZ13535704:Olaparib	AZ13535704	Olaparib	ABRAXAS1:mc5.0	ABRAXAS1	0.261232	0.261232	0.108974	0.0320927	0.108974	0.0320927	2.6663	2.6667	6.52344e-05	576.053	660.694	0.0595374	-4.52939	-6.51263	resistance
MDAMB175VII	Breast	AZ13535704:Olaparib	AZ13535704	Olaparib	ABRAXAS1:mc5.0	ABRAXAS1	0.246333	0.246872	0.0232863	1.927e-08	0.0232863	0	3.09229	3.09262	4.53837e-05	605.54	643.732	0.0265618	-4.73886	-6.41639	resistance
NCIH2085	Lung	AZ13535704:Olaparib	AZ13535704	Olaparib	ABRAXAS1:mc5.0	ABRAXAS1	0.243084	0.243084	0.0591243	3.067e-05	0.0576193	3.33067e-16	1.79718	1.79718	0	596.44	697.04	0.0676905	-3.88749	-5.48343	resistance
NCIH2228	Lung	AZ13535704:Olaparib	AZ13535704	Olaparib	ABRAXAS1:mc5.0	ABRAXAS1	0.223702	0.223702	0.0226787	5.424e-05	0.0120997	0	2.47893	2.47893	0	581.027	673.074	0.0638664	-3.02612	-4.71408	resistance
HCC1419	Breast	AZ13535704:Olaparib	AZ13535704	Olaparib	ABRAXAS1:mc5.0	ABRAXAS1	0.268799	0.268799	0.0247454	0.0002918	0.0247454	0.000291832	2.89808	2.89808	0	618.719	724.925	0.0688002	-4.59012	-6.56739	resistance
NCIH2122	Lung	AZ13535704:Olaparib	AZ13535704	Olaparib	ABRAXAS1:mc5.0	ABRAXAS1	0.168095	0.168095	0.0496378	4.558e-05	0.0322527	0	1.83436	1.83432	-9.41586e-06	585.367	742.655	0.103359	-5.30529	-7.2232	resistance
MDAMB436	Breast	AZ13535704:Olaparib	AZ13535704	Olaparib	ABRAXAS1:mc5.0	ABRAXAS1	0.224887	0.224887	0.19903	0.0091654	0.19903	0.00916536	2.6228	2.62223	-9.47704e-05	582.886	700.64	0.0799114	-6.18661	-7.93414	resistance
SF268	Brain	AZ13535704:Olaparib	AZ13535704	Olaparib	ABRAXAS1:mc5.0	ABRAXAS1	0.234363	0.234363	0.0696756	2.712e-06	0.0696756	0	2.72271	2.7214	-0.000209012	597.843	689.079	0.0616823	-4.44911	-6.34692	resistance
TCCSUP	Bladder	AZ13535704:Olaparib	AZ13535704	Olaparib	ATM:mc5.0	ATM	0.24867	0.24867	0.0635281	0.0503315	0.0635281	0	1.90335	9.29446	0.688706	593.73	663.351	0.0481545	-5.13733	-17.9438	resistance
MDAMB415	Breast	AZ13535704:Olaparib	AZ13535704	Olaparib	ATM:mc5.0	ATM	0.178918	0.179749	0.0215773	3.384e-05	0.0215773	0	1.40505	6.30052	0.651685	585.685	682.915	0.0667027	-4.63123	-16.0747	resistance
SKMEL28	Skin	AZ13535704:Olaparib	AZ13535704	Olaparib	ATM:mc5.0	ATM	0.163563	0.163563	0.139976	0.0003803	0.137858	0	1.41923	6.17513	0.638595	652.635	652.725	6.00181e-05	-6.22494	-16.202	resistance
SF539	Brain	AZ13535704:Olaparib	AZ13535704	Olaparib	ATM:mc5.0	ATM	0.161596	0.161596	0.0639568	0.0008027	0.0537732	0.000802697	1.64813	6.64333	0.605394	588.761	657.013	0.0476349	-5.92526	-17.0202	resistance
SNB75	Brain	AZ13535704:Olaparib	AZ13535704	Olaparib	ATM:mc5.0	ATM	0.234201	0.225207	0.039615	0.0119704	0.039615	0.0119704	1.89001	7.52954	0.600306	553.568	654.831	0.0729583	-8.35258	-20.0024	resistance
HCC1187	Breast	AZ13535704:Olaparib	AZ13535704	Olaparib	ATM:mc5.0	ATM	0.233922	0.234291	0.0227546	0.009695	0.0227546	0.009695	1.89911	7.48892	0.595868	589.003	721.125	0.0878933	-4.8862	-17.905	resistance
CAOV3	Ovary	AZ13535704:Olaparib	AZ13535704	Olaparib	ATM:mc5.0	ATM	0.178024	0.162707	0.021542	0.0330644	0.021542	0.0214413	1.8316	7.11227	0.589177	608.357	733.02	0.0809573	-5.10703	-16.999	resistance
T47D	Breast	AZ13535704:Olaparib	AZ13535704	Olaparib	ATM:mc5.0	ATM	0.197274	0.188428	0.193192	1.642e-05	0.152504	0	1.6422	5.91342	0.556412	761.567	756.457	-0.00292376	-5.99993	-16.083	resistance
NCIH2085	Lung	AZ13535704:Olaparib	AZ13535704	Olaparib	ATM:mc5.0	ATM	0.243084	0.243084	0.0591243	0.0107629	0.0576193	0.0107629	1.79718	6.43835	0.554183	596.44	705.138	0.072707	-9.2696	-21.0023	resistance
HCC38	Breast	AZ13535704:Olaparib	AZ13535704	Olaparib	ATM:mc5.0	ATM	0.254141	0.253487	0.0336225	0.0477245	0.0336225	0.0133629	2.1359	7.37769	0.538339	567.056	661.419	0.0668507	-4.25955	-15.2747	resistance
OVCAR4	Ovary	AZ13535704:Olaparib	AZ13535704	Olaparib	ATM:mc5.0	ATM	0.288231	0.279424	0.910079	3.328e-05	0.910079	4.63398e-06	2.29018	7.84704	0.534836	60.266	163.545	0.433565	-10.2789	-22.7966	resistance
NCIH23	Lung	AZ13535704:Olaparib	AZ13535704	Olaparib	ATM:mc5.0	ATM	0.227766	0.227766	0.139927	0.0009566	0.139927	0.00095661	2.31144	7.73996	0.524856	708.83	714.172	0.00326044	-5.74973	-15.3758	resistance
VMCUB1	Bladder	AZ13535704:Olaparib	AZ13535704	Olaparib	ATM:mc5.0	ATM	0.256525	0.256525	0.14777	0.009432	0.124455	0.009432	2.38279	7.85114	0.517847	710.502	710.46	-2.57249e-05	-5.54166	-14.4863	resistance
MDAMB157	Breast	AZ13535704:Olaparib	AZ13535704	Olaparib	ATM:mc5.0	ATM	0.231822	0.222805	0.0235509	0.0114904	0.0235509	0.0114904	2.30001	7.43876	0.509771	605.141	709.16	0.0688874	-7.10403	-18.5061	resistance
UACC62	Skin	AZ13535704:Olaparib	AZ13535704	Olaparib	ATM:mc5.0	ATM	0.215812	0.215812	0.0619586	0.0574693	0.0460874	0	2.48723	7.91556	0.502766	642.796	723.062	0.0511026	-4.53678	-15.1821	resistance
NCIH2228	Lung	AZ13535704:Olaparib	AZ13535704	Olaparib	ATM:mc5.0	ATM	0.223702	0.223702	0.0226787	4.542e-05	0.0120997	0	2.47893	7.88603	0.502593	581.027	673.215	0.0639569	-8.28346	-19.2084	resistance
HCC70	Breast	AZ13535704:Olaparib	AZ13535704	Olaparib	ATM:mc5.0	ATM	0.275258	0.275258	0.012882	0.0390427	0.0127196	0	2.56478	7.92167	0.489766	550.488	638.152	0.0641764	-3.76584	-14.6726	resistance
CALU3	Lung	AZ13535704:Olaparib	AZ13535704	Olaparib	ATM:mc5.0	ATM	0.264382	0.264382	0.0724558	0.0001207	0.0509905	0.000120689	2.53765	7.8062	0.488007	559.85	643.851	0.0607132	-4.94403	-15.354	resistance
RPMI7951	Skin	AZ13535704:Olaparib	AZ13535704	Olaparib	ATM:mc5.0	ATM	0.233865	0.233971	0.13761	0.0052232	0.13761	0.00522316	2.53277	7.78757	0.487807	716.545	729.741	0.00792548	-6.64478	-16.6521	resistance
NCIH838	Lung	AZ13535704:Olaparib	AZ13535704	Olaparib	ATM:mc5.0	ATM	0.242801	0.242801	0.0814796	6.555e-05	0.0119436	0	2.57976	7.8685	0.484313	554.323	642.397	0.0640404	-4.99097	-15.5913	resistance
NCIH1437	Lung	AZ13535704:Olaparib	AZ13535704	Olaparib	ATM:mc5.0	ATM	0.248625	0.248625	0.19024	0.0080256	0.19024	0	2.62239	7.9666	0.482576	702.042	701.919	-7.63081e-05	-5.43197	-14.6322	resistance
T24	Bladder	AZ13535704:Olaparib	AZ13535704	Olaparib	ATM:mc5.0	ATM	0.244973	0.244866	0.140371	0.0098079	0.131133	0.00980786	2.63917	7.95105	0.478958	726.612	726.682	4.20382e-05	-5.32757	-14.527	resistance
NCIH522	Lung	AZ13535704:Olaparib	AZ13535704	Olaparib	ATM:mc5.0	ATM	0.260393	0.260393	0.177846	0.0177058	0.172683	0.0177058	2.68235	8.00487	0.474838	645.665	650.943	0.00353609	-5.97813	-15.0982	resistance
NCIH2170	Lung	AZ13535704:Olaparib	AZ13535704	Olaparib	ATM:mc5.0	ATM	0.240262	0.239654	0.0483509	0.0054989	0.0239303	0.00549886	2.66728	7.94539	0.474047	572.337	664.101	0.0645821	-5.119	-15.5848	resistance
HT1376	Bladder	AZ13535704:Olaparib	AZ13535704	Olaparib	ATM:mc5.0	ATM	0.162289	0.162289	0.149887	0.0117733	0.149886	0.0117733	2.56085	7.55359	0.469769	707.456	755.391	0.0284725	-5.89263	-16.8408	resistance
HS578T	Breast	AZ13535704:Olaparib	AZ13535704	Olaparib	ATM:mc5.0	ATM	0.26348	0.26348	0.0590751	4.75e-05	0.0590751	1.11022e-16	2.60851	7.58563	0.463599	531.902	581.078	0.0384029	-5.08276	-14.8463	resistance
NCIH226	Lung	AZ13535704:Olaparib	AZ13535704	Olaparib	ATM:mc5.0	ATM	0.257488	0.257385	0.120222	0.0001487	0.120222	0	2.58027	7.49963	0.463374	566.384	607.051	0.0301136	-5.25145	-15.0848	resistance
MDAMB361	Breast	AZ13535704:Olaparib	AZ13535704	Olaparib	ATM:mc5.0	ATM	0.176148	0.170917	0.0324019	0.0003944	0.0324019	0.000315849	2.56766	7.44728	0.46246	586.564	713.245	0.0849229	-5.63749	-17.2358	resistance
BT20	Breast	AZ13535704:Olaparib	AZ13535704	Olaparib	ATM:mc5.0	ATM	0.189591	0.189591	0.134419	0.0007443	0.128643	0.000744255	2.57048	7.45047	0.46217	611.262	615.603	0.00307329	-6.49022	-16.1887	resistance
EKVX	Lung	AZ13535704:Olaparib	AZ13535704	Olaparib	ATM:mc5.0	ATM	0.225855	0.225855	0.0691159	0.0085254	0.0332862	0.00852543	2.59381	7.51701	0.462107	746.638	761.186	0.00838056	-9.06489	-19.811	resistance
MDAMB436	Breast	AZ13535704:Olaparib	AZ13535704	Olaparib	ATM:mc5.0	ATM	0.224887	0.224887	0.19903	0.52777	0.19903	0.52777	2.6228	7.57459	0.460594	582.886	724.881	0.0946831	-4.98126	-17.1562	resistance
HCC1806	Breast	AZ13535704:Olaparib	AZ13535704	Olaparib	ATM:mc5.0	ATM	0.272994	0.272882	0.161284	0.0016887	0.138802	0.00168871	2.65906	7.67271	0.460221	765.469	765.389	-4.5864e-05	-5.39288	-14.77	resistance
MDAMB231	Breast	AZ13535704:Olaparib	AZ13535704	Olaparib	ATM:mc5.0	ATM	0.251966	0.251966	0.084625	1.121e-05	0.084625	0	2.67401	7.69005	0.458766	545.264	644.259	0.0724535	-5.14048	-15.9904	resistance
HT1197	Bladder	AZ13535704:Olaparib	AZ13535704	Olaparib	ATM:mc5.0	ATM	0.261232	0.261232	0.108974	0.057332	0.108974	0.057332	2.6663	7.65556	0.458069	576.053	678.826	0.0712959	-9.26614	-20.5915	resistance
OVCAR8	Ovary	AZ13535704:Olaparib	AZ13535704	Olaparib	ATM:mc5.0	ATM	0.215783	0.215666	0.109695	0.0091884	0.067542	0	2.69709	7.72195	0.456831	662.828	717.081	0.0341672	-5.54159	-15.9169	resistance
SF268	Brain	AZ13535704:Olaparib	AZ13535704	Olaparib	ATM:mc5.0	ATM	0.234363	0.234373	0.0696756	0.0200866	0.0696756	0.0200866	2.72271	7.76507	0.455143	597.843	697.17	0.0667518	-9.22401	-20.4395	resistance
UACC257	Skin	AZ13535704:Olaparib	AZ13535704	Olaparib	ATM:mc5.0	ATM	0.253033	0.253033	0.122805	0.0867736	0.0931785	0	2.76804	7.85593	0.453025	736.716	736.786	4.10785e-05	-4.27097	-13.5617	resistance
SF295	Brain	AZ13535704:Olaparib	AZ13535704	Olaparib	ATM:mc5.0	ATM	0.230975	0.225663	0.0716707	1.481e-05	0.0716707	0	2.71551	7.70001	0.45264	668.548	714.923	0.0291267	-4.05415	-14.4108	resistance
NCIH1563	Lung	AZ13535704:Olaparib	AZ13535704	Olaparib	ATM:mc5.0	ATM	0.26355	0.26355	0.262575	0.075391	0.262575	0	2.80774	7.95873	0.452488	672.35	728.646	0.0349212	-4.88667	-14.8305	resistance
SKMES1	Lung	AZ13535704:Olaparib	AZ13535704	Olaparib	ATM:mc5.0	ATM	0.252873	0.244307	0.19185	0.0013829	0.144278	0	2.72703	7.72866	0.452414	669.843	664.838	-0.00325743	-6.03666	-14.823	resistance
SW900	Lung	AZ13535704:Olaparib	AZ13535704	Olaparib	ATM:mc5.0	ATM	0.253695	0.253486	0.0832345	0.0007917	0.0832345	0.000142896	2.74381	7.77544	0.45237	609.371	672.884	0.0430585	-5.95137	-16.1683	resistance
HOP62	Lung	AZ13535704:Olaparib	AZ13535704	Olaparib	ATM:mc5.0	ATM	0.2622	0.2622	1.11e-16	0.0092605	1.11022e-16	0.000289736	2.74593	7.77852	0.452208	630.766	630.766	0	-4.91456	-13.8109	resistance
OV90	Ovary	AZ13535704:Olaparib	AZ13535704	Olaparib	ATM:mc5.0	ATM	0.257815	0.257815	0.0434384	0.0811531	0.0434384	0.0811531	2.83896	8.03404	0.451774	596.307	743.783	0.0959763	-4.2603	-16.1467	resistance
CALU6	Lung	AZ13535704:Olaparib	AZ13535704	Olaparib	ATM:mc5.0	ATM	0.25336	0.2444	0.0384287	0.0007937	0.0368759	0.000793652	2.77328	7.81749	0.450074	622.869	706.627	0.0547936	-4.91918	-15.0032	resistance
NCIH1650	Lung	AZ13535704:Olaparib	AZ13535704	Olaparib	ATM:mc5.0	ATM	0.25122	0.251114	0.0238428	0.0134971	0.0238428	0	2.78394	7.84225	0.449781	621.315	751.802	0.0827916	-6.71249	-18.3839	resistance
NCIH460	Lung	AZ13535704:Olaparib	AZ13535704	Olaparib	ATM:mc5.0	ATM	0.235786	0.235786	0.0014055	0.0155002	0.00140547	0.0155002	2.78969	7.85006	0.449317	517.576	517.459	-9.86068e-05	-5.26453	-13.9532	resistance
NCIH1793	Lung	AZ13535704:Olaparib	AZ13535704	Olaparib	ATM:mc5.0	ATM	0.24367	0.243443	0.212054	0.919226	0.185016	0.919226	2.76635	7.77954	0.449047	734.29	740.847	0.00386098	1.8763	-7.64995	resistance
DMS114	Lung	AZ13535704:Olaparib	AZ13535704	Olaparib	ATM:mc5.0	ATM	0.252069	0.242979	0.0857721	0.0008904	0.0736904	0.00014148	2.82258	7.91301	0.447695	665.577	715.012	0.0311147	-4.71498	-14.5702	resistance
J82	Bladder	AZ13535704:Olaparib	AZ13535704	Olaparib	ATM:mc5.0	ATM	0.264033	0.264033	0.0097237	2.22e-16	0.00972374	2.22045e-16	2.78348	7.77999	0.44639	611.832	630.17	0.0128257	-5.20498	-14.3157	resistance
HCC1419	Breast	AZ13535704:Olaparib	AZ13535704	Olaparib	ATM:mc5.0	ATM	0.268799	0.259804	0.0247454	0.0097969	0.0247454	0.00979692	2.89808	8.07054	0.444793	618.719	719.469	0.0655189	-9.04766	-19.5833	resistance
NCIH1299	Lung	AZ13535704:Olaparib	AZ13535704	Olaparib	ATM:mc5.0	ATM	0.245421	0.245421	0.0537849	0.0132688	0.0477458	0	2.79723	7.76483	0.443403	661.198	753.265	0.0566163	-4.60105	-15.4748	resistance
NCIH520	Lung	AZ13535704:Olaparib	AZ13535704	Olaparib	ATM:mc5.0	ATM	0.306188	0.306179	0.0154974	0.0002715	0.0107461	5.7291e-05	2.86807	7.95654	0.443135	599.191	617.094	0.0127856	-5.26175	-14.3381	resistance
CAMA1	Breast	AZ13535704:Olaparib	AZ13535704	Olaparib	ATM:mc5.0	ATM	0.271438	0.278011	0.811532	0.0046919	0.811532	0.0046919	1.93385	5.33354	0.440593	45.7211	144.19	0.498817	-3.50072	-13.6123	resistance
NCIH2291	Lung	AZ13535704:Olaparib	AZ13535704	Olaparib	ATM:mc5.0	ATM	0.260935	0.260935	0.0130624	0.001666	0.0130624	0	2.70163	7.42048	0.438806	565.789	664.582	0.0698944	-4.52681	-15.3295	resistance
BT549	Breast	AZ13535704:Olaparib	AZ13535704	Olaparib	ATM:mc5.0	ATM	0.246086	0.246086	0.111964	3.341e-05	0.111964	0	2.85215	7.81667	0.43785	697.298	742.1	0.0270437	-5.26124	-15.0372	resistance
A2780	Ovary	AZ13535704:Olaparib	AZ13535704	Olaparib	ATM:mc5.0	ATM	0.270356	0.270356	0.112409	0.0236513	0.0811883	0.000476404	2.89094	7.84209	0.433392	749.923	749.923	-3.95752e-11	-4.66323	-13.5358	resistance
SKMEL30	Skin	AZ13535704:Olaparib	AZ13535704	Olaparib	ATM:mc5.0	ATM	0.278793	0.278793	0.0247379	0.0091855	0.0247379	0.000147011	2.86264	7.64934	0.426856	593.721	699.03	0.070913	-3.54171	-13.9562	resistance
NCIH2122	Lung	AZ13535704:Olaparib	AZ13535704	Olaparib	ATM:mc5.0	ATM	0.168095	0.153421	0.0496378	0.0005344	0.0322527	0.00053439	1.83436	4.89551	0.426313	585.367	739.974	0.101789	-7.32681	-13.4077	resistance
MDAMB175VII	Breast	AZ13535704:Olaparib	AZ13535704	Olaparib	ATM:mc5.0	ATM	0.246333	0.252714	0.0232863	0.0656459	0.0232863	0.0656459	3.09229	7.9203	0.408461	605.54	749.36	0.0925475	-7.70222	-19.5825	resistance
A549	Lung	AZ13535704:Olaparib	AZ13535704	Olaparib	ATM:mc5.0	ATM	0.225109	0.225004	0.0285135	0.0233559	0.0285135	0	3.12233	7.83752	0.399699	474.158	495.166	0.0188274	-5.18333	-13.4005	resistance
CAL120	Breast	AZ13535704:Olaparib	AZ13535704	Olaparib	ATM:mc5.0	ATM	0.26406	0.26406	0.0837928	0.0967759	0.0260674	0	3.1923	7.83562	0.389969	752.803	752.803	0	-3.16962	-11.6912	resistance
HCC1954	Breast	AZ13535704:Olaparib	AZ13535704	Olaparib	ATM:mc5.0	ATM	0.258978	0.258978	0.0230649	0.0012801	0.0230649	0.00128013	3.05867	7.46346	0.387407	617.084	743.093	0.0806984	-5.01138	-16.6452	resistance
A375	Skin	AZ13535704:Olaparib	AZ13535704	Olaparib	ATM:mc5.0	ATM	0.206967	0.206967	0.149678	0.0124346	0.149678	0.0124346	3.26775	7.91933	0.384439	702.748	744.555	0.025097	-5.06641	-14.3143	resistance
LOXIMVI	Skin	AZ13535704:Olaparib	AZ13535704	Olaparib	ATM:mc5.0	ATM	0.251115	0.251115	0.240468	0.0195797	0.240468	0.0195797	3.30029	7.97971	0.383435	747.512	747.369	-8.28554e-05	-5.26683	-13.4857	resistance
KU1919	Bladder	AZ13535704:Olaparib	AZ13535704	Olaparib	ATM:mc5.0	ATM	0.23507	0.225985	0.152095	0.930078	0.138475	0.930078	3.25888	7.74097	0.375726	598.046	734.096	0.0890181	4.13808	-6.53566	resistance
SKMEL5	Skin	AZ13535704:Olaparib	AZ13535704	Olaparib	ATM:mc5.0	ATM	0.233721	0.233708	0.222637	0.0742126	0.222637	0.013231	3.29349	7.70479	0.369104	743.456	743.472	9.12789e-06	-4.70857	-13.1475	resistance
SW780	Bladder	AZ13535704:Olaparib	AZ13535704	Olaparib	ATM:mc5.0	ATM	0.254936	0.254936	0.141842	0.115588	0.114528	0	3.3718	7.81514	0.365075	735.529	740.727	0.00305851	-3.50124	-11.9771	resistance
NCIH1975	Lung	AZ13535704:Olaparib	AZ13535704	Olaparib	ATM:mc5.0	ATM	0.259736	0.259736	0.114612	0.0945091	0.114612	0.00299041	3.3379	7.72313	0.36432	709.496	744.671	0.0210146	-3.74269	-12.7553	resistance
HCC1428	Breast	AZ13535704:Olaparib	AZ13535704	Olaparib	ATM:mc5.0	ATM	0.195622	0.187928	0.0131441	0.0105394	0.0131441	0.0105394	3.314	7.59193	0.36	630.788	739.411	0.0690027	-4.55955	-14.9589	resistance
CAL148	Breast	AZ13535704:Olaparib	AZ13535704	Olaparib	ATM:mc5.0	ATM	0.197698	0.197437	0.0252068	0.0112448	0.0252068	0.000151736	3.31756	7.35052	0.345499	625.507	745.932	0.0764674	-9.93379	-21.0384	resistance
DU4475	Breast	AZ13535704:Olaparib	AZ13535704	Olaparib	ATM:mc5.0	ATM	0.182669	0.174242	0.0216898	0.0001582	0.0216898	0	3.4544	7.54515	0.339296	614.2	731.329	0.0758035	-7.04073	-17.6237	resistance
MDAMB468	Breast	AZ13535704:Olaparib	AZ13535704	Olaparib	ATM:mc5.0	ATM	0.231306	0.222483	0.0337108	0.0004595	0.0114035	0	0.946576	1.83605	0.28773	551.27	603.35	0.0392047	-3.87225	-11.1399	resistance
BFTC905	Bladder	AZ13535704:Olaparib	AZ13535704	Olaparib	ATM:mc5.0	ATM	0.253527	0.253527	0.0097939	4.441e-16	0.00979386	4.44089e-16	3.44529	5.91544	0.234761	551.733	563.141	0.00888841	-3.99646	-11.595	resistance
HCC1143	Breast	AZ13535704:Olaparib	AZ13535704	Olaparib	ATM:mc5.0	ATM	0.281158	0.281193	0.0950615	5.629e-05	0.0950615	0	5.47549	7.99295	0.164284	657.303	734.283	0.0480982	-2.19698	-7.23174	resistance
HCC1187	Breast	AZ13535704:Olaparib	AZ13535704	Olaparib	ATR:mc5.0	ATR	0.233922	0.233868	0.0227546	0.0228413	0.0227546	0.0228413	1.89911	15.0397	0.898689	589.003	589.65	0.000476566	4.38066	-14.7475	resistance
CAL148	Breast	AZ13535704:Olaparib	AZ13535704	Olaparib	ATR:mc5.0	ATR	0.197698	0.197698	0.0252068	0.0890777	0.0252068	0.0475787	3.31756	26.2076	0.897608	625.507	666.09	0.0273008	-3.47515	-32.1323	resistance
BFTC905	Bladder	AZ13535704:Olaparib	AZ13535704	Olaparib	ATR:mc5.0	ATR	0.253527	0.253527	0.0097939	0.0496287	0.00979386	0.0496287	3.44529	25.9428	0.876791	551.733	551.733	0	-3.56369	-26.05	resistance
HCC1428	Breast	AZ13535704:Olaparib	AZ13535704	Olaparib	ATR:mc5.0	ATR	0.195622	0.195622	0.0131441	0.0291458	0.0131441	0.0291458	3.314	24.8823	0.875539	630.788	631.654	0.000596309	1.93525	-22.9346	resistance
A549	Lung	AZ13535704:Olaparib	AZ13535704	Olaparib	ATR:mc5.0	ATR	0.225109	0.225109	0.0285135	0.0113741	0.0285135	0.0113741	3.12233	22.1582	0.851055	474.158	474.158	0	-2.27907	-20.9604	resistance
HCC1954	Breast	AZ13535704:Olaparib	AZ13535704	Olaparib	ATR:mc5.0	ATR	0.258978	0.258978	0.0230649	0.0230649	0.0230649	0.0230649	3.05867	21.1788	0.840368	617.084	617.084	0	-2.83224	-25.3581	resistance
BT549	Breast	AZ13535704:Olaparib	AZ13535704	Olaparib	ATR:mc5.0	ATR	0.246086	0.246086	0.111964	0.103428	0.111964	0.103428	2.85215	17.5504	0.789114	697.298	697.298	0	1.13555	-17.9665	resistance
HT1197	Bladder	AZ13535704:Olaparib	AZ13535704	Olaparib	ATR:mc5.0	ATR	0.261232	0.261232	0.108974	0.102266	0.108974	0.102266	2.6663	16.0365	0.779202	576.053	575.998	-4.179e-05	0.887512	-16.9278	resistance
A2780	Ovary	AZ13535704:Olaparib	AZ13535704	Olaparib	ATR:mc5.0	ATR	0.270356	0.270356	0.112409	0.190937	0.0811883	0.190937	2.89094	16.3259	0.751837	749.923	750.054	7.57237e-05	7.77725	-10.5692	resistance
DU4475	Breast	AZ13535704:Olaparib	AZ13535704	Olaparib	ATR:mc5.0	ATR	0.182669	0.182669	0.0216898	0.0131264	0.0216898	0.0131264	3.4544	18.77	0.735091	614.2	617.873	0.00258964	1.83935	-20.1896	resistance
NCIH226	Lung	AZ13535704:Olaparib	AZ13535704	Olaparib	ATR:mc5.0	ATR	0.257488	0.257488	0.120222	0.173687	0.120222	0.173687	2.58027	13.0374	0.703527	566.384	582.42	0.0121249	2.83088	-12.795	resistance
NCIH1563	Lung	AZ13535704:Olaparib	AZ13535704	Olaparib	ATR:mc5.0	ATR	0.26355	0.26355	0.262575	0.222882	0.262575	0.219004	2.80774	13.8502	0.6931	672.35	672.35	0	1.08889	-15.3729	resistance
NCIH460	Lung	AZ13535704:Olaparib	AZ13535704	Olaparib	ATR:mc5.0	ATR	0.235786	0.235786	0.0014055	0.0014055	0.00140547	0.00140547	2.78969	13.6191	0.68859	517.576	517.576	0	-2.30843	-16.9758	resistance
UACC257	Skin	AZ13535704:Olaparib	AZ13535704	Olaparib	ATR:mc5.0	ATR	0.253033	0.253033	0.122805	0.197671	0.0931785	0.197671	2.76804	13.3289	0.682621	736.716	737.294	0.00034071	7.73692	-9.63986	resistance
SKMEL5	Skin	AZ13535704:Olaparib	AZ13535704	Olaparib	ATR:mc5.0	ATR	0.233721	0.233721	0.222637	0.20441	0.222637	0.198696	3.29349	15.785	0.680588	743.456	743.511	3.17088e-05	2.07645	-16.0395	resistance
OV90	Ovary	AZ13535704:Olaparib	AZ13535704	Olaparib	ATR:mc5.0	ATR	0.257815	0.257815	0.0434384	0.0968118	0.0434384	0.0968118	2.83896	13.5837	0.679859	596.307	592.331	-0.00290551	5.20247	-11.0297	resistance
UMUC3	Bladder	AZ13535704:Olaparib	AZ13535704	Olaparib	ATR:mc5.0	ATR	0.235996	0.235996	0.201469	0.199614	0.199911	0.199614	6.24556	28.3914	0.657615	757.169	757.169	0	1.96381	-17.0284	resistance
OVCAR8	Ovary	AZ13535704:Olaparib	AZ13535704	Olaparib	ATR:mc5.0	ATR	0.215783	0.215783	0.109695	0.133622	0.067542	0.112806	2.69709	12.2287	0.656484	662.828	712.763	0.0315441	7.1055	-10.277	resistance
SKMEL28	Skin	AZ13535704:Olaparib	AZ13535704	Olaparib	ATR:mc5.0	ATR	0.163563	0.163563	0.139976	0.13985	0.137858	0.137858	1.41923	6.36462	0.651721	652.635	652.635	0	0.691029	-7.75881	resistance
KU1919	Bladder	AZ13535704:Olaparib	AZ13535704	Olaparib	ATR:mc5.0	ATR	0.23507	0.23507	0.152095	0.154221	0.138475	0.145686	3.25888	13.9429	0.631286	598.046	598.046	0	0.735727	-14.4871	resistance
LOXIMVI	Skin	AZ13535704:Olaparib	AZ13535704	Olaparib	ATR:mc5.0	ATR	0.251115	0.251115	0.240468	0.205982	0.240468	0.205982	3.30029	14.0989	0.630631	747.512	747.512	0	1.99575	-13.946	resistance
A375	Skin	AZ13535704:Olaparib	AZ13535704	Olaparib	ATR:mc5.0	ATR	0.206967	0.206967	0.149678	0.117288	0.149678	0.117288	3.26775	13.3964	0.612738	702.748	702.748	0	1.03995	-15.5517	resistance
HCC1937	Breast	AZ13535704:Olaparib	AZ13535704	Olaparib	ATR:mc5.0	ATR	0.277062	0.277062	0.142128	0.161223	0.142128	0.161223	2.74579	10.652	0.588764	602.465	655.872	0.0368867	7.67106	-4.6558	resistance
HCC1806	Breast	AZ13535704:Olaparib	AZ13535704	Olaparib	ATR:mc5.0	ATR	0.272994	0.272994	0.161284	0.157878	0.138802	0.150765	2.65906	8.6307	0.511319	765.469	765.469	0	1.63514	-8.97038	resistance
NCIH522	Lung	AZ13535704:Olaparib	AZ13535704	Olaparib	ATR:mc5.0	ATR	0.260393	0.260393	0.177846	0.178711	0.172683	0.172735	2.68235	7.55088	0.449482	645.665	645.665	0	1.89294	-6.64528	resistance
EKVX	Lung	AZ13535704:Olaparib	AZ13535704	Olaparib	ATR:mc5.0	ATR	0.225855	0.225855	0.0691159	0.148187	0.0332862	0.124364	2.59381	7.18855	0.442703	746.638	746.896	0.000150065	1.48175	-8.67077	resistance
MDAMB468	Breast	AZ13535704:Olaparib	AZ13535704	Olaparib	ATR:mc5.0	ATR	0.231306	0.231306	0.0337108	0.0223447	0.0114035	0.0114035	0.946576	2.51922	0.425111	551.27	551.27	-2.28898e-12	2.04862	-4.73153	resistance
BT20	Breast	AZ13535704:Olaparib	AZ13535704	Olaparib	ATR:mc5.0	ATR	0.189591	0.189615	0.134419	0.134488	0.128643	0.116676	2.57048	6.7844	0.421498	611.262	611.357	6.76272e-05	0.677245	-8.21604	resistance
SF268	Brain	AZ13535704:Olaparib	AZ13535704	Olaparib	ATR:mc5.0	ATR	0.234363	0.243235	0.0696756	0.221792	0.0696756	0.221792	2.72271	7.09942	0.416221	597.843	697.41	0.0669011	3.78775	-6.58802	resistance
RPMI7951	Skin	AZ13535704:Olaparib	AZ13535704	Olaparib	ATR:mc5.0	ATR	0.233865	0.233865	0.13761	0.141126	0.13761	0.135983	2.53277	6.59049	0.415323	716.545	716.545	0	1.6476	-5.84377	resistance
T24	Bladder	AZ13535704:Olaparib	AZ13535704	Olaparib	ATR:mc5.0	ATR	0.244973	0.244973	0.140371	0.131178	0.131133	0.131178	2.63917	6.83244	0.413109	726.612	726.612	0	1.9035	-5.61806	resistance
NCIH1650	Lung	AZ13535704:Olaparib	AZ13535704	Olaparib	ATR:mc5.0	ATR	0.25122	0.25122	0.0238428	0.0356066	0.0238428	0.0356066	2.78394	7.16519	0.410568	621.315	623.438	0.00148109	3.8637	-4.6471	resistance
NCIH2170	Lung	AZ13535704:Olaparib	AZ13535704	Olaparib	ATR:mc5.0	ATR	0.240262	0.240262	0.0483509	0.047512	0.0239303	0.0252648	2.66728	6.72493	0.401619	572.337	572.402	4.90585e-05	1.46488	-5.85602	resistance
HCC1419	Breast	AZ13535704:Olaparib	AZ13535704	Olaparib	ATR:mc5.0	ATR	0.268799	0.268799	0.0247454	0.0160811	0.0247454	0.0125582	2.89808	7.17996	0.394012	618.719	624.683	0.00416651	2.09396	-5.4977	resistance
CALU6	Lung	AZ13535704:Olaparib	AZ13535704	Olaparib	ATR:mc5.0	ATR	0.25336	0.25336	0.0384287	0.0414556	0.0368759	0.0414556	2.77328	6.82313	0.390991	622.869	622.869	0	1.4564	-6.01283	resistance
SKMES1	Lung	AZ13535704:Olaparib	AZ13535704	Olaparib	ATR:mc5.0	ATR	0.252873	0.252873	0.19185	0.178374	0.144278	0.138206	2.72703	6.59326	0.38341	669.843	669.843	0	1.55463	-5.76267	resistance
NCIH1793	Lung	AZ13535704:Olaparib	AZ13535704	Olaparib	ATRIP:mc0.3	ATRIP	0.24367	0.214788	0.212054	0.0001348	0.185016	0.000134766	2.76635	0.444542	-0.793994	734.29	121.22	-0.782293	-5.42181	14.2559	sensitivity
NCIH2085	Lung	AZ13535704:Olaparib	AZ13535704	Olaparib	C_ARPA:mc5.0	C_ARPA	0.243084	0.243177	0.0591243	0.0825416	0.0576193	0.0825416	1.79718	2.49669	0.142774	596.44	645.186	0.0341181	-4.25389	-5.48907	resistance
NCIH2228	Lung	AZ13535704:Olaparib	AZ13535704	Olaparib	C_ARPA:mc5.0	C_ARPA	0.223702	0.223702	0.0226787	0.137617	0.0120997	0.0928828	2.47893	2.78845	0.0510975	581.027	664.675	0.0584126	-2.85482	-4.59948	resistance
OVCAR4	Ovary	AZ13535704:Olaparib	AZ13535704	Olaparib	C_ARPA:mc5.0	C_ARPA	0.288231	0.279294	0.910079	0.0633493	0.910079	0.0633493	2.29018	2.38757	0.0180854	60.266	144.608	0.380121	-3.12571	-8.06701	resistance
CAL148	Breast	AZ13535704:Olaparib	AZ13535704	Olaparib	C_ARPA:mc5.0	C_ARPA	0.197698	0.189303	0.0252068	0.0867398	0.0252068	0.0867398	3.31756	3.36982	0.00678734	625.507	682.028	0.0375699	-5.08668	-6.02987	resistance
HT1197	Bladder	AZ13535704:Olaparib	AZ13535704	Olaparib	C_ARPA:mc5.0	C_ARPA	0.261232	0.252339	0.108974	0.0235074	0.108974	0.0235074	2.6663	2.68783	0.00349311	576.053	587.314	0.00840797	-5.08104	-5.20011	resistance
MDAMB175VII	Breast	AZ13535704:Olaparib	AZ13535704	Olaparib	C_ARPA:mc5.0	C_ARPA	0.246333	0.235142	0.0232863	0.0239499	0.0232863	0.0239499	3.09229	3.11029	0.00252074	605.54	630.862	0.0177915	-5.20617	-5.39026	resistance
NCIH2122	Lung	AZ13535704:Olaparib	AZ13535704	Olaparib	C_ARPA:mc5.0	C_ARPA	0.168095	0.158872	0.0496378	0.0215191	0.0322527	0.0215191	1.83436	1.83446	2.30741e-05	585.367	587.713	0.00173719	-5.82892	-5.91574	resistance
SF268	Brain	AZ13535704:Olaparib	AZ13535704	Olaparib	C_ARPA:mc5.0	C_ARPA	0.234363	0.234363	0.0696756	0.0808535	0.0696756	0.0593845	2.72271	2.72272	3.35658e-07	597.843	642.513	0.0312948	-4.72851	-5.57249	resistance
MDAMB436	Breast	AZ13535704:Olaparib	AZ13535704	Olaparib	C_ARPA:mc5.0	C_ARPA	0.224887	0.224887	0.19903	0.0751833	0.19903	0.0406864	2.6228	2.61905	-0.000621986	582.886	630.279	0.0339493	-5.57477	-6.58059	resistance
HCC1419	Breast	AZ13535704:Olaparib	AZ13535704	Olaparib	C_ARPA:mc5.0	C_ARPA	0.268799	0.259804	0.0247454	0.0370051	0.0247454	0.0123803	2.89808	2.89361	-0.000669559	618.719	626.564	0.00547209	-5.18731	-5.11965	resistance
HCC38	Breast	AZ13535704:Olaparib	AZ13535704	Olaparib	C_ATR:mc5.0	C_ATR	0.254141	0.2535	0.0336225	0.0947435	0.0336225	0.0831268	2.1359	17.8717	0.922585	567.056	663.147	0.0679842	0.861324	-21.0293	resistance
HCC1187	Breast	AZ13535704:Olaparib	AZ13535704	Olaparib	C_ATR:mc5.0	C_ATR	0.233922	0.233974	0.0227546	0.10774	0.0227546	0.0656248	1.89911	15.0562	0.899164	589.003	699.664	0.0747718	6.1081	-16.321	resistance
CAL148	Breast	AZ13535704:Olaparib	AZ13535704	Olaparib	C_ATR:mc5.0	C_ATR	0.197698	0.197674	0.0252068	0.162541	0.0252068	0.140536	3.31756	26.1979	0.897447	625.507	746.091	0.0765598	-2.87458	-33.3875	resistance
BFTC905	Bladder	AZ13535704:Olaparib	AZ13535704	Olaparib	C_ATR:mc5.0	C_ATR	0.253527	0.253527	0.0097939	0.088528	0.00979386	0.088528	3.44529	25.9326	0.876621	551.733	560.343	0.0067251	-2.82378	-25.6594	resistance
HCC1428	Breast	AZ13535704:Olaparib	AZ13535704	Olaparib	C_ATR:mc5.0	C_ATR	0.195622	0.186793	0.0131441	0.130221	0.0131441	0.111622	3.314	24.8774	0.875452	630.788	739.885	0.0692813	3.10251	-23.4898	resistance
MDAMB175VII	Breast	AZ13535704:Olaparib	AZ13535704	Olaparib	C_ATR:mc5.0	C_ATR	0.246333	0.252607	0.0232863	0.0880131	0.0232863	0.0673022	3.09229	23.0525	0.872437	605.54	721.169	0.075894	0.861148	-22.9315	resistance
J82	Bladder	AZ13535704:Olaparib	AZ13535704	Olaparib	C_ATR:mc5.0	C_ATR	0.264033	0.264033	0.0097237	0.0489002	0.00972374	0.0489002	2.78348	17.3788	0.795432	611.832	611.877	3.21732e-05	1.03261	-17.2329	resistance
BT549	Breast	AZ13535704:Olaparib	AZ13535704	Olaparib	C_ATR:mc5.0	C_ATR	0.246086	0.246086	0.111964	0.140732	0.111964	0.107351	2.85215	17.5071	0.788043	697.298	742.1	0.0270437	1.39439	-18.9436	resistance
HT1197	Bladder	AZ13535704:Olaparib	AZ13535704	Olaparib	C_ATR:mc5.0	C_ATR	0.261232	0.261232	0.108974	0.0950376	0.108974	0.0819125	2.6663	16.0378	0.779236	576.053	669.253	0.0651276	2.59703	-18.0058	resistance
A2780	Ovary	AZ13535704:Olaparib	AZ13535704	Olaparib	C_ATR:mc5.0	C_ATR	0.270356	0.270232	0.112409	0.146175	0.0811883	0.119095	2.89094	16.2659	0.750238	749.923	751.501	0.000912827	7.29865	-11.0958	resistance
UACC62	Skin	AZ13535704:Olaparib	AZ13535704	Olaparib	C_ATR:mc5.0	C_ATR	0.215812	0.215812	0.0619586	0.112324	0.0460874	0.066345	2.48723	13.3602	0.730099	642.796	726.54	0.0531864	0.944902	-16.9021	resistance
DU4475	Breast	AZ13535704:Olaparib	AZ13535704	Olaparib	C_ATR:mc5.0	C_ATR	0.182669	0.182848	0.0216898	0.162741	0.0216898	0.124523	3.4544	18.5257	0.729402	614.2	742.196	0.0822091	3.21494	-21.2851	resistance
NCIH226	Lung	AZ13535704:Olaparib	AZ13535704	Olaparib	C_ATR:mc5.0	C_ATR	0.257488	0.257385	0.120222	0.148002	0.120222	0.148002	2.58027	13.0876	0.705195	566.384	609.473	0.0318433	2.49022	-14.4071	resistance
NCIH1563	Lung	AZ13535704:Olaparib	AZ13535704	Olaparib	C_ATR:mc5.0	C_ATR	0.26355	0.26355	0.262575	0.10023	0.262575	0.088777	2.80774	13.8831	0.69413	672.35	729.191	0.0352459	1.07894	-17.0231	resistance
NCIH460	Lung	AZ13535704:Olaparib	AZ13535704	Olaparib	C_ATR:mc5.0	C_ATR	0.235786	0.235786	0.0014055	0.0152139	0.00140547	0.0152139	2.78969	13.6699	0.69021	517.576	517.853	0.000232571	-2.19235	-16.9976	resistance
UACC257	Skin	AZ13535704:Olaparib	AZ13535704	Olaparib	C_ATR:mc5.0	C_ATR	0.253033	0.253033	0.122805	0.138448	0.0931785	0.12933	2.76804	13.4109	0.685284	736.716	738.474	0.00103536	7.08825	-10.5091	resistance
NCIH1299	Lung	AZ13535704:Olaparib	AZ13535704	Olaparib	C_ATR:mc5.0	C_ATR	0.245421	0.245421	0.0537849	0.0754336	0.0477458	0.0754336	2.79723	13.4954	0.683458	661.198	753.265	0.0566164	0.639075	-17.7305	resistance
OV90	Ovary	AZ13535704:Olaparib	AZ13535704	Olaparib	C_ATR:mc5.0	C_ATR	0.257815	0.257815	0.0434384	0.140346	0.0434384	0.115872	2.83896	13.6508	0.681997	596.307	732.648	0.0894251	6.72181	-12.6079	resistance
SKMEL5	Skin	AZ13535704:Olaparib	AZ13535704	Olaparib	C_ATR:mc5.0	C_ATR	0.233721	0.233721	0.222637	0.15007	0.222637	0.1164	3.29349	15.7858	0.680609	743.456	743.483	1.55916e-05	1.16216	-16.9641	resistance
UMUC3	Bladder	AZ13535704:Olaparib	AZ13535704	Olaparib	C_ATR:mc5.0	C_ATR	0.235996	0.235996	0.201469	0.167964	0.199911	0.138314	6.24556	28.3915	0.657617	757.169	760.718	0.00203074	0.758579	-18.5757	resistance
OVCAR8	Ovary	AZ13535704:Olaparib	AZ13535704	Olaparib	C_ATR:mc5.0	C_ATR	0.215783	0.215666	0.109695	0.13851	0.067542	0.121945	2.69709	12.2065	0.655697	662.828	718.679	0.0351339	7.00811	-10.7983	resistance
LOXIMVI	Skin	AZ13535704:Olaparib	AZ13535704	Olaparib	C_ATR:mc5.0	C_ATR	0.251115	0.251115	0.240468	0.14302	0.240468	0.101893	3.30029	14.284	0.636298	747.512	750.366	0.00165498	1.36081	-15.0499	resistance
KU1919	Bladder	AZ13535704:Olaparib	AZ13535704	Olaparib	C_ATR:mc5.0	C_ATR	0.23507	0.225985	0.152095	0.0835799	0.138475	0.0731929	3.25888	13.8861	0.629513	598.046	713.367	0.0765784	2.10427	-15.9605	resistance
A375	Skin	AZ13535704:Olaparib	AZ13535704	Olaparib	C_ATR:mc5.0	C_ATR	0.206967	0.206967	0.149678	0.139924	0.149678	0.110263	3.26775	13.5892	0.618946	702.748	748.993	0.0276778	0.680886	-17.1008	resistance
HCC1937	Breast	AZ13535704:Olaparib	AZ13535704	Olaparib	C_ATR:mc5.0	C_ATR	0.277062	0.268173	0.142128	0.128193	0.142128	0.0949632	2.74579	10.482	0.581776	602.465	759.06	0.100344	8.2051	-5.97047	resistance
HCC1806	Breast	AZ13535704:Olaparib	AZ13535704	Olaparib	C_ATR:mc5.0	C_ATR	0.272994	0.271334	0.161284	0.0240987	0.138802	0.00878006	2.65906	8.16914	0.487449	765.469	766.962	0.000845824	0.801394	-9.56671	resistance
NCIH522	Lung	AZ13535704:Olaparib	AZ13535704	Olaparib	C_ATR:mc5.0	C_ATR	0.260393	0.260384	0.177846	0.137247	0.172683	0.126024	2.68235	7.80116	0.463643	645.665	648.825	0.00212049	1.11656	-7.83194	resistance
NCIH1703	Lung	AZ13535704:Olaparib	AZ13535704	Olaparib	C_ATR:mc5.0	C_ATR	0.237693	0.23738	0.41482	0.0376631	0.41482	0.0376631	2.76419	7.94678	0.458623	793.559	853.035	0.0313877	-3.10253	-14.8311	resistance
MDAMB468	Breast	AZ13535704:Olaparib	AZ13535704	Olaparib	C_ATR:mc5.0	C_ATR	0.231306	0.213121	0.0337108	0.009673	0.0114035	0.000131526	0.946576	2.58934	0.437034	551.27	610.077	0.0440207	2.07008	-5.25929	resistance
RPMI7951	Skin	AZ13535704:Olaparib	AZ13535704	Olaparib	C_ATR:mc5.0	C_ATR	0.233865	0.233971	0.13761	0.111524	0.13761	0.0747558	2.53277	6.67416	0.420802	716.545	725.375	0.00531921	1.05783	-7.02008	resistance
NCIH1650	Lung	AZ13535704:Olaparib	AZ13535704	Olaparib	C_ATR:mc5.0	C_ATR	0.25122	0.251114	0.0238428	0.110515	0.0238428	0.102084	2.78394	7.23513	0.414786	621.315	753.54	0.0837941	5.09755	-6.20357	resistance
T24	Bladder	AZ13535704:Olaparib	AZ13535704	Olaparib	C_ATR:mc5.0	C_ATR	0.244973	0.244866	0.140371	0.0431682	0.131133	0.0255146	2.63917	6.83281	0.413133	726.612	726.682	4.20404e-05	1.29222	-6.3959	resistance
SF268	Brain	AZ13535704:Olaparib	AZ13535704	Olaparib	C_ATR:mc5.0	C_ATR	0.234363	0.234373	0.0696756	0.147376	0.0696756	0.147376	2.72271	7.02677	0.411754	597.843	692.68	0.0639455	3.0146	-6.87466	resistance
NCIH2170	Lung	AZ13535704:Olaparib	AZ13535704	Olaparib	C_ATR:mc5.0	C_ATR	0.240262	0.240262	0.0483509	0.124838	0.0239303	0.11297	2.66728	6.74828	0.403125	572.337	664.477	0.0648279	1.83349	-7.137	resistance
CALU6	Lung	AZ13535704:Olaparib	AZ13535704	Olaparib	C_ATR:mc5.0	C_ATR	0.25336	0.2444	0.0384287	0.076601	0.0368759	0.076601	2.77328	6.86947	0.393931	622.869	707.22	0.0551579	1.72864	-7.04491	resistance
HCC1419	Breast	AZ13535704:Olaparib	AZ13535704	Olaparib	C_ATR:mc5.0	C_ATR	0.268799	0.259804	0.0247454	0.0939178	0.0247454	0.0774079	2.89808	7.07951	0.387893	618.719	719.224	0.0653712	2.91506	-6.26235	resistance
SKMES1	Lung	AZ13535704:Olaparib	AZ13535704	Olaparib	C_ATR:mc5.0	C_ATR	0.252873	0.244307	0.19185	0.0964574	0.144278	0.0632702	2.72703	6.53516	0.379566	669.843	664.831	-0.00326211	0.780507	-6.09581	resistance
OVCAR4	Ovary	AZ13535704:Olaparib	AZ13535704	Olaparib	C_BRCA1:1.0	C_BRCA1	0.288231	0.288231	0.910079	0.0219474	0.910079	0.0219474	2.29018	2.55493	0.0475093	60.266	161.551	0.428237	-3.43973	-8.79354	resistance
SF268	Brain	AZ13535704:Olaparib	AZ13535704	Olaparib	C_BRCA1:1.0	C_BRCA1	0.234363	0.234363	0.0696756	2.711e-06	0.0696756	0	2.72271	2.7237	0.000157225	597.843	689.079	0.0616823	-4.43927	-6.31905	resistance
NCIH2122	Lung	AZ13535704:Olaparib	AZ13535704	Olaparib	C_BRCA1:1.0	C_BRCA1	0.168095	0.168095	0.0496378	0	0.0322527	0	1.83436	1.83501	0.000152974	585.367	742.655	0.103359	-5.30526	-7.22078	resistance
MDAMB175VII	Breast	AZ13535704:Olaparib	AZ13535704	Olaparib	C_BRCA1:1.0	C_BRCA1	0.246333	0.246872	0.0232863	1.179e-08	0.0232863	0	3.09229	3.09267	5.27313e-05	605.54	643.732	0.0265618	-4.74978	-6.43495	resistance
MDAMB436	Breast	AZ13535704:Olaparib	AZ13535704	Olaparib	C_BRCA1:1.0	C_BRCA1	0.224887	0.224887	0.19903	0.0091654	0.19903	0.00916536	2.6228	2.6231	4.92229e-05	582.886	700.64	0.0799114	-6.16493	-7.90832	resistance
HT1197	Bladder	AZ13535704:Olaparib	AZ13535704	Olaparib	C_BRCA1:1.0	C_BRCA1	0.261232	0.261232	0.108974	0.0320927	0.108974	0.0320927	2.6663	2.66641	1.80586e-05	576.053	660.694	0.0595374	-4.55308	-6.53421	resistance
NCIH2085	Lung	AZ13535704:Olaparib	AZ13535704	Olaparib	C_BRCA1:1.0	C_BRCA1	0.243084	0.243084	0.0591243	3.067e-05	0.0576193	3.33067e-16	1.79718	1.79724	1.32955e-05	596.44	697.04	0.0676905	-3.92259	-5.51833	resistance
HCC1419	Breast	AZ13535704:Olaparib	AZ13535704	Olaparib	C_BRCA1:1.0	C_BRCA1	0.268799	0.268799	0.0247454	0.0002918	0.0247454	0.000291832	2.89808	2.89808	0	618.719	724.925	0.0688002	-4.55523	-6.5325	resistance
CAL148	Breast	AZ13535704:Olaparib	AZ13535704	Olaparib	C_BRCA1:1.0	C_BRCA1	0.197698	0.197698	0.0252068	0.0005052	0.0252068	0	3.31756	3.31752	-5.39596e-06	625.507	744.254	0.075489	-5.08644	-6.73003	resistance
NCIH2228	Lung	AZ13535704:Olaparib	AZ13535704	Olaparib	C_BRCA1:1.0	C_BRCA1	0.223702	0.223702	0.0226787	0.0001741	0.0120997	0	2.47893	2.47846	-8.39771e-05	581.027	673.115	0.0638924	-3.03494	-4.72292	resistance
CAL148	Breast	AZ13535704:Olaparib	AZ13535704	Olaparib	C_BRCA1:mc5.0	C_BRCA1	0.197698	0.197698	0.0252068	0.0111346	0.0252068	0.0101302	3.31756	3.31757	9.74711e-07	625.507	743.718	0.0751761	-2.93793	-4.53318	resistance
SF268	Brain	AZ13535704:Olaparib	AZ13535704	Olaparib	C_BRCA1:mc5.0	C_BRCA1	0.234363	0.234363	0.0696756	0.0115875	0.0696756	0.0102544	2.72271	2.72271	-3.68625e-07	597.843	701.043	0.0691575	-2.6616	-4.69499	resistance
NCIH460	Lung	AZ13535704:Olaparib	AZ13535704	Olaparib	C_BRCA1:mc5.0	C_BRCA1	0.235786	0.20923	0.0014055	0.206125	0.00140547	0.206125	2.78969	2.55912	-0.037465	517.576	629.004	0.084679	1.86241	0.408733	sensitivity
CAMA1	Breast	AZ13535704:Olaparib	AZ13535704	Olaparib	C_CRL4_CSA:1.0	C_CRL4_CSA	0.271438	0.203198	0.811532	0.0207113	0.811532	0.0207113	1.93385	1.93518	0.000299679	45.7211	249.99	0.737806	2.82239	-5.12625	resistance
NCIH2085	Lung	AZ13535704:Olaparib	AZ13535704	Olaparib	C_RPA:mc5.0	C_RPA	0.243084	0.234094	0.0591243	1.097e-07	0.0576193	4.44089e-16	1.79718	2.49421	0.142342	596.44	692.387	0.064782	-4.3541	-5.89914	resistance
NCIH2228	Lung	AZ13535704:Olaparib	AZ13535704	Olaparib	C_RPA:mc5.0	C_RPA	0.223702	0.223702	0.0226787	0.0114585	0.0120997	0.0114585	2.47893	2.78807	0.0510388	581.027	672.776	0.0636742	-3.22489	-4.92574	resistance
OVCAR4	Ovary	AZ13535704:Olaparib	AZ13535704	Olaparib	C_RPA:mc5.0	C_RPA	0.288231	0.288167	0.910079	0.0359201	0.910079	0.0113111	2.29018	2.55711	0.04788	60.266	150.261	0.396774	-3.44894	-8.68931	resistance
CAL148	Breast	AZ13535704:Olaparib	AZ13535704	Olaparib	C_RPA:mc5.0	C_RPA	0.197698	0.189149	0.0252068	4.144e-06	0.0252068	0	3.31756	3.36734	0.00646739	625.507	745.246	0.0760677	-5.10166	-6.62068	resistance
MDAMB175VII	Breast	AZ13535704:Olaparib	AZ13535704	Olaparib	C_RPA:mc5.0	C_RPA	0.246333	0.243732	0.0232863	0.0031666	0.0232863	0.000140758	3.09229	3.11541	0.003235	605.54	648.805	0.0299713	-4.79452	-6.12784	resistance
SF268	Brain	AZ13535704:Olaparib	AZ13535704	Olaparib	C_RPA:mc5.0	C_RPA	0.234363	0.23426	0.0696756	0.011586	0.0696756	0.011586	2.72271	2.74025	0.0027883	597.843	680.189	0.0560429	-4.69547	-6.09539	resistance
MDAMB436	Breast	AZ13535704:Olaparib	AZ13535704	Olaparib	C_RPA:mc5.0	C_RPA	0.224887	0.224783	0.19903	0.0115759	0.19903	0.0115759	2.6228	2.62297	2.7395e-05	582.886	703.16	0.0814703	-5.73959	-7.3586	resistance
NCIH2122	Lung	AZ13535704:Olaparib	AZ13535704	Olaparib	C_RPA:mc5.0	C_RPA	0.168095	0.167781	0.0496378	2.385e-06	0.0322527	0	1.83436	1.83354	-0.000194945	585.367	751.344	0.108411	-5.16643	-7.20048	resistance
HT1197	Bladder	AZ13535704:Olaparib	AZ13535704	Olaparib	C_RPA:mc5.0	C_RPA	0.261232	0.252236	0.108974	0.0590725	0.108974	0.0241981	2.6663	2.66186	-0.000723788	576.053	671.884	0.0668314	-4.99675	-6.5567	resistance
HCC1419	Breast	AZ13535704:Olaparib	AZ13535704	Olaparib	C_RPA:mc5.0	C_RPA	0.268799	0.268694	0.0247454	2.342e-07	0.0247454	0	2.89808	2.8753	-0.0034262	618.719	733.442	0.0738728	-4.46756	-6.52896	resistance
BT20	Breast	AZ13535704:Olaparib	AZ13535704	Olaparib	C_XPC:1.0	C_XPC	0.189591	0.189591	0.134419	0.280353	0.128643	0.24751	2.57048	2.57048	1.92606e-07	611.262	1630.59	0.426117	2.25564	-6.27089	resistance
HT1376	Bladder	AZ13535704:Olaparib	AZ13535704	Olaparib	C_XPC:1.0	C_XPC	0.162289	0.162289	0.149887	0.267058	0.149886	0.236746	2.56085	2.56085	1.3931e-08	707.456	3525.53	0.697525	2.04446	-9.56725	resistance
HOP62	Lung	AZ13535704:Olaparib	AZ13535704	Olaparib	C_XPC:1.0	C_XPC	0.2622	0.2622	1.11e-16	0.22191	1.11022e-16	0.217667	2.74593	2.74593	6.0945e-09	630.766	3419.18	0.734054	5.62453	-10.1605	resistance
NCIH226	Lung	AZ13535704:Olaparib	AZ13535704	Olaparib	C_XPC:1.0	C_XPC	0.257488	0.257488	0.120222	0.201136	0.120222	0.201136	2.58027	2.58027	7.6993e-10	566.384	1891.9	0.523788	4.97181	-7.632	resistance
A375	Skin	AZ13535704:Olaparib	AZ13535704	Olaparib	C_XPC:1.0	C_XPC	0.206967	0.206967	0.149678	0.277334	0.149678	0.277334	3.26775	3.26775	0	702.748	2803.12	0.600842	3.88195	-8.76723	resistance
C32	Skin	AZ13535704:Olaparib	AZ13535704	Olaparib	C_XPC:1.0	C_XPC	0.220429	0.220429	0.0939715	0.0627705	0.0939715	0.0627705	6396.88	6396.88	0	705.916	3095.11	0.641922	39.8197	-7.85409	resistance
NCIH2085	Lung	AZ13535704:Olaparib	AZ13535704	Olaparib	C_XPC:1.0	C_XPC	0.243084	0.243084	0.0591243	0.192453	0.0576193	0.137203	1.79718	1.79718	0	596.44	1755.85	0.468922	2.51856	-6.32646	resistance
NCIH2122	Lung	AZ13535704:Olaparib	AZ13535704	Olaparib	C_XPC:1.0	C_XPC	0.168095	0.168095	0.0496378	0.257843	0.0322527	0.19496	1.83436	1.83436	0	585.367	1970.08	0.527057	1.96877	-6.80714	resistance
NCIH23	Lung	AZ13535704:Olaparib	AZ13535704	Olaparib	C_XPC:1.0	C_XPC	0.227766	0.227766	0.139927	0.176728	0.139927	0.176727	2.31144	2.31144	0	708.83	2097.26	0.471111	3.89047	-7.40151	resistance
NCIH460	Lung	AZ13535704:Olaparib	AZ13535704	Olaparib	C_XPC:1.0	C_XPC	0.235786	0.235786	0.0014055	0.109838	0.00140547	0.095239	2.78969	2.78969	0	517.576	2118.1	0.611972	3.73003	-9.05309	resistance
OV90	Ovary	AZ13535704:Olaparib	AZ13535704	Olaparib	C_XPC:1.0	C_XPC	0.257815	0.257815	0.0434384	0.0882114	0.0434384	0.0799074	2.83896	2.83896	0	596.307	1571.64	0.420884	6.16735	-4.57839	resistance
SW900	Lung	AZ13535704:Olaparib	AZ13535704	Olaparib	C_XPC:1.0	C_XPC	0.253695	0.253695	0.0832345	0.0478099	0.0832345	0.0241542	2.74381	2.74381	0	609.371	2713.77	0.648691	6.5586	-7.533	resistance
A549	Lung	AZ13535704:Olaparib	AZ13535704	Olaparib	C_XPC:1.0	C_XPC	0.225109	0.225109	0.0285135	0.247086	0.0285135	0.183648	3.12233	3.12233	0	474.158	1580.43	0.522853	4.46549	-7.6418	resistance
CALU6	Lung	AZ13535704:Olaparib	AZ13535704	Olaparib	C_XPC:1.0	C_XPC	0.25336	0.25336	0.0384287	0.207454	0.0368759	0.175985	2.77328	2.77328	0	622.869	1691.31	0.433828	4.17883	-6.8068	resistance
HCC1954	Breast	AZ13535704:Olaparib	AZ13535704	Olaparib	C_XPC:1.0	C_XPC	0.258978	0.258978	0.0230649	0.197051	0.0230649	0.186249	3.05867	3.05867	0	617.084	1877.95	0.483339	2.02263	-7.09551	resistance
NCIH1437	Lung	AZ13535704:Olaparib	AZ13535704	Olaparib	C_XPC:1.0	C_XPC	0.248625	0.248625	0.19024	0.264484	0.19024	0.243178	2.62239	2.62239	0	702.042	4515.08	0.808303	6.34549	-9.80135	resistance
NCIH1793	Lung	AZ13535704:Olaparib	AZ13535704	Olaparib	C_XPC:1.0	C_XPC	0.24367	0.24367	0.212054	0.225958	0.185016	0.225958	2.76635	2.76635	0	734.29	2255.43	0.487361	3.19559	-6.76294	resistance
NCIH1975	Lung	AZ13535704:Olaparib	AZ13535704	Olaparib	C_XPC:1.0	C_XPC	0.259736	0.259736	0.114612	0.218556	0.114612	0.218556	3.3379	3.3379	0	709.496	2657.2	0.573475	5.14005	-8.52216	resistance
NCIH2291	Lung	AZ13535704:Olaparib	AZ13535704	Olaparib	C_XPC:1.0	C_XPC	0.260935	0.260935	0.0130624	0.220726	0.0130624	0.220727	2.70163	2.70163	0	565.789	2693.03	0.677587	5.94353	-9.97756	resistance
NCIH520	Lung	AZ13535704:Olaparib	AZ13535704	Olaparib	C_XPC:1.0	C_XPC	0.306188	0.306188	0.0154974	0.229401	0.0107461	0.229401	2.86807	2.86807	0	599.191	1415.65	0.373391	4.50117	-5.69295	resistance
NCIH522	Lung	AZ13535704:Olaparib	AZ13535704	Olaparib	C_XPC:1.0	C_XPC	0.260393	0.260393	0.177846	0.284047	0.172683	0.284047	2.68235	2.68235	0	645.665	1596.7	0.393215	4.34393	-6.02241	resistance
UACC812	Breast	AZ13535704:Olaparib	AZ13535704	Olaparib	C_XPC:1.0	C_XPC	0.358413	0.358413	0.108321	0.0985273	0.108321	0.06565	0.859008	0.859008	0	600.593	3105.68	0.713576	7.4612	-9.33945	resistance
CAL148	Breast	AZ13535704:Olaparib	AZ13535704	Olaparib	C_XPC:1.0	C_XPC	0.197698	0.197698	0.0252068	0.346827	0.0252068	0.346827	3.31756	3.31756	0	625.507	2700.5	0.635212	2.98536	-7.80421	resistance
HCC70	Breast	AZ13535704:Olaparib	AZ13535704	Olaparib	C_XPC:1.0	C_XPC	0.275258	0.275258	0.012882	0.168981	0.0127196	0.168981	2.56478	2.56478	0	550.488	1395.06	0.403844	4.46513	-6.41719	resistance
HT1197	Bladder	AZ13535704:Olaparib	AZ13535704	Olaparib	C_XPC:1.0	C_XPC	0.261232	0.261232	0.108974	0.338713	0.108974	0.338713	2.6663	2.6663	0	576.053	2588.05	0.65251	7.38958	-7.4025	resistance
J82	Bladder	AZ13535704:Olaparib	AZ13535704	Olaparib	C_XPC:1.0	C_XPC	0.264033	0.264033	0.0097237	0.222489	0.00972374	0.222489	2.78348	2.78348	0	611.832	2829.01	0.665002	5.6605	-9.09511	resistance
SF268	Brain	AZ13535704:Olaparib	AZ13535704	Olaparib	C_XPC:1.0	C_XPC	0.234363	0.234363	0.0696756	0.355194	0.0696756	0.355194	2.72271	2.72271	0	597.843	2897.38	0.685419	6.50515	-8.22102	resistance
SF295	Brain	AZ13535704:Olaparib	AZ13535704	Olaparib	C_XPC:1.0	C_XPC	0.230975	0.230975	0.0716707	0.148461	0.0716707	0.148461	2.71551	2.71551	0	668.548	6170.34	0.965177	4.67745	-8.08579	resistance
SW780	Bladder	AZ13535704:Olaparib	AZ13535704	Olaparib	C_XPC:1.0	C_XPC	0.254936	0.254936	0.141842	0.243254	0.114528	0.198918	3.3718	3.3718	0	735.529	1814.84	0.39224	4.5986	-6.09037	resistance
T24	Bladder	AZ13535704:Olaparib	AZ13535704	Olaparib	C_XPC:1.0	C_XPC	0.244973	0.244973	0.140371	0.297455	0.131133	0.297455	2.63917	2.63917	0	726.612	6077.56	0.922427	6.63637	-9.92489	resistance
TCCSUP	Bladder	AZ13535704:Olaparib	AZ13535704	Olaparib	C_XPC:1.0	C_XPC	0.24867	0.24867	0.0635281	0.0998522	0.0635281	0.0998522	1.90335	1.90335	0	593.73	2340.04	0.595634	8.3337	-6.10207	resistance
VMCUB1	Bladder	AZ13535704:Olaparib	AZ13535704	Olaparib	C_XPC:1.0	C_XPC	0.256525	0.256525	0.14777	0.28562	0.124455	0.28562	2.38279	2.38279	0	710.502	2689.01	0.578026	6.63668	-7.84436	resistance
HCC1143	Breast	AZ13535704:Olaparib	AZ13535704	Olaparib	C_XPC:1.0	C_XPC	0.281158	0.281158	0.0950615	0.188125	0.0950615	0.188125	5.47549	5.47549	0	657.303	2084.96	0.501332	3.16448	-7.21195	resistance
HCC1937	Breast	AZ13535704:Olaparib	AZ13535704	Olaparib	C_XPC:1.0	C_XPC	0.277062	0.277062	0.142128	0.142128	0.142128	0.142128	2.74579	2.74579	0	602.465	2410.95	0.602255	7.93565	-6.1697	resistance
MDAMB157	Breast	AZ13535704:Olaparib	AZ13535704	Olaparib	C_XPC:1.0	C_XPC	0.231822	0.231822	0.0235509	0.0704215	0.0235509	0.0235509	2.30001	2.30001	0	605.141	3088.54	0.707896	4.53757	-7.37385	resistance
MDAMB175VII	Breast	AZ13535704:Olaparib	AZ13535704	Olaparib	C_XPC:1.0	C_XPC	0.246333	0.246333	0.0232863	0.131897	0.0232863	0.127298	3.09229	3.09229	0	605.54	2880.36	0.677303	6.21049	-8.96484	resistance
MDAMB361	Breast	AZ13535704:Olaparib	AZ13535704	Olaparib	C_XPC:1.0	C_XPC	0.176148	0.176148	0.0324019	0.0423069	0.0324019	0.0324019	2.56766	2.56766	0	586.564	1537.52	0.418504	3.35531	-4.8889	resistance
T47D	Breast	AZ13535704:Olaparib	AZ13535704	Olaparib	C_XPC:1.0	C_XPC	0.197274	0.197274	0.193192	0.281408	0.152504	0.232218	1.6422	1.6422	0	761.567	1977.61	0.414433	1.8189	-6.52366	resistance
SKMEL28	Skin	AZ13535704:Olaparib	AZ13535704	Olaparib	C_XPC:1.0	C_XPC	0.163563	0.163563	0.139976	0.244368	0.137858	0.192108	1.41923	1.41923	0	652.635	4374.13	0.826221	2.59448	-10.5785	resistance
SKMEL30	Skin	AZ13535704:Olaparib	AZ13535704	Olaparib	C_XPC:1.0	C_XPC	0.278793	0.278793	0.0247379	0.0489444	0.0247379	0.0380971	2.86264	2.86264	0	593.721	2046.69	0.537469	7.94754	-5.74092	resistance
SKMEL5	Skin	AZ13535704:Olaparib	AZ13535704	Olaparib	C_XPC:1.0	C_XPC	0.233721	0.233721	0.222637	0.40135	0.222637	0.40135	3.29349	3.29349	0	743.456	2781.75	0.573063	5.11239	-7.19469	resistance
UACC257	Skin	AZ13535704:Olaparib	AZ13535704	Olaparib	C_XPC:1.0	C_XPC	0.253033	0.253033	0.122805	0.151413	0.0931785	0.151413	2.76804	2.76804	0	736.716	2605.45	0.548583	6.4407	-5.20166	resistance
RT4	Bladder	AZ13535704:Olaparib	AZ13535704	Olaparib	C_XPC:1.0	C_XPC	0.270715	0.270715	0.0847425	0.246284	0.0847425	0.215942	5.37169	5.37169	-5.07106e-10	689.131	1817.42	0.421153	5.55108	-6.52779	resistance
BFTC905	Bladder	AZ13535704:Olaparib	AZ13535704	Olaparib	C_XPC:1.0	C_XPC	0.253527	0.253527	0.0097939	0.0857652	0.00979386	0.0253288	3.44529	3.44529	-4.17672e-09	551.733	2332.47	0.626087	2.67612	-9.39638	resistance
MDAMB468	Breast	AZ13535704:Olaparib	AZ13535704	Olaparib	C_XPC:1.0	C_XPC	0.231306	0.231306	0.0337108	0.0570012	0.0114035	0.0554553	0.946576	0.946576	-4.21429e-09	551.27	1489.33	0.431628	1.76935	-4.88406	resistance
SF539	Brain	AZ13535704:Olaparib	AZ13535704	Olaparib	C_XPC:1.0	C_XPC	0.161596	0.161596	0.0639568	0.191601	0.0537732	0.191601	1.64813	1.64813	-7.81089e-08	588.761	2514.37	0.63049	1.79575	-9.27758	resistance
NCIH2228	Lung	AZ13535704:Olaparib	AZ13535704	Olaparib	CETN2:0.0	CETN2	0.223702	0.277448	0.0226787	0.0466066	0.0120997	0.0235194	2.47893	2.81099	0.0545943	581.027	152.588	-0.580675	-4.39746	2.38806	sensitivity
MDAMB157	Breast	AZ13535704:Olaparib	AZ13535704	Olaparib	CETN2:0.0	CETN2	0.231822	0.276835	0.0235509	0.684802	0.0235509	0.684802	2.30001	2.57819	0.0495848	605.141	103.853	-0.765439	-2.17779	5.33786	sensitivity
VMCUB1	Bladder	AZ13535704:Olaparib	AZ13535704	Olaparib	CETN2:0.0	CETN2	0.256525	0.302295	0.14777	0.834225	0.124455	0.834225	2.38279	2.55805	0.030823	710.502	116.103	-0.786724	-2.34308	8.32235	sensitivity
HCC1143	Breast	AZ13535704:Olaparib	AZ13535704	Olaparib	CETN2:0.0	CETN2	0.281158	0.334858	0.0950615	0.760952	0.0950615	0.760952	5.47549	5.63475	0.0124517	657.303	114.632	-0.758459	0.665884	8.53678	sensitivity
HCC38	Breast	AZ13535704:Olaparib	AZ13535704	Olaparib	CETN2:0.0	CETN2	0.254141	0.298733	0.0336225	0.961385	0.0336225	0.961385	2.1359	2.19712	0.0122716	567.056	105.422	-0.730693	0.870515	10.3613	sensitivity
DU4475	Breast	AZ13535704:Olaparib	AZ13535704	Olaparib	CETN2:0.0	CETN2	0.182669	0.262666	0.0216898	0.71553	0.0216898	0.71553	3.4544	3.51094	0.007051	614.2	111.937	-0.739334	-2.33331	4.46318	sensitivity
HS578T	Breast	AZ13535704:Olaparib	AZ13535704	Olaparib	CETN2:0.0	CETN2	0.26348	0.340316	0.0590751	0.0293235	0.0590751	0.0293235	2.60851	2.64809	0.00654016	531.902	108.742	-0.689434	-6.22159	0.345114	sensitivity
SW780	Bladder	AZ13535704:Olaparib	AZ13535704	Olaparib	CETN2:0.0	CETN2	0.254936	0.316307	0.141842	0.702298	0.114528	0.702298	3.3718	3.41053	0.00496063	735.529	117.754	-0.795622	-2.68249	7.65276	sensitivity
NCIH1563	Lung	AZ13535704:Olaparib	AZ13535704	Olaparib	CETN2:0.0	CETN2	0.26355	0.316202	0.262575	0.716493	0.262575	0.716493	2.80774	2.83714	0.00452435	672.35	130.063	-0.713441	-2.48415	6.75385	sensitivity
A2780	Ovary	AZ13535704:Olaparib	AZ13535704	Olaparib	CETN2:0.0	CETN2	0.270356	0.314471	0.112409	0.107482	0.0811883	0.107482	2.89094	2.92085	0.00446975	749.923	200.837	-0.572173	-6.34961	2.05894	sensitivity
SKMEL30	Skin	AZ13535704:Olaparib	AZ13535704	Olaparib	CETN2:0.0	CETN2	0.278793	0.323337	0.0247379	0.325493	0.0247379	0.325493	2.86264	2.88842	0.00389284	593.721	115.256	-0.71192	-5.75373	2.45695	sensitivity
SF268	Brain	AZ13535704:Olaparib	AZ13535704	Olaparib	CETN2:0.0	CETN2	0.234363	0.287225	0.0696756	0.0508841	0.0696756	0.0508841	2.72271	2.74562	0.00363849	597.843	152.971	-0.591979	-5.22912	2.09777	sensitivity
OVCAR8	Ovary	AZ13535704:Olaparib	AZ13535704	Olaparib	CETN2:0.0	CETN2	0.215783	0.269395	0.109695	0.0831071	0.067542	0.0126904	2.69709	2.71977	0.00363627	662.828	152.706	-0.637545	-5.42112	2.56895	sensitivity
CALU6	Lung	AZ13535704:Olaparib	AZ13535704	Olaparib	CETN2:0.0	CETN2	0.25336	0.298302	0.0384287	0.975816	0.0368759	0.975816	2.77328	2.79511	0.00340525	622.869	182.945	-0.532076	1.56477	8.87437	sensitivity
MDAMB361	Breast	AZ13535704:Olaparib	AZ13535704	Olaparib	CETN2:0.0	CETN2	0.176148	0.256927	0.0324019	0.629942	0.0324019	0.629942	2.56766	2.5875	0.00334321	586.564	114.428	-0.709781	-2.39598	3.92096	sensitivity
CAL120	Breast	AZ13535704:Olaparib	AZ13535704	Olaparib	CETN2:0.0	CETN2	0.26406	0.300144	0.0837928	0.17507	0.0260674	0.0142797	3.1923	3.21681	0.00332135	752.803	188.813	-0.600649	-3.789	5.95454	sensitivity
UACC257	Skin	AZ13535704:Olaparib	AZ13535704	Olaparib	CETN2:0.0	CETN2	0.253033	0.298778	0.122805	0.0634868	0.0931785	0.010466	2.76804	2.78913	0.00329537	736.716	182.712	-0.605534	-6.21737	3.06678	sensitivity
OV90	Ovary	AZ13535704:Olaparib	AZ13535704	Olaparib	CETN2:0.0	CETN2	0.257815	0.300051	0.0434384	0.668493	0.0434384	0.668493	2.83896	2.85978	0.00317287	596.307	80.4674	-0.86985	-6.39389	4.98029	sensitivity
HCC70	Breast	AZ13535704:Olaparib	AZ13535704	Olaparib	CETN2:0.0	CETN2	0.275258	0.320963	0.012882	0.986169	0.0127196	0.986169	2.56478	2.58349	0.00315566	550.488	115.226	-0.679197	2.69398	10.7554	sensitivity
SW900	Lung	AZ13535704:Olaparib	AZ13535704	Olaparib	CETN2:0.0	CETN2	0.253695	0.298329	0.0832345	0.193185	0.0832345	0.193185	2.74381	2.76371	0.00313721	609.371	179.486	-0.530852	-3.80352	3.80649	sensitivity
NCIH1650	Lung	AZ13535704:Olaparib	AZ13535704	Olaparib	CETN2:0.0	CETN2	0.25122	0.295974	0.0238428	0.611725	0.0238428	0.611725	2.78394	2.8018	0.00277799	621.315	126.76	-0.69033	-3.8248	3.9246	sensitivity
CAL148	Breast	AZ13535704:Olaparib	AZ13535704	Olaparib	CETN2:0.0	CETN2	0.197698	0.243239	0.0252068	0.0497503	0.0252068	0.0497503	3.31756	3.3376	0.002615	625.507	145.189	-0.634298	-2.19503	4.58456	sensitivity
EKVX	Lung	AZ13535704:Olaparib	AZ13535704	Olaparib	CETN2:0.0	CETN2	0.225855	0.279296	0.0691159	0.0214982	0.0332862	0.0214982	2.59381	2.60864	0.00247622	746.638	155.564	-0.6812	-3.87314	3.81874	sensitivity
MDAMB231	Breast	AZ13535704:Olaparib	AZ13535704	Olaparib	CETN2:0.0	CETN2	0.251966	0.278815	0.084625	0.912449	0.084625	0.912449	2.67401	2.68575	0.00190252	545.264	116.794	-0.669185	-2.40157	4.59626	sensitivity
HT1376	Bladder	AZ13535704:Olaparib	AZ13535704	Olaparib	CETN2:0.0	CETN2	0.162289	0.206796	0.149887	0.988764	0.149886	0.988764	2.56085	2.57134	0.00177544	707.456	130.212	-0.73505	2.86674	10.7133	sensitivity
HCC1419	Breast	AZ13535704:Olaparib	AZ13535704	Olaparib	CETN2:0.0	CETN2	0.268799	0.314324	0.0247454	0.700906	0.0247454	0.700907	2.89808	2.89926	0.000177849	618.719	115.974	-0.727132	-2.75579	5.86229	sensitivity
CAOV3	Ovary	AZ13535704:Olaparib	AZ13535704	Olaparib	CETN2:0.0	CETN2	0.178024	0.230377	0.021542	0.632885	0.021542	0.632885	1.8316	1.8231	-0.00202082	608.357	133.016	-0.660256	3.96661	10.4373	sensitivity
DMS114	Lung	AZ13535704:Olaparib	AZ13535704	Olaparib	CETN2:0.0	CETN2	0.252069	0.297161	0.0857721	0.0378826	0.0736904	0.0122683	2.82258	2.80898	-0.00209819	665.577	179.162	-0.569953	-5.23255	2.59528	sensitivity
SF539	Brain	AZ13535704:Olaparib	AZ13535704	Olaparib	CETN2:0.0	CETN2	0.161596	0.224107	0.0639568	0.633164	0.0537732	0.633164	1.64813	1.64006	-0.00213246	588.761	157.236	-0.573387	1.89583	7.83472	sensitivity
HCC1937	Breast	AZ13535704:Olaparib	AZ13535704	Olaparib	CETN2:0.0	CETN2	0.277062	0.312565	0.142128	0.965729	0.142128	0.965729	2.74579	2.72323	-0.00358313	602.465	98.4601	-0.786672	-2.53321	8.65216	sensitivity
TCCSUP	Bladder	AZ13535704:Olaparib	AZ13535704	Olaparib	CETN2:0.0	CETN2	0.24867	0.29663	0.0635281	0.478397	0.0635281	0.478396	1.90335	1.87099	-0.00744698	593.73	115.791	-0.709914	-6.21356	2.33214	sensitivity
C32	Skin	AZ13535704:Olaparib	AZ13535704	Olaparib	CETN2:0.0	CETN2	0.220429	0.257354	0.0939715	0.2757	0.0939715	0.2757	6396.88	6265.14	-0.00903736	705.916	116.077	-0.784006	-26.2231	6.38931	sensitivity
NCIH2170	Lung	AZ13535704:Olaparib	AZ13535704	Olaparib	CETN2:0.0	CETN2	0.240262	0.286743	0.0483509	0.687184	0.0239303	0.687184	2.66728	2.60711	-0.00990986	572.337	113.809	-0.701476	1.11488	8.43715	sensitivity
A375	Skin	AZ13535704:Olaparib	AZ13535704	Olaparib	CETN2:0.0	CETN2	0.206967	0.243778	0.149678	0.981333	0.149678	0.981333	3.26775	3.16909	-0.013314	702.748	201.731	-0.542028	2.42019	9.57727	sensitivity
KU1919	Bladder	AZ13535704:Olaparib	AZ13535704	Olaparib	CETN2:0.0	CETN2	0.23507	0.288901	0.152095	0.889689	0.138475	0.889689	3.25888	3.12697	-0.017945	598.046	122.63	-0.688139	1.34912	9.90526	sensitivity
SKMEL28	Skin	AZ13535704:Olaparib	AZ13535704	Olaparib	CETN2:0.0	CETN2	0.163563	0.225187	0.139976	0.755069	0.137858	0.755069	1.41923	1.33955	-0.0250929	652.635	115.814	-0.750909	1.76958	9.12443	sensitivity
NCIH2291	Lung	AZ13535704:Olaparib	AZ13535704	Olaparib	CETN2:0.0	CETN2	0.260935	0.29606	0.0130624	0.693363	0.0130624	0.693363	2.70163	2.4125	-0.0491584	565.789	107.102	-0.722857	1.71135	10.1233	sensitivity
UACC812	Breast	AZ13535704:Olaparib	AZ13535704	Olaparib	CETN2:0.0	CETN2	0.358413	0.397143	0.108321	0.364614	0.108321	0	0.859008	0.75911	-0.0536926	600.593	146.649	-0.612303	-2.97122	5.10566	sensitivity
HCC1954	Breast	AZ13535704:Olaparib	AZ13535704	Olaparib	CETN2:0.0	CETN2	0.258978	0.31055	0.0230649	0.692586	0.0230649	0.692586	3.05867	2.57277	-0.0751323	617.084	118.235	-0.7176	3.45528	10.1431	sensitivity
BT20	Breast	AZ13535704:Olaparib	AZ13535704	Olaparib	CETN2:0.0	CETN2	0.189591	0.243448	0.134419	0.993777	0.128643	0.993777	2.57048	2.12624	-0.0824003	611.262	112.456	-0.735244	3.04422	10.0622	sensitivity
OVCAR4	Ovary	AZ13535704:Olaparib	AZ13535704	Olaparib	CTIP:mc5.0	CTIP	0.288231	0.279564	0.910079	0.0252953	0.910079	0.0252953	2.29018	2.558	0.0480303	60.266	163.546	0.433567	-3.29278	-8.55632	resistance
NCIH2122	Lung	AZ13535704:Olaparib	AZ13535704	Olaparib	CTIP:mc5.0	CTIP	0.168095	0.167989	0.0496378	1.996e-05	0.0322527	0	1.83436	1.83479	0.000101036	585.367	747.323	0.106081	-5.29112	-7.24366	resistance
NCIH2228	Lung	AZ13535704:Olaparib	AZ13535704	Olaparib	CTIP:mc5.0	CTIP	0.223702	0.223702	0.0226787	0.0005219	0.0120997	0	2.47893	2.4795	9.9289e-05	581.027	676.992	0.0663869	-2.93702	-4.66741	resistance
MDAMB436	Breast	AZ13535704:Olaparib	AZ13535704	Olaparib	CTIP:mc5.0	CTIP	0.224887	0.224887	0.19903	0.0002571	0.19903	0	2.6228	2.62339	9.72636e-05	582.886	727.986	0.0965393	-6.08588	-7.95407	resistance
MDAMB175VII	Breast	AZ13535704:Olaparib	AZ13535704	Olaparib	CTIP:mc5.0	CTIP	0.246333	0.246872	0.0232863	3.742e-08	0.0232863	0	3.09229	3.09262	4.53837e-05	605.54	770.199	0.10446	-3.5459	-7.36158	resistance
NCIH2085	Lung	AZ13535704:Olaparib	AZ13535704	Olaparib	CTIP:mc5.0	CTIP	0.243084	0.243084	0.0591243	0.000127	0.0576193	0.000126977	1.79718	1.79726	1.94372e-05	596.44	701.858	0.0706826	-4.00058	-5.64087	resistance
HT1197	Bladder	AZ13535704:Olaparib	AZ13535704	Olaparib	CTIP:mc5.0	CTIP	0.261232	0.261232	0.108974	0.0561548	0.108974	0.0561548	2.6663	2.66639	1.526e-05	576.053	682.4	0.0735761	-4.3734	-6.65865	resistance
HCC1419	Breast	AZ13535704:Olaparib	AZ13535704	Olaparib	CTIP:mc5.0	CTIP	0.268799	0.268799	0.0247454	0.0001822	0.0247454	0	2.89808	2.89809	1.85654e-06	618.719	729.771	0.0716932	-4.48806	-6.52563	resistance
CAL148	Breast	AZ13535704:Olaparib	AZ13535704	Olaparib	CTIP:mc5.0	CTIP	0.197698	0.197698	0.0252068	0.0005081	0.0252068	0	3.31756	3.31717	-5.08652e-05	625.507	750.483	0.0791087	-5.06666	-6.77121	resistance
EKVX	Lung	AZ13535704:Olaparib	AZ13535704	Olaparib	CTIP:mc5.0	CTIP	0.225855	0.225855	0.0691159	1.189e-05	0.0332862	0	2.59381	2.59327	-9.06662e-05	746.638	765.908	0.0110661	-4.04381	-4.54891	resistance
SF268	Brain	AZ13535704:Olaparib	AZ13535704	Olaparib	CTIP:mc5.0	CTIP	0.234363	0.234363	0.0696756	0.0001345	0.0696756	0	2.72271	2.72199	-0.000115068	597.843	701.059	0.0691677	-4.36516	-6.40553	resistance
VMCUB1	Bladder	AZ13535704:Olaparib	AZ13535704	Olaparib	CUL4A:0.0	CUL4A	0.256525	0.302295	0.14777	0.499199	0.124455	0.499199	2.38279	2.62724	0.0424143	710.502	116.432	-0.785494	-4.56574	5.99375	sensitivity
UACC812	Breast	AZ13535704:Olaparib	AZ13535704	Olaparib	CUL4A:0.0	CUL4A	0.358413	0.440234	0.108321	0.434072	0.108321	0.0286063	0.859008	0.881133	0.0110443	600.593	117.685	-0.70786	-3.95649	2.49841	sensitivity
CAL120	Breast	AZ13535704:Olaparib	AZ13535704	Olaparib	CUL4A:0.0	CUL4A	0.26406	0.300144	0.0837928	0.239389	0.0260674	0.0134329	3.1923	3.21681	0.00332135	752.803	187.239	-0.604286	-3.576	5.71091	sensitivity
HT1376	Bladder	AZ13535704:Olaparib	AZ13535704	Olaparib	CUL4A:0.0	CUL4A	0.162289	0.215685	0.149887	0.977003	0.149886	0.977003	2.56085	2.57352	0.00214297	707.456	128.493	-0.74082	2.78128	10.5933	sensitivity
HCC1419	Breast	AZ13535704:Olaparib	AZ13535704	Olaparib	CUL4A:0.0	CUL4A	0.268799	0.314668	0.0247454	0.944681	0.0247454	0.944681	2.89808	2.89946	0.000206706	618.719	92.7794	-0.824041	-4.05034	7.34057	sensitivity
TCCSUP	Bladder	AZ13535704:Olaparib	AZ13535704	Olaparib	CUL4A:0.0	CUL4A	0.24867	0.296853	0.0635281	0.802419	0.0635281	0.802418	1.90335	1.87083	-0.00748374	593.73	118.34	-0.700458	-6.25543	3.95991	sensitivity
HCC1806	Breast	AZ13535704:Olaparib	AZ13535704	Olaparib	CUL4A:0.0	CUL4A	0.272994	0.300346	0.161284	0.551085	0.138802	0.551085	2.65906	2.60135	-0.00952875	765.469	122.503	-0.79578	-2.26691	8.43093	sensitivity
CAOV3	Ovary	AZ13535704:Olaparib	AZ13535704	Olaparib	CUL4A:0.0	CUL4A	0.178024	0.231656	0.021542	0.938672	0.021542	0.938672	1.8316	1.73339	-0.0239364	608.357	97.2266	-0.796373	5.3503	13.767	sensitivity
BT20	Breast	AZ13535704:Olaparib	AZ13535704	Olaparib	CUL4A:0.0	CUL4A	0.189591	0.243535	0.134419	0.96994	0.128643	0.96994	2.57048	1.93697	-0.122892	611.262	130.655	-0.670101	3.20394	10.2626	sensitivity
HCC1954	Breast	AZ13535704:Olaparib	AZ13535704	Olaparib	CUL4A:0.0	CUL4A	0.258978	0.32679	0.0230649	0.942366	0.0230649	0.942366	3.05867	1.983	-0.188211	617.084	107.013	-0.760906	5.59516	14.2433	sensitivity
NCIH2228	Lung	AZ13535704:Olaparib	AZ13535704	Olaparib	CSB:0.0	CSB	0.223702	0.277502	0.0226787	0.0369208	0.0120997	0.0251045	2.47893	2.81114	0.0546172	581.027	146.782	-0.597525	-4.40208	2.4694	sensitivity
HCC1143	Breast	AZ13535704:Olaparib	AZ13535704	Olaparib	CSB:0.0	CSB	0.281158	0.334907	0.0950615	0.862072	0.0950615	0.862072	5.47549	5.63491	0.0124644	657.303	114.628	-0.758475	1.2028	9.07392	sensitivity
LOXIMVI	Skin	AZ13535704:Olaparib	AZ13535704	Olaparib	CSB:0.0	CSB	0.251115	0.28783	0.240468	0.967199	0.240468	0.967199	3.30029	3.33948	0.00512585	747.512	238.391	-0.496329	0.95995	8.28047	sensitivity
A2780	Ovary	AZ13535704:Olaparib	AZ13535704	Olaparib	CSB:0.0	CSB	0.270356	0.314531	0.112409	0.122056	0.0811883	0.010283	2.89094	2.92089	0.00447621	749.923	199.783	-0.574457	-6.42496	2.16102	sensitivity
SF539	Brain	AZ13535704:Olaparib	AZ13535704	Olaparib	CSB:0.0	CSB	0.161596	0.233274	0.0639568	0.900732	0.0537732	0.900732	1.64813	1.66387	0.00412835	588.761	141.248	-0.619956	3.16365	9.317	sensitivity
UACC257	Skin	AZ13535704:Olaparib	AZ13535704	Olaparib	CSB:0.0	CSB	0.253033	0.30741	0.122805	0.0129571	0.0931785	0.0110331	2.76804	2.79335	0.00395254	736.716	178.696	-0.615186	-6.507	2.84382	sensitivity
SKMEL30	Skin	AZ13535704:Olaparib	AZ13535704	Olaparib	CSB:0.0	CSB	0.278793	0.323395	0.0247379	0.390697	0.0247379	0.390698	2.86264	2.88845	0.00389821	593.721	116.064	-0.708885	-5.71267	2.55997	sensitivity
SF268	Brain	AZ13535704:Olaparib	AZ13535704	Olaparib	CSB:0.0	CSB	0.234363	0.287287	0.0696756	0.0387283	0.0696756	0.0387283	2.72271	2.74565	0.00364259	597.843	151.031	-0.597521	-5.28107	2.09624	sensitivity
OVCAR8	Ovary	AZ13535704:Olaparib	AZ13535704	Olaparib	CSB:0.0	CSB	0.215783	0.269445	0.109695	0.0717466	0.067542	0.0243138	2.69709	2.71979	0.00363988	662.828	151.087	-0.642173	-5.43389	2.60215	sensitivity
HCC1419	Breast	AZ13535704:Olaparib	AZ13535704	Olaparib	CSB:0.0	CSB	0.268799	0.31438	0.0247454	0.857074	0.0247454	0.857074	2.89808	2.92236	0.00362377	618.719	113.624	-0.736025	-2.46967	6.24543	sensitivity
CAL120	Breast	AZ13535704:Olaparib	AZ13535704	Olaparib	CSB:0.0	CSB	0.26406	0.300206	0.0837928	0.063635	0.0260674	0.020716	3.1923	3.21685	0.0033275	752.803	183.231	-0.613683	-4.01182	6.1182	sensitivity
OV90	Ovary	AZ13535704:Olaparib	AZ13535704	Olaparib	CSB:0.0	CSB	0.257815	0.300107	0.0434384	0.842892	0.0434384	0.842892	2.83896	2.85981	0.00317724	596.307	70.0541	-0.930037	-6.53248	5.70714	sensitivity
SW900	Lung	AZ13535704:Olaparib	AZ13535704	Olaparib	CSB:0.0	CSB	0.253695	0.298384	0.0832345	0.231486	0.0832345	0.231486	2.74381	2.76373	0.00314105	609.371	165.671	-0.565634	-3.53546	4.12066	sensitivity
HCC70	Breast	AZ13535704:Olaparib	AZ13535704	Olaparib	CSB:0.0	CSB	0.275258	0.321027	0.012882	0.986058	0.0127196	0.986058	2.56478	2.58146	0.00281394	550.488	111.595	-0.693104	2.65726	11.4138	sensitivity
NCIH1650	Lung	AZ13535704:Olaparib	AZ13535704	Olaparib	CSB:0.0	CSB	0.25122	0.296026	0.0238428	0.815196	0.0238428	0.815196	2.78394	2.80183	0.00278133	621.315	124.424	-0.698409	-3.4391	4.46941	sensitivity
EKVX	Lung	AZ13535704:Olaparib	AZ13535704	Olaparib	CSB:0.0	CSB	0.225855	0.279353	0.0691159	0.0214991	0.0332862	0.0214991	2.59381	2.60927	0.00257994	746.638	148.384	-0.701723	-3.93956	3.91501	sensitivity
CAL148	Breast	AZ13535704:Olaparib	AZ13535704	Olaparib	CSB:0.0	CSB	0.197698	0.241612	0.0252068	0.0584883	0.0252068	0.0584884	3.31756	3.33683	0.00251533	625.507	143.425	-0.639609	-2.18501	4.65465	sensitivity
MDAMB231	Breast	AZ13535704:Olaparib	AZ13535704	Olaparib	CSB:0.0	CSB	0.251966	0.278877	0.084625	0.93421	0.084625	0.934209	2.67401	2.68578	0.001907	545.264	116.568	-0.670028	-2.13069	4.87598	sensitivity
HT1376	Bladder	AZ13535704:Olaparib	AZ13535704	Olaparib	CSB:0.0	CSB	0.162289	0.207584	0.149887	0.989066	0.149886	0.989066	2.56085	2.57153	0.00180763	707.456	134.267	-0.721731	3.19386	10.9988	sensitivity
DMS114	Lung	AZ13535704:Olaparib	AZ13535704	Olaparib	CSB:0.0	CSB	0.252069	0.297223	0.0857721	0.0375545	0.0736904	0.0375545	2.82258	2.80901	-0.00209368	665.577	167.178	-0.60002	-5.19731	2.63153	sensitivity
HCC1937	Breast	AZ13535704:Olaparib	AZ13535704	Olaparib	CSB:0.0	CSB	0.277062	0.312617	0.142128	0.965727	0.142128	0.965727	2.74579	2.72326	-0.00357842	602.465	95.7809	-0.798653	-2.46657	8.85102	sensitivity
C32	Skin	AZ13535704:Olaparib	AZ13535704	Olaparib	CSB:0.0	CSB	0.220429	0.257502	0.0939715	0.336075	0.0939715	0.336075	6396.88	6314.42	-0.00563528	705.916	122.503	-0.760605	-25.929	6.68326	sensitivity
TCCSUP	Bladder	AZ13535704:Olaparib	AZ13535704	Olaparib	CSB:0.0	CSB	0.24867	0.297234	0.0635281	0.556373	0.0635281	0.556373	1.90335	1.87056	-0.00754661	593.73	115.899	-0.709508	-6.14465	2.38781	sensitivity
HCC38	Breast	AZ13535704:Olaparib	AZ13535704	Olaparib	CSB:0.0	CSB	0.254141	0.298878	0.0336225	0.949822	0.0336225	0.949822	2.1359	2.08586	-0.0102956	567.056	99.8119	-0.754443	1.04364	10.9749	sensitivity
A375	Skin	AZ13535704:Olaparib	AZ13535704	Olaparib	CSB:0.0	CSB	0.206967	0.252275	0.149678	0.980976	0.149678	0.980976	3.26775	3.17599	-0.0123698	702.748	198.019	-0.550092	2.59192	9.79177	sensitivity
KU1919	Bladder	AZ13535704:Olaparib	AZ13535704	Olaparib	CSB:0.0	CSB	0.23507	0.288963	0.152095	0.940561	0.138475	0.940561	3.25888	3.11724	-0.0192991	598.046	122.891	-0.687213	1.66634	10.2261	sensitivity
CAOV3	Ovary	AZ13535704:Olaparib	AZ13535704	Olaparib	CSB:0.0	CSB	0.178024	0.230533	0.021542	0.809791	0.021542	0.809791	1.8316	1.74975	-0.0198544	608.357	131.07	-0.666654	5.36636	12.0347	sensitivity
SKMEL28	Skin	AZ13535704:Olaparib	AZ13535704	Olaparib	CSB:0.0	CSB	0.163563	0.225247	0.139976	0.857017	0.137858	0.857017	1.41923	1.33955	-0.025093	652.635	141.31	-0.664498	2.29612	9.61137	sensitivity
NCIH838	Lung	AZ13535704:Olaparib	AZ13535704	Olaparib	CSB:0.0	CSB	0.242801	0.296627	0.0814796	0.854743	0.0119436	0.854743	2.57976	2.43261	-0.0255061	554.323	116.181	-0.678626	1.68817	8.66147	sensitivity
UACC62	Skin	AZ13535704:Olaparib	AZ13535704	Olaparib	CSB:0.0	CSB	0.215812	0.269642	0.0619586	0.839111	0.0460874	0.839111	2.48723	2.31448	-0.0312617	642.796	114.974	-0.747474	1.22392	9.36169	sensitivity
NCIH2170	Lung	AZ13535704:Olaparib	AZ13535704	Olaparib	CSB:0.0	CSB	0.240262	0.286799	0.0483509	0.852114	0.0239303	0.852114	2.66728	2.45597	-0.0358452	572.337	113.666	-0.70202	2.15881	9.64192	sensitivity
UACC812	Breast	AZ13535704:Olaparib	AZ13535704	Olaparib	CSB:0.0	CSB	0.358413	0.397195	0.108321	0.394028	0.108321	2.30321e-05	0.859008	0.754907	-0.0561037	600.593	138.815	-0.636145	-2.99345	5.4315	sensitivity
CALU6	Lung	AZ13535704:Olaparib	AZ13535704	Olaparib	CSB:0.0	CSB	0.25336	0.298361	0.0384287	0.967583	0.0368759	0.967583	2.77328	2.42773	-0.0577924	622.869	181.948	-0.534449	1.9775	9.51792	sensitivity
NCIH1299	Lung	AZ13535704:Olaparib	AZ13535704	Olaparib	CSB:0.0	CSB	0.245421	0.299426	0.0537849	0.841382	0.0477458	0.841382	2.79723	2.40561	-0.0655026	661.198	144.677	-0.659931	1.05202	9.55305	sensitivity
NCIH2291	Lung	AZ13535704:Olaparib	AZ13535704	Olaparib	CSB:0.0	CSB	0.260935	0.296119	0.0130624	0.875459	0.0130624	0.875459	2.70163	2.26983	-0.0756331	565.789	110.068	-0.710995	3.09175	11.6386	sensitivity
BT20	Breast	AZ13535704:Olaparib	AZ13535704	Olaparib	CSB:0.0	CSB	0.189591	0.244152	0.134419	0.994481	0.128643	0.994481	2.57048	2.1502	-0.0775353	611.262	112.349	-0.735657	3.04824	10.0506	sensitivity
HCC1954	Breast	AZ13535704:Olaparib	AZ13535704	Olaparib	CSB:0.0	CSB	0.258978	0.310605	0.0230649	0.857272	0.0230649	0.857272	3.05867	2.41566	-0.102497	617.084	116.291	-0.724799	4.55066	11.4127	sensitivity
NCIH2228	Lung	AZ13535704:Olaparib	AZ13535704	Olaparib	CSB:mc0.3	CSB	0.223702	0.277502	0.0226787	0.0369208	0.0120997	0.0251045	2.47893	2.81114	0.0546172	581.027	146.782	-0.597525	-4.39945	2.47203	sensitivity
MDAMB157	Breast	AZ13535704:Olaparib	AZ13535704	Olaparib	CSB:mc0.3	CSB	0.231822	0.276838	0.0235509	0.855528	0.0235509	0.855528	2.30001	2.57818	0.0495839	605.141	105.106	-0.760228	-2.11634	5.61198	sensitivity
HCC1143	Breast	AZ13535704:Olaparib	AZ13535704	Olaparib	CSB:mc0.3	CSB	0.281158	0.334907	0.0950615	0.862072	0.0950615	0.862072	5.47549	5.63491	0.0124644	657.303	114.628	-0.758475	1.20273	9.07384	sensitivity
LOXIMVI	Skin	AZ13535704:Olaparib	AZ13535704	Olaparib	CSB:mc0.3	CSB	0.251115	0.28783	0.240468	0.967199	0.240468	0.967199	3.30029	3.33948	0.00512585	747.512	238.391	-0.496329	0.95995	8.28047	sensitivity
A2780	Ovary	AZ13535704:Olaparib	AZ13535704	Olaparib	CSB:mc0.3	CSB	0.270356	0.314531	0.112409	0.122056	0.0811883	0.010283	2.89094	2.92089	0.00447621	749.923	199.783	-0.574457	-6.42496	2.16102	sensitivity
SF539	Brain	AZ13535704:Olaparib	AZ13535704	Olaparib	CSB:mc0.3	CSB	0.161596	0.233274	0.0639568	0.900732	0.0537732	0.900732	1.64813	1.66387	0.00412835	588.761	141.248	-0.619956	3.1636	9.31695	sensitivity
UACC257	Skin	AZ13535704:Olaparib	AZ13535704	Olaparib	CSB:mc0.3	CSB	0.253033	0.30741	0.122805	0.0129571	0.0931785	0.0110331	2.76804	2.79335	0.00395254	736.716	178.696	-0.615186	-6.507	2.84382	sensitivity
SKMEL30	Skin	AZ13535704:Olaparib	AZ13535704	Olaparib	CSB:mc0.3	CSB	0.278793	0.323395	0.0247379	0.390697	0.0247379	0.390698	2.86264	2.88845	0.00389821	593.721	116.064	-0.708885	-5.71266	2.55998	sensitivity
SF268	Brain	AZ13535704:Olaparib	AZ13535704	Olaparib	CSB:mc0.3	CSB	0.234363	0.287287	0.0696756	0.0387283	0.0696756	0.0387283	2.72271	2.74565	0.00364259	597.843	151.031	-0.597521	-5.28202	2.09529	sensitivity
OVCAR8	Ovary	AZ13535704:Olaparib	AZ13535704	Olaparib	CSB:mc0.3	CSB	0.215783	0.269445	0.109695	0.0717466	0.067542	0.0243138	2.69709	2.71979	0.00363988	662.828	151.087	-0.642173	-5.43424	2.6018	sensitivity
HCC1419	Breast	AZ13535704:Olaparib	AZ13535704	Olaparib	CSB:mc0.3	CSB	0.268799	0.31438	0.0247454	0.857074	0.0247454	0.857074	2.89808	2.92236	0.00362377	618.719	113.624	-0.736025	-2.46968	6.24543	sensitivity
CAL120	Breast	AZ13535704:Olaparib	AZ13535704	Olaparib	CSB:mc0.3	CSB	0.26406	0.300206	0.0837928	0.063635	0.0260674	0.020716	3.1923	3.21685	0.0033275	752.803	183.231	-0.613683	-4.01182	6.1182	sensitivity
OV90	Ovary	AZ13535704:Olaparib	AZ13535704	Olaparib	CSB:mc0.3	CSB	0.257815	0.300107	0.0434384	0.842892	0.0434384	0.842892	2.83896	2.85981	0.00317724	596.307	70.0541	-0.930037	-6.53231	5.7073	sensitivity
SW900	Lung	AZ13535704:Olaparib	AZ13535704	Olaparib	CSB:mc0.3	CSB	0.253695	0.298384	0.0832345	0.231486	0.0832345	0.231486	2.74381	2.76373	0.00314105	609.371	165.671	-0.565634	-3.55781	4.09831	sensitivity
HCC70	Breast	AZ13535704:Olaparib	AZ13535704	Olaparib	CSB:mc0.3	CSB	0.275258	0.321027	0.012882	0.986058	0.0127196	0.986058	2.56478	2.58146	0.00281394	550.488	111.595	-0.693104	2.65726	11.4138	sensitivity
NCIH1650	Lung	AZ13535704:Olaparib	AZ13535704	Olaparib	CSB:mc0.3	CSB	0.25122	0.296026	0.0238428	0.815196	0.0238428	0.815196	2.78394	2.80183	0.00278133	621.315	124.424	-0.698409	-3.43899	4.46952	sensitivity
EKVX	Lung	AZ13535704:Olaparib	AZ13535704	Olaparib	CSB:mc0.3	CSB	0.225855	0.279353	0.0691159	0.0214991	0.0332862	0.0214991	2.59381	2.60927	0.00257994	746.638	148.384	-0.701723	-3.93945	3.91512	sensitivity
CAL148	Breast	AZ13535704:Olaparib	AZ13535704	Olaparib	CSB:mc0.3	CSB	0.197698	0.241612	0.0252068	0.0584883	0.0252068	0.0584884	3.31756	3.33683	0.00251533	625.507	143.425	-0.639609	-2.18501	4.65465	sensitivity
MDAMB231	Breast	AZ13535704:Olaparib	AZ13535704	Olaparib	CSB:mc0.3	CSB	0.251966	0.278877	0.084625	0.93421	0.084625	0.934209	2.67401	2.68578	0.001907	545.264	116.568	-0.670028	-2.12828	4.87839	sensitivity
HT1376	Bladder	AZ13535704:Olaparib	AZ13535704	Olaparib	CSB:mc0.3	CSB	0.162289	0.207584	0.149887	0.989066	0.149886	0.989066	2.56085	2.57153	0.00180763	707.456	134.267	-0.721731	3.19387	10.9988	sensitivity
DMS114	Lung	AZ13535704:Olaparib	AZ13535704	Olaparib	CSB:mc0.3	CSB	0.252069	0.297223	0.0857721	0.0375545	0.0736904	0.0375545	2.82258	2.80901	-0.00209368	665.577	167.178	-0.60002	-5.19731	2.63153	sensitivity
HCC1937	Breast	AZ13535704:Olaparib	AZ13535704	Olaparib	CSB:mc0.3	CSB	0.277062	0.312617	0.142128	0.965727	0.142128	0.965727	2.74579	2.72326	-0.00357842	602.465	95.7809	-0.798653	-2.46957	8.84802	sensitivity
C32	Skin	AZ13535704:Olaparib	AZ13535704	Olaparib	CSB:mc0.3	CSB	0.220429	0.257502	0.0939715	0.336075	0.0939715	0.336075	6396.88	6314.42	-0.00563528	705.916	122.503	-0.760605	-25.9348	6.67754	sensitivity
TCCSUP	Bladder	AZ13535704:Olaparib	AZ13535704	Olaparib	CSB:mc0.3	CSB	0.24867	0.297234	0.0635281	0.556373	0.0635281	0.556373	1.90335	1.87056	-0.00754661	593.73	115.899	-0.709508	-6.14465	2.38781	sensitivity
HCC38	Breast	AZ13535704:Olaparib	AZ13535704	Olaparib	CSB:mc0.3	CSB	0.254141	0.298878	0.0336225	0.949822	0.0336225	0.949822	2.1359	2.08586	-0.0102956	567.056	99.8119	-0.754443	1.04365	10.975	sensitivity
A375	Skin	AZ13535704:Olaparib	AZ13535704	Olaparib	CSB:mc0.3	CSB	0.206967	0.252275	0.149678	0.980976	0.149678	0.980976	3.26775	3.17599	-0.0123698	702.748	198.019	-0.550092	2.59192	9.79177	sensitivity
KU1919	Bladder	AZ13535704:Olaparib	AZ13535704	Olaparib	CSB:mc0.3	CSB	0.23507	0.288963	0.152095	0.940561	0.138475	0.940561	3.25888	3.11724	-0.0192991	598.046	122.891	-0.687213	1.66634	10.2261	sensitivity
CAOV3	Ovary	AZ13535704:Olaparib	AZ13535704	Olaparib	CSB:mc0.3	CSB	0.178024	0.230533	0.021542	0.809791	0.021542	0.809791	1.8316	1.74975	-0.0198544	608.357	131.07	-0.666654	5.36636	12.0347	sensitivity
SKMEL28	Skin	AZ13535704:Olaparib	AZ13535704	Olaparib	CSB:mc0.3	CSB	0.163563	0.225247	0.139976	0.857017	0.137858	0.857017	1.41923	1.33955	-0.025093	652.635	141.31	-0.664498	2.29612	9.61137	sensitivity
NCIH838	Lung	AZ13535704:Olaparib	AZ13535704	Olaparib	CSB:mc0.3	CSB	0.242801	0.296627	0.0814796	0.854743	0.0119436	0.854743	2.57976	2.43261	-0.0255061	554.323	116.181	-0.678626	1.68726	8.66057	sensitivity
UACC62	Skin	AZ13535704:Olaparib	AZ13535704	Olaparib	CSB:mc0.3	CSB	0.215812	0.269642	0.0619586	0.839111	0.0460874	0.839111	2.48723	2.31448	-0.0312617	642.796	114.974	-0.747474	1.22392	9.36169	sensitivity
NCIH2170	Lung	AZ13535704:Olaparib	AZ13535704	Olaparib	CSB:mc0.3	CSB	0.240262	0.286799	0.0483509	0.852114	0.0239303	0.852114	2.66728	2.45597	-0.0358452	572.337	113.666	-0.70202	2.15889	9.642	sensitivity
UACC812	Breast	AZ13535704:Olaparib	AZ13535704	Olaparib	CSB:mc0.3	CSB	0.358413	0.397195	0.108321	0.394028	0.108321	2.30321e-05	0.859008	0.754907	-0.0561037	600.593	138.815	-0.636145	-2.99345	5.43149	sensitivity
CALU6	Lung	AZ13535704:Olaparib	AZ13535704	Olaparib	CSB:mc0.3	CSB	0.25336	0.298361	0.0384287	0.967583	0.0368759	0.967583	2.77328	2.42773	-0.0577924	622.869	181.948	-0.534449	1.9775	9.51792	sensitivity
NCIH1299	Lung	AZ13535704:Olaparib	AZ13535704	Olaparib	CSB:mc0.3	CSB	0.245421	0.299426	0.0537849	0.841382	0.0477458	0.841382	2.79723	2.40561	-0.0655026	661.198	144.677	-0.659931	1.05202	9.55305	sensitivity
NCIH2291	Lung	AZ13535704:Olaparib	AZ13535704	Olaparib	CSB:mc0.3	CSB	0.260935	0.296119	0.0130624	0.875459	0.0130624	0.875459	2.70163	2.26983	-0.0756331	565.789	110.068	-0.710995	3.09174	11.6386	sensitivity
BT20	Breast	AZ13535704:Olaparib	AZ13535704	Olaparib	CSB:mc0.3	CSB	0.189591	0.244152	0.134419	0.994481	0.128643	0.994481	2.57048	2.1502	-0.0775353	611.262	112.349	-0.735657	3.04824	10.0506	sensitivity
HCC1954	Breast	AZ13535704:Olaparib	AZ13535704	Olaparib	CSB:mc0.3	CSB	0.258978	0.310605	0.0230649	0.857272	0.0230649	0.857272	3.05867	2.41566	-0.102497	617.084	116.291	-0.724799	4.55066	11.4127	sensitivity
TCCSUP	Bladder	AZ13535704:Olaparib	AZ13535704	Olaparib	CSNK1G1:0.0	CSNK1G1	0.24867	0.247171	0.0635281	0.0516847	0.0635281	0.0507372	1.90335	3.85726	0.306761	593.73	593.842	8.20212e-05	-5.19366	-13.8872	resistance
SF539	Brain	AZ13535704:Olaparib	AZ13535704	Olaparib	CSNK1G1:0.0	CSNK1G1	0.161596	0.162472	0.0639568	0.0544516	0.0537732	0.0538295	1.64813	2.15643	0.116744	588.761	589.123	0.000266882	-6.26725	-6.41071	resistance
OVCAR4	Ovary	AZ13535704:Olaparib	AZ13535704	Olaparib	CSNK1G1:0.0	CSNK1G1	0.288231	0.288231	0.910079	0.751934	0.910079	0.751934	2.29018	2.79108	0.0859022	60.266	60.2655	-3.76639e-06	-13.101	-13.329	resistance
VMCUB1	Bladder	AZ13535704:Olaparib	AZ13535704	Olaparib	CSNK1G1:0.0	CSNK1G1	0.256525	0.255241	0.14777	0.146054	0.124455	0.12301	2.38279	2.86464	0.0799841	710.502	715.939	0.00331039	-5.86265	-6.152	resistance
NCIH23	Lung	AZ13535704:Olaparib	AZ13535704	Olaparib	CSNK1G1:0.0	CSNK1G1	0.227766	0.227766	0.139927	0.116246	0.139927	0.116246	2.31144	2.58952	0.0493368	708.83	708.83	-1.19415e-08	-5.99495	-6.25721	resistance
CALU3	Lung	AZ13535704:Olaparib	AZ13535704	Olaparib	CSNK1G1:0.0	CSNK1G1	0.264382	0.258972	0.0724558	0.0503919	0.0509905	0.0503919	2.53765	2.79512	0.0419681	559.85	561.04	0.000921951	-6.20274	-6.10624	resistance
UACC62	Skin	AZ13535704:Olaparib	AZ13535704	Olaparib	CSNK1G1:0.0	CSNK1G1	0.215812	0.215812	0.0619586	0.0562168	0.0460874	0.0324541	2.48723	2.6991	0.0355036	642.796	642.948	0.000102597	-6.08423	-6.36326	resistance
T24	Bladder	AZ13535704:Olaparib	AZ13535704	Olaparib	CSNK1G1:0.0	CSNK1G1	0.244973	0.244867	0.140371	0.0250246	0.131133	0.0118618	2.63917	2.8327	0.0307333	726.612	726.673	3.65411e-05	-5.88403	-6.02666	resistance
NCIH2170	Lung	AZ13535704:Olaparib	AZ13535704	Olaparib	CSNK1G1:0.0	CSNK1G1	0.240262	0.232074	0.0483509	0.0590844	0.0239303	0.0186227	2.66728	2.8063	0.0220655	572.337	569.083	-0.00247646	-6.44225	-6.49787	resistance
T47D	Breast	AZ13535704:Olaparib	AZ13535704	Olaparib	CSNK1G1:0.0	CSNK1G1	0.197274	0.189029	0.193192	0.0892406	0.152504	0.0221356	1.6422	1.72325	0.0209213	761.567	756.862	-0.00269133	-5.13396	-4.92839	resistance
NCIH2291	Lung	AZ13535704:Olaparib	AZ13535704	Olaparib	CSNK1G1:0.0	CSNK1G1	0.260935	0.251608	0.0130624	0.0243385	0.0130624	0.0243385	2.70163	2.72614	0.00392296	565.789	562.256	-0.00272021	-5.72645	-5.26034	resistance
HT1197	Bladder	AZ13535704:Olaparib	AZ13535704	Olaparib	CSNK1G1:0.0	CSNK1G1	0.261232	0.25244	0.108974	0.0877134	0.108974	0.0877134	2.6663	2.68808	0.00353426	576.053	572.169	-0.00293879	-5.23809	-4.74499	resistance
CALU6	Lung	AZ13535704:Olaparib	AZ13535704	Olaparib	CSNK1G1:0.0	CSNK1G1	0.25336	0.244414	0.0384287	0.0364387	0.0368759	0.0364387	2.77328	2.79143	0.00283428	622.869	618.221	-0.00325284	-5.41191	-4.99893	resistance
BT20	Breast	AZ13535704:Olaparib	AZ13535704	Olaparib	CSNK1G1:0.0	CSNK1G1	0.189591	0.180616	0.134419	0.100193	0.128643	0.100193	2.57048	2.58714	0.00280643	611.262	603.009	-0.00590338	-5.52598	-5.26418	resistance
NCIH520	Lung	AZ13535704:Olaparib	AZ13535704	Olaparib	CSNK1G1:0.0	CSNK1G1	0.306188	0.297318	0.0154974	0.0127694	0.0107461	0.0126229	2.86807	2.88543	0.00262123	599.191	594.544	-0.0033811	-6.02115	-5.82411	resistance
HOP62	Lung	AZ13535704:Olaparib	AZ13535704	Olaparib	CSNK1G1:0.0	CSNK1G1	0.2622	0.2622	1.11e-16	1.11e-16	1.11022e-16	1.11022e-16	2.74593	2.76156	0.00246599	630.766	630.766	4.61644e-09	-5.83193	-5.84987	resistance
HT1376	Bladder	AZ13535704:Olaparib	AZ13535704	Olaparib	CSNK1G1:0.0	CSNK1G1	0.162289	0.162147	0.149887	0.117872	0.149886	0.117872	2.56085	2.57519	0.00242541	707.456	707.526	4.29243e-05	-5.83163	-5.82948	resistance
HCC1806	Breast	AZ13535704:Olaparib	AZ13535704	Olaparib	CSNK1G1:0.0	CSNK1G1	0.272994	0.263846	0.161284	0.0123709	0.138802	0.0123709	2.65906	2.67163	0.00204895	765.469	758.423	-0.00401618	-5.37083	-5.19665	resistance
NCIH1299	Lung	AZ13535704:Olaparib	AZ13535704	Olaparib	CSNK1G1:0.0	CSNK1G1	0.245421	0.236831	0.0537849	0.0530092	0.0477458	0.0239365	2.79723	2.80339	0.000954755	661.198	650.987	-0.00675896	-6.52915	-7.73895	resistance
BT549	Breast	AZ13535704:Olaparib	AZ13535704	Olaparib	CSNK1G1:0.0	CSNK1G1	0.246086	0.246086	0.111964	0.0949342	0.111964	0.0949342	2.85215	2.85787	0.000870296	697.298	695.598	-0.00106024	-6.22722	-6.34836	resistance
NCIH226	Lung	AZ13535704:Olaparib	AZ13535704	Olaparib	CSNK1G1:0.0	CSNK1G1	0.257488	0.257488	0.120222	0.120222	0.120222	0.120222	2.58027	2.57953	-0.00012498	566.384	566.38	-3.17211e-06	-5.39499	-5.39539	resistance
HCC1419	Breast	AZ13535704:Olaparib	AZ13535704	Olaparib	CSNK1G1:0.0	CSNK1G1	0.268799	0.259804	0.0247454	0.0244447	0.0247454	0.0244447	2.89808	2.89063	-0.00111749	618.719	614.235	-0.00315861	-5.89914	-5.42272	resistance
J82	Bladder	AZ13535704:Olaparib	AZ13535704	Olaparib	CSNK1G1:0.0	CSNK1G1	0.264033	0.264033	0.0097237	0.0116331	0.00972374	0.0116331	2.78348	2.77367	-0.00153404	611.832	610.442	-0.000988067	-5.87026	-5.94225	resistance
NCIH1437	Lung	AZ13535704:Olaparib	AZ13535704	Olaparib	CSNK1G1:0.0	CSNK1G1	0.248625	0.248381	0.19024	0.0847373	0.19024	0.0847373	2.62239	2.58641	-0.00599995	702.042	701.825	-0.000134329	-5.17305	-4.98803	resistance
SKMEL28	Skin	AZ13535704:Olaparib	AZ13535704	Olaparib	CSNK1G1:0.0	CSNK1G1	0.163563	0.163492	0.139976	2.329e-05	0.137858	0	1.41923	1.3396	-0.0250747	652.635	652.655	1.30649e-05	-6.3446	-6.41584	resistance
HCC1187	Breast	AZ13535704:Olaparib	AZ13535704	Olaparib	CSNK1G1:0.0	CSNK1G1	0.233922	0.233922	0.0227546	0	0.0227546	0	1.89911	1.74794	-0.0360239	589.003	589.005	1.85044e-06	-5.57793	-5.35236	resistance
MDAMB175VII	Breast	AZ13535704:Olaparib	AZ13535704	Olaparib	CSNK1G1:0.0	CSNK1G1	0.246333	0.244681	0.0232863	0.0481913	0.0232863	0.0481913	3.09229	2.81976	-0.040069	605.54	612.035	0.00463297	-4.92852	-4.61316	resistance
LOXIMVI	Skin	AZ13535704:Olaparib	AZ13535704	Olaparib	CSNK1G1:0.0	CSNK1G1	0.251115	0.250823	0.240468	0.0907206	0.240468	0.029165	3.30029	2.82738	-0.0671688	747.512	747.69	0.000103177	-5.85636	-5.03129	resistance
A375	Skin	AZ13535704:Olaparib	AZ13535704	Olaparib	CSNK1G1:0.0	CSNK1G1	0.206967	0.216024	0.149678	0.0901144	0.149678	0.0901144	3.26775	2.77447	-0.0710694	702.748	703.912	0.000718642	-5.7928	-5.74083	resistance
SKMEL5	Skin	AZ13535704:Olaparib	AZ13535704	Olaparib	CSNK1G1:0.0	CSNK1G1	0.233721	0.233708	0.222637	0.0851479	0.222637	0.0663716	3.29349	2.71557	-0.0837963	743.456	743.449	-4.48349e-06	-5.67828	-4.82878	resistance
EKVX	Lung	AZ13535704:Olaparib	AZ13535704	Olaparib	CSNK1G1:0.0	CSNK1G1	0.225855	0.225773	0.0691159	0.0174165	0.0332862	0.0174165	2.59381	1.71676	-0.179228	746.638	751.692	0.00292949	-8.17154	-7.25277	resistance
HCC1954	Breast	AZ13535704:Olaparib	AZ13535704	Olaparib	CSNK1G1:0.0	CSNK1G1	0.258978	0.258978	0.0230649	0.0230649	0.0230649	0.0230649	3.05867	1.84692	-0.219084	617.084	617.084	0	-5.34946	-4.50331	resistance
MDAMB415	Breast	AZ13535704:Olaparib	AZ13535704	Olaparib	CSNK1G1:0.0	CSNK1G1	0.178918	0.178919	0.0215773	0.0210927	0.0215773	0.0210927	1.40505	1.06367	-0.120886	585.685	585.662	-1.68525e-05	2.43895	6.47813	sensitivity
NCIH2228	Lung	AZ13535704:Olaparib	AZ13535704	Olaparib	CSNK1G1:0.0	CSNK1G1	0.223702	0.223753	0.0226787	0.0226247	0.0120997	0.0120988	2.47893	1.52427	-0.211202	581.027	581.05	1.66151e-05	-2.4002	0.154485	sensitivity
RT4	Bladder	AZ13535704:Olaparib	AZ13535704	Olaparib	CSNK1G1:0.0	CSNK1G1	0.270715	0.261844	0.0847425	0.0797171	0.0847425	0.0797171	5.37169	2.80532	-0.282128	689.131	688.23	-0.000568393	-2.92528	1.74066	sensitivity
BFTC905	Bladder	AZ13535704:Olaparib	AZ13535704	Olaparib	CSNK1G1:0.0	CSNK1G1	0.253527	0.25323	0.0097939	0.0066411	0.00979386	0.00664109	3.44529	1.59676	-0.333985	551.733	554.333	0.00204233	1.53305	4.31613	sensitivity
UMUC3	Bladder	AZ13535704:Olaparib	AZ13535704	Olaparib	CSNK1G1:0.0	CSNK1G1	0.235996	0.235996	0.201469	0.0471267	0.199911	0.0434079	6.24556	2.7795	-0.351604	757.169	757.169	1.6122e-11	-2.29365	5.01609	sensitivity
MDAMB231	Breast	AZ13535704:Olaparib	AZ13535704	Olaparib	CSNK1G1:0.0	CSNK1G1	0.251966	0.243098	0.084625	0.0836334	0.084625	0.0836334	2.67401	1.0454	-0.40788	545.264	542.369	-0.0023117	1.69641	6.58227	sensitivity
MDAMB157	Breast	AZ13535704:Olaparib	AZ13535704	Olaparib	CSNK1G1:0.0	CSNK1G1	0.231822	0.222911	0.0235509	0.012699	0.0235509	0.012699	2.30001	0.859675	-0.427395	605.141	601.113	-0.00290057	1.22963	8.19738	sensitivity
MDAMB361	Breast	AZ13535704:Olaparib	AZ13535704	Olaparib	CSNK1G1:0.0	CSNK1G1	0.176148	0.176148	0.0324019	0.032444	0.0324019	0.0324441	2.56766	0.876605	-0.466733	586.564	586.519	-3.38196e-05	2.76557	8.73084	sensitivity
CAMA1	Breast	AZ13535704:Olaparib	AZ13535704	Olaparib	CSNK1G1:0.0	CSNK1G1	0.271438	0.298347	0.811532	0.841373	0.811532	0.841374	1.93385	0.638677	-0.481141	45.7211	46.9265	0.0113014	8.26769	13.7155	sensitivity
SKMEL30	Skin	AZ13535704:Olaparib	AZ13535704	Olaparib	CSNK1G1:0.0	CSNK1G1	0.278793	0.278793	0.0247379	0.0245689	0.0247379	0.0245689	2.86264	0.87117	-0.516665	593.721	593.721	0	3.699	9.55872	sensitivity
SW900	Lung	AZ13535704:Olaparib	AZ13535704	Olaparib	CSNK1G1:0.0	CSNK1G1	0.253695	0.244728	0.0832345	0.0822463	0.0832345	0.0822463	2.74381	0.823291	-0.522801	609.371	605.349	-0.00287613	0.728312	6.93487	sensitivity
DMS114	Lung	AZ13535704:Olaparib	AZ13535704	Olaparib	CSNK1G1:0.0	CSNK1G1	0.252069	0.25703	0.0857721	0.0001254	0.0736904	0	2.82258	0.471669	-0.777009	665.577	665.551	-1.6757e-05	1.3098	10.027	sensitivity
TCCSUP	Bladder	AZ13535704:Olaparib	AZ13535704	Olaparib	CSNK1G1:mc0.3	CSNK1G1	0.24867	0.247171	0.0635281	0.0504212	0.0635281	0.049716	1.90335	3.2158	0.227771	593.73	587.614	-0.00449689	-2.89936	-7.08877	resistance
NCIH2085	Lung	AZ13535704:Olaparib	AZ13535704	Olaparib	CSNK1G1:mc0.3	CSNK1G1	0.243084	0.304427	0.0591243	0.0591998	0.0576193	0.0590527	1.79718	2.5304	0.148597	596.44	606.434	0.00721645	-3.96522	-5.38277	resistance
CAOV3	Ovary	AZ13535704:Olaparib	AZ13535704	Olaparib	CSNK1G1:mc0.3	CSNK1G1	0.178024	0.1778	0.021542	0.0215361	0.021542	0.0215361	1.8316	2.35873	0.109846	608.357	608.253	-7.4605e-05	-4.45972	-4.6718	resistance
OVCAR4	Ovary	AZ13535704:Olaparib	AZ13535704	Olaparib	CSNK1G1:mc0.3	CSNK1G1	0.288231	0.288231	0.910079	0.751949	0.910079	0.751949	2.29018	2.78965	0.0856789	60.266	60.266	0	-11.3045	-11.5431	resistance
SF539	Brain	AZ13535704:Olaparib	AZ13535704	Olaparib	CSNK1G1:mc0.3	CSNK1G1	0.161596	0.162472	0.0639568	0.0544516	0.0537732	0.0538295	1.64813	1.97451	0.0784666	588.761	589.123	0.00026688	-6.18042	-6.32064	resistance
NCIH838	Lung	AZ13535704:Olaparib	AZ13535704	Olaparib	CSNK1G1:mc0.3	CSNK1G1	0.242801	0.242801	0.0814796	0.0814796	0.0119436	0.0117688	2.57976	2.80995	0.0371194	554.323	554.323	0	-4.7989	-5.10627	resistance
UACC62	Skin	AZ13535704:Olaparib	AZ13535704	Olaparib	CSNK1G1:mc0.3	CSNK1G1	0.215812	0.215812	0.0619586	0.056192	0.0460874	0.0324541	2.48723	2.70034	0.0357024	642.796	642.906	7.43204e-05	-5.98871	-6.25978	resistance
T24	Bladder	AZ13535704:Olaparib	AZ13535704	Olaparib	CSNK1G1:mc0.3	CSNK1G1	0.244973	0.245296	0.140371	0.0250389	0.131133	0.0118685	2.63917	2.83304	0.0307859	726.612	726.429	-0.000109455	-5.37424	-5.52195	resistance
NCIH2170	Lung	AZ13535704:Olaparib	AZ13535704	Olaparib	CSNK1G1:mc0.3	CSNK1G1	0.240262	0.238066	0.0483509	0.0486931	0.0239303	0.0230501	2.66728	2.81325	0.02314	572.337	566.992	-0.00407528	-6.26375	-6.51479	resistance
HT1197	Bladder	AZ13535704:Olaparib	AZ13535704	Olaparib	CSNK1G1:mc0.3	CSNK1G1	0.261232	0.252512	0.108974	0.101044	0.108974	0.101044	2.6663	2.68956	0.00377367	576.053	572.2	-0.00291467	-5.071	-4.57131	resistance
HT1376	Bladder	AZ13535704:Olaparib	AZ13535704	Olaparib	CSNK1G1:mc0.3	CSNK1G1	0.162289	0.162147	0.149887	0.107381	0.149886	0.107381	2.56085	2.58213	0.00359331	707.456	707.526	4.29243e-05	-5.61145	-5.61041	resistance
NCIH520	Lung	AZ13535704:Olaparib	AZ13535704	Olaparib	CSNK1G1:mc0.3	CSNK1G1	0.306188	0.297872	0.0154974	0.0127794	0.0107461	0.0118452	2.86807	2.88543	0.00262133	599.191	594.833	-0.00317025	-5.45548	-5.28811	resistance
HOP62	Lung	AZ13535704:Olaparib	AZ13535704	Olaparib	CSNK1G1:mc0.3	CSNK1G1	0.2622	0.2622	1.11e-16	1.11e-16	1.11022e-16	1.11022e-16	2.74593	2.76152	0.00245996	630.766	630.766	4.61644e-09	-5.83196	-5.85033	resistance
BT549	Breast	AZ13535704:Olaparib	AZ13535704	Olaparib	CSNK1G1:mc0.3	CSNK1G1	0.246086	0.246086	0.111964	0.0949754	0.111964	0.0949754	2.85215	2.85242	4.13944e-05	697.298	695.724	-0.000981288	-6.16951	-6.26324	resistance
NCIH226	Lung	AZ13535704:Olaparib	AZ13535704	Olaparib	CSNK1G1:mc0.3	CSNK1G1	0.257488	0.257488	0.120222	0.120222	0.120222	0.120222	2.58027	2.57953	-0.000125092	566.384	566.384	-4.19842e-08	-5.39404	-5.39457	resistance
HCC1419	Breast	AZ13535704:Olaparib	AZ13535704	Olaparib	CSNK1G1:mc0.3	CSNK1G1	0.268799	0.259804	0.0247454	0.0244447	0.0247454	0.0244447	2.89808	2.89063	-0.00111749	618.719	614.227	-0.00316452	-5.20433	-4.67705	resistance
J82	Bladder	AZ13535704:Olaparib	AZ13535704	Olaparib	CSNK1G1:mc0.3	CSNK1G1	0.264033	0.264033	0.0097237	0.017123	0.00972374	0.017123	2.78348	2.77194	-0.00180537	611.832	610.429	-0.000997161	-5.78537	-5.82776	resistance
NCIH1299	Lung	AZ13535704:Olaparib	AZ13535704	Olaparib	CSNK1G1:mc0.3	CSNK1G1	0.245421	0.245527	0.0537849	0.0536234	0.0477458	0.0242254	2.79723	2.78327	-0.002173	661.198	655.589	-0.00369972	-5.12165	-5.76782	resistance
SKMEL28	Skin	AZ13535704:Olaparib	AZ13535704	Olaparib	CSNK1G1:mc0.3	CSNK1G1	0.163563	0.164598	0.139976	2.332e-05	0.137858	6.2436e-07	1.41923	1.3396	-0.0250747	652.635	652.941	0.000203903	-6.2293	-6.30985	resistance
MDAMB175VII	Breast	AZ13535704:Olaparib	AZ13535704	Olaparib	CSNK1G1:mc0.3	CSNK1G1	0.246333	0.244677	0.0232863	0.022036	0.0232863	0.022036	3.09229	2.81514	-0.0407807	605.54	612.056	0.00464779	-5.1321	-4.89213	resistance
LOXIMVI	Skin	AZ13535704:Olaparib	AZ13535704	Olaparib	CSNK1G1:mc0.3	CSNK1G1	0.251115	0.250823	0.240468	0.0907206	0.240468	0.029165	3.30029	2.82771	-0.0671172	747.512	747.69	0.000103177	-5.8667	-5.03493	resistance
A375	Skin	AZ13535704:Olaparib	AZ13535704	Olaparib	CSNK1G1:mc0.3	CSNK1G1	0.206967	0.216024	0.149678	0.0901144	0.149678	0.0901144	3.26775	2.79164	-0.0683897	702.748	703.912	0.000718642	-5.73326	-5.30603	resistance
RT4	Bladder	AZ13535704:Olaparib	AZ13535704	Olaparib	CSNK1G1:mc0.3	CSNK1G1	0.270715	0.270715	0.0847425	0.0771668	0.0847425	0.0771668	5.37169	2.81595	-0.280486	689.131	689.093	-2.39501e-05	-2.94691	1.58183	sensitivity
NCIH2122	Lung	AZ13535704:Olaparib	AZ13535704	Olaparib	CSNK1G1:mc0.3	CSNK1G1	0.168095	0.168095	0.0496378	0.0322527	0.0322527	0.0322527	1.83436	0.9506	-0.285487	585.367	585.367	0	-2.11931	4.52896	sensitivity
CAMA1	Breast	AZ13535704:Olaparib	AZ13535704	Olaparib	CSNK1G1:mc0.3	CSNK1G1	0.271438	0.298403	0.811532	0.84114	0.811532	0.84114	1.93385	0.939589	-0.313484	45.7211	46.9492	0.0115114	5.90311	9.53014	sensitivity
BFTC905	Bladder	AZ13535704:Olaparib	AZ13535704	Olaparib	CSNK1G1:mc0.3	CSNK1G1	0.253527	0.262044	0.0097939	0.0096716	0.00979386	0.00967161	3.44529	1.58032	-0.338479	551.733	550.8	-0.000735027	1.51701	4.21047	sensitivity
HCC1500	Breast	AZ13535704:Olaparib	AZ13535704	Olaparib	CSNK1G1:mc0.3	CSNK1G1	0.337122	0.352661	0.0120448	0	0.0120448	0	2.29685	0.98964	-0.365655	639.701	645.866	0.00416539	-4.7403	0.335479	sensitivity
UMUC3	Bladder	AZ13535704:Olaparib	AZ13535704	Olaparib	CSNK1G1:mc0.3	CSNK1G1	0.235996	0.235996	0.201469	0.164897	0.199911	0.148771	6.24556	2.45897	-0.404818	757.169	757.169	6.23834e-11	3.62276	11.144	sensitivity
MDAMB361	Breast	AZ13535704:Olaparib	AZ13535704	Olaparib	CSNK1G1:mc0.3	CSNK1G1	0.176148	0.176148	0.0324019	0.0324019	0.0324019	0.0324019	2.56766	0.901843	-0.454406	586.564	586.571	5.12939e-06	2.73783	8.57952	sensitivity
HCC1143	Breast	AZ13535704:Olaparib	AZ13535704	Olaparib	CSNK1G1:mc0.3	CSNK1G1	0.281158	0.279107	0.0950615	0.0947911	0.0950615	0.0947911	5.47549	1.5981	-0.534819	657.303	656.074	-0.000812572	3.73789	11.5502	sensitivity
DMS114	Lung	AZ13535704:Olaparib	AZ13535704	Olaparib	CSNK1G1:mc0.3	CSNK1G1	0.252069	0.252069	0.0857721	0.0858187	0.0736904	0.0739397	2.82258	0.813331	-0.54038	665.577	669.614	0.00262594	3.25594	9.14317	sensitivity
VMCUB1	Bladder	AZ13535704:Olaparib	AZ13535704	Olaparib	DDB1:0.0	DDB1	0.256525	0.302295	0.14777	0.462967	0.124455	0.462968	2.38279	2.61985	0.04119	710.502	159.094	-0.649911	-4.819	5.67632	sensitivity
UACC812	Breast	AZ13535704:Olaparib	AZ13535704	Olaparib	DDB1:0.0	DDB1	0.358413	0.445374	0.108321	0.439005	0.108321	0.0253997	0.859008	0.899578	0.0200419	600.593	114.386	-0.720208	-4.04073	2.1243	sensitivity
CAL120	Breast	AZ13535704:Olaparib	AZ13535704	Olaparib	DDB1:0.0	DDB1	0.26406	0.300144	0.0837928	0.239551	0.0260674	0.00794266	3.1923	3.21681	0.00332135	752.803	182.56	-0.615277	-3.57659	5.66712	sensitivity
HT1376	Bladder	AZ13535704:Olaparib	AZ13535704	Olaparib	DDB1:0.0	DDB1	0.162289	0.215685	0.149887	0.977028	0.149886	0.977028	2.56085	2.57352	0.00214297	707.456	132.399	-0.727814	2.7485	10.5618	sensitivity
HCC1419	Breast	AZ13535704:Olaparib	AZ13535704	Olaparib	DDB1:0.0	DDB1	0.268799	0.31699	0.0247454	0.94699	0.0247454	0.94699	2.89808	2.90076	0.000401513	618.719	87.745	-0.848271	-4.26541	7.4549	sensitivity
HCC1806	Breast	AZ13535704:Olaparib	AZ13535704	Olaparib	DDB1:0.0	DDB1	0.272994	0.300346	0.161284	0.576017	0.138802	0.576017	2.65906	2.64658	-0.0020431	765.469	115.1	-0.822852	-2.3197	8.4134	sensitivity
TCCSUP	Bladder	AZ13535704:Olaparib	AZ13535704	Olaparib	DDB1:0.0	DDB1	0.24867	0.299877	0.0635281	0.848557	0.0635281	0.848557	1.90335	1.86867	-0.00798606	593.73	118.84	-0.698627	-5.96258	3.76103	sensitivity
CAOV3	Ovary	AZ13535704:Olaparib	AZ13535704	Olaparib	DDB1:0.0	DDB1	0.178024	0.230745	0.021542	0.938074	0.021542	0.938074	1.8316	1.72914	-0.0250024	608.357	103.219	-0.770401	5.51737	13.6862	sensitivity
BT20	Breast	AZ13535704:Olaparib	AZ13535704	Olaparib	DDB1:0.0	DDB1	0.189591	0.243441	0.134419	0.959898	0.128643	0.959898	2.57048	1.95061	-0.119843	611.262	129.125	-0.675217	3.21137	10.3407	sensitivity
HCC1954	Breast	AZ13535704:Olaparib	AZ13535704	Olaparib	DDB1:0.0	DDB1	0.258978	0.322322	0.0230649	0.946944	0.0230649	0.946944	3.05867	2.20594	-0.14194	617.084	111.204	-0.744223	6.05167	14.1314	sensitivity
HCC1937	Breast	AZ13535704:Olaparib	AZ13535704	Olaparib	FANCD2:1.0	FANCD2	0.277062	0.268173	0.142128	0.169274	0.142128	0.140402	2.74579	2.74129	-0.000712141	602.465	697.86	0.0638359	1.37317	0.21172	sensitivity
KU1919	Bladder	AZ13535704:Olaparib	AZ13535704	Olaparib	FANCD2:1.0	FANCD2	0.23507	0.225985	0.152095	0.238398	0.138475	0.238398	3.25888	3.08837	-0.0233402	598.046	663.232	0.0449308	0.753478	0.226144	sensitivity
UACC812	Breast	AZ13535704:Olaparib	AZ13535704	Olaparib	HDAC1:0.0	HDAC1	0.358413	0.485241	0.108321	0.0219775	0.108321	0.0219775	0.859008	4.63067	0.731646	600.593	543.521	-0.0433638	-12.9686	-26.8819	resistance
SW780	Bladder	AZ13535704:Olaparib	AZ13535704	Olaparib	HDAC1:0.0	HDAC1	0.254936	0.246341	0.141842	0.933339	0.114528	0.933339	3.3718	4.90155	0.162472	735.529	612.573	-0.0794421	2.51955	3.76439	sensitivity
TCCSUP	Bladder	AZ13535704:Olaparib	AZ13535704	Olaparib	HDAC1:0.0	HDAC1	0.24867	0.24884	0.0635281	0.0637013	0.0635281	0.0637013	1.90335	2.52383	0.122542	593.73	593.803	5.35732e-05	0.698297	1.79585	sensitivity
C32	Skin	AZ13535704:Olaparib	AZ13535704	Olaparib	HDAC1:0.0	HDAC1	0.220429	0.22044	0.0939715	0.0944066	0.0939715	0.0944066	6396.88	7103.87	0.0455266	705.916	706.04	7.58039e-05	1.65144	1.54819	sensitivity
HCC1428	Breast	AZ13535704:Olaparib	AZ13535704	Olaparib	HDAC1:0.0	HDAC1	0.195622	0.207558	0.0131441	0.699521	0.0131441	0.699521	3.314	3.43782	0.0159317	630.788	286.633	-0.342558	8.83289	13.6418	sensitivity
MDAMB436	Breast	AZ13535704:Olaparib	AZ13535704	Olaparib	HDAC1:0.0	HDAC1	0.224887	0.242668	0.19903	0.921988	0.19903	0.921988	2.6228	2.7159	0.0151482	582.886	142.258	-0.612507	2.56673	8.64873	sensitivity
NCIH2291	Lung	AZ13535704:Olaparib	AZ13535704	Olaparib	HDAC1:0.0	HDAC1	0.260935	0.261367	0.0130624	0.0437893	0.0130624	0.0437893	2.70163	2.77907	0.0122733	565.789	554.571	-0.00869706	0.783541	2.44285	sensitivity
HCC1143	Breast	AZ13535704:Olaparib	AZ13535704	Olaparib	HDAC1:0.0	HDAC1	0.281158	0.291348	0.0950615	0.941975	0.0950615	0.941975	5.47549	5.54208	0.00524995	657.303	595.702	-0.0427361	4.95158	5.91989	sensitivity
NCIH1563	Lung	AZ13535704:Olaparib	AZ13535704	Olaparib	HDAC1:0.0	HDAC1	0.26355	0.264267	0.262575	0.327216	0.262575	0.327216	2.80774	2.83666	0.00445136	672.35	724.894	0.0326795	0.659759	0.31859	sensitivity
NCIH460	Lung	AZ13535704:Olaparib	AZ13535704	Olaparib	HDAC1:0.0	HDAC1	0.235786	0.236035	0.0014055	0.679979	0.00140547	0.679979	2.78969	2.81652	0.00415652	517.576	56.0221	-0.965615	0.740086	13.6658	sensitivity
OVCAR8	Ovary	AZ13535704:Olaparib	AZ13535704	Olaparib	HDAC1:0.0	HDAC1	0.215783	0.206767	0.109695	0.0869355	0.067542	0.0780341	2.69709	2.71075	0.00219327	662.828	664.574	0.00114274	1.44751	2.93973	sensitivity
A2780	Ovary	AZ13535704:Olaparib	AZ13535704	Olaparib	HDAC1:0.0	HDAC1	0.270356	0.263237	0.112409	0.0520584	0.0811883	0.0326597	2.89094	2.9044	0.00201713	749.923	742.893	-0.00409076	0.768692	2.80477	sensitivity
BT549	Breast	AZ13535704:Olaparib	AZ13535704	Olaparib	HDAC1:0.0	HDAC1	0.246086	0.254075	0.111964	0.951783	0.111964	0.951783	2.85215	2.86068	0.00129671	697.298	635.767	-0.0401203	5.23357	7.40334	sensitivity
EKVX	Lung	AZ13535704:Olaparib	AZ13535704	Olaparib	HDAC1:0.0	HDAC1	0.225855	0.247924	0.0691159	0.949941	0.0332862	0.949941	2.59381	2.60027	0.00107927	746.638	602.686	-0.0930188	5.38934	7.63867	sensitivity
UMUC3	Bladder	AZ13535704:Olaparib	AZ13535704	Olaparib	HDAC1:0.0	HDAC1	0.235996	0.227395	0.201469	0.825138	0.199911	0.825138	6.24556	6.25398	0.000585589	757.169	682.308	-0.0452126	3.49718	6.84168	sensitivity
CAL120	Breast	AZ13535704:Olaparib	AZ13535704	Olaparib	HDAC1:0.0	HDAC1	0.26406	0.256365	0.0837928	0.946645	0.0260674	0.946645	3.1923	3.1904	-0.000259087	752.803	731.038	-0.0127417	4.70401	5.55216	sensitivity
NCIH1650	Lung	AZ13535704:Olaparib	AZ13535704	Olaparib	HDAC1:0.0	HDAC1	0.25122	0.252707	0.0238428	0.82328	0.0238428	0.82328	2.78394	2.77752	-0.00100213	621.315	586.438	-0.0250897	5.75243	6.97983	sensitivity
OV90	Ovary	AZ13535704:Olaparib	AZ13535704	Olaparib	HDAC1:0.0	HDAC1	0.257815	0.291342	0.0434384	0.962375	0.0434384	0.962375	2.83896	2.82865	-0.00158008	596.307	132.15	-0.654402	6.22527	14.9839	sensitivity
HCC1419	Breast	AZ13535704:Olaparib	AZ13535704	Olaparib	HDAC1:0.0	HDAC1	0.268799	0.268906	0.0247454	0.0652041	0.0247454	0.0652041	2.89808	2.87584	-0.00334471	618.719	668.427	0.033561	1.28543	1.12557	sensitivity
SF268	Brain	AZ13535704:Olaparib	AZ13535704	Olaparib	HDAC1:0.0	HDAC1	0.234363	0.225313	0.0696756	0.0688616	0.0696756	0.0688616	2.72271	2.69669	-0.00417165	597.843	594.068	-0.00275098	0.723452	1.99146	sensitivity
NCIH838	Lung	AZ13535704:Olaparib	AZ13535704	Olaparib	HDAC1:0.0	HDAC1	0.242801	0.23386	0.0814796	0.105575	0.0119436	0.105575	2.57976	2.55349	-0.00444479	554.323	603.896	0.0371992	1.29321	1.68182	sensitivity
SKMEL30	Skin	AZ13535704:Olaparib	AZ13535704	Olaparib	HDAC1:0.0	HDAC1	0.278793	0.269886	0.0247379	0.0244361	0.0247379	0.0244361	2.86264	2.81067	-0.00795691	593.721	590.643	-0.00225764	1.40048	3.68186	sensitivity
NCIH226	Lung	AZ13535704:Olaparib	AZ13535704	Olaparib	HDAC1:0.0	HDAC1	0.257488	0.276276	0.120222	0.958483	0.120222	0.958483	2.58027	2.52568	-0.00928782	566.384	526.504	-0.0317094	4.25147	5.19836	sensitivity
HOP62	Lung	AZ13535704:Olaparib	AZ13535704	Olaparib	HDAC1:0.0	HDAC1	0.2622	0.262148	1.11e-16	0.962417	1.11022e-16	0.962417	2.74593	2.68374	-0.00994807	630.766	624.764	-0.00415198	9.38651	12.9403	sensitivity
HCC70	Breast	AZ13535704:Olaparib	AZ13535704	Olaparib	HDAC1:0.0	HDAC1	0.275258	0.256732	0.012882	0.0636461	0.0127196	0.0182278	2.56478	2.49904	-0.0112775	550.488	565.79	0.0119075	2.1161	4.04261	sensitivity
T24	Bladder	AZ13535704:Olaparib	AZ13535704	Olaparib	HDAC1:0.0	HDAC1	0.244973	0.235835	0.140371	0.138772	0.131133	0.138772	2.63917	2.55463	-0.0141397	726.612	729.964	0.00199886	1.18994	3.12214	sensitivity
UACC62	Skin	AZ13535704:Olaparib	AZ13535704	Olaparib	HDAC1:0.0	HDAC1	0.215812	0.216432	0.0619586	0.910554	0.0460874	0.910554	2.48723	2.37469	-0.020108	642.796	601.896	-0.0285515	4.17283	5.86556	sensitivity
NCIH1703	Lung	AZ13535704:Olaparib	AZ13535704	Olaparib	HDAC1:0.0	HDAC1	0.237693	0.236933	0.41482	0.907808	0.41482	0.907808	2.76419	2.60364	-0.0259869	793.559	809.384	0.00857551	2.36231	3.97892	sensitivity
UACC257	Skin	AZ13535704:Olaparib	AZ13535704	Olaparib	HDAC1:0.0	HDAC1	0.253033	0.262116	0.122805	0.889811	0.0931785	0.889811	2.76804	2.46961	-0.0495446	736.716	618.923	-0.0756632	8.50695	11.3192	sensitivity
SKMEL5	Skin	AZ13535704:Olaparib	AZ13535704	Olaparib	HDAC1:0.0	HDAC1	0.233721	0.243339	0.222637	0.909932	0.222637	0.909932	3.29349	2.93344	-0.0502794	743.456	655.495	-0.0546862	2.90228	4.64839	sensitivity
DU4475	Breast	AZ13535704:Olaparib	AZ13535704	Olaparib	HDAC1:0.0	HDAC1	0.182669	0.176439	0.0216898	0.570686	0.0216898	0.570686	3.4544	2.98827	-0.0629522	614.2	430.673	-0.154162	4.56196	7.5056	sensitivity
A375	Skin	AZ13535704:Olaparib	AZ13535704	Olaparib	HDAC1:0.0	HDAC1	0.206967	0.207587	0.149678	0.860326	0.149678	0.860326	3.26775	2.78624	-0.069231	702.748	609.289	-0.0619766	3.1739	5.36057	sensitivity
A549	Lung	AZ13535704:Olaparib	AZ13535704	Olaparib	HDAC1:0.0	HDAC1	0.225109	0.228808	0.0285135	0.869838	0.0285135	0.869838	3.12233	2.63495	-0.0737071	474.158	469.31	-0.00446296	4.32113	5.44843	sensitivity
HCC1954	Breast	AZ13535704:Olaparib	AZ13535704	Olaparib	HDAC1:0.0	HDAC1	0.258978	0.259367	0.0230649	0.887134	0.0230649	0.887134	3.05867	2.4181	-0.102058	617.084	583.336	-0.0244259	4.77315	6.08547	sensitivity
J82	Bladder	AZ13535704:Olaparib	AZ13535704	Olaparib	HDAC1:0.0	HDAC1	0.264033	0.264898	0.0097237	0.893243	0.00972374	0.893243	2.78348	2.15861	-0.110414	611.832	122.357	-0.699004	2.802	12.6232	sensitivity
HCC38	Breast	AZ13535704:Olaparib	AZ13535704	Olaparib	HDAC1:0.0	HDAC1	0.254141	0.264965	0.0336225	0.797546	0.0336225	0.797546	2.1359	1.5689	-0.133986	567.056	563.371	-0.00283149	3.78546	5.40448	sensitivity
NCIH23	Lung	AZ13535704:Olaparib	AZ13535704	Olaparib	HDAC1:0.0	HDAC1	0.227766	0.162297	0.139927	0.150174	0.139927	0.150175	2.31144	1.55312	-0.172678	708.83	715.386	0.0039978	4.27844	12.3605	sensitivity
BFTC905	Bladder	AZ13535704:Olaparib	AZ13535704	Olaparib	HDAC1:0.0	HDAC1	0.253527	0.267437	0.0097939	0.770962	0.00979386	0.770962	3.44529	2.28832	-0.177709	551.733	498.062	-0.0444452	5.49887	8.04423	sensitivity
NCIH1975	Lung	AZ13535704:Olaparib	AZ13535704	Olaparib	HDAC1:0.0	HDAC1	0.259736	0.254896	0.114612	0.815435	0.114612	0.815435	3.3379	2.20839	-0.179397	709.496	609.612	-0.0658968	3.64077	7.59021	sensitivity
ES2	Ovary	AZ13535704:Olaparib	AZ13535704	Olaparib	HDAC1:0.0	HDAC1	0.202946	0.176043	0.122732	0.309048	0.025633	0.309048	2.19384	1.41503	-0.190439	568.28	551.126	-0.0133114	2.54377	9.08246	sensitivity
SKMES1	Lung	AZ13535704:Olaparib	AZ13535704	Olaparib	HDAC1:0.0	HDAC1	0.252873	0.173338	0.19185	0.186231	0.144278	0.176386	2.72703	1.69319	-0.206984	669.843	671.227	0.000896428	5.46893	15.1657	sensitivity
NCIH1299	Lung	AZ13535704:Olaparib	AZ13535704	Olaparib	HDAC1:0.0	HDAC1	0.245421	0.247555	0.0537849	0.720641	0.0477458	0.720641	2.79723	1.57927	-0.248271	661.198	613.072	-0.03282	4.32996	9.06121	sensitivity
HCC1937	Breast	AZ13535704:Olaparib	AZ13535704	Olaparib	HDAC1:0.0	HDAC1	0.277062	0.27998	0.142128	0.899621	0.142128	0.899622	2.74579	1.34318	-0.310534	602.465	537.208	-0.04979	11.7151	17.4626	sensitivity
HCC1187	Breast	AZ13535704:Olaparib	AZ13535704	Olaparib	HDAC1:0.0	HDAC1	0.233922	0.260931	0.0227546	0.728256	0.0227546	0.728256	1.89911	0.406119	-0.669898	589.003	62.3444	-0.97532	6.21827	21.7137	sensitivity
SW780	Bladder	AZ13535704:Olaparib	AZ13535704	Olaparib	KAT5:mc5.0	KAT5	0.254936	0.254936	0.141842	0.0001605	0.114528	0.000160458	3.3718	5.10995	0.180555	735.529	744.911	0.00550483	-2.2281	-5.60139	resistance
RT4	Bladder	AZ13535704:Olaparib	AZ13535704	Olaparib	KAT5:mc5.0	KAT5	0.270715	0.270715	0.0847425	0.0105803	0.0847425	0.0105803	5.37169	7.94422	0.16994	689.131	762.598	0.0439939	-2.20208	-8.20718	resistance
MDAMB175VII	Breast	AZ13535704:Olaparib	AZ13535704	Olaparib	KAT5:mc5.0	KAT5	0.246333	0.246872	0.0232863	3.742e-08	0.0232863	0	3.09229	3.94766	0.106059	605.54	776.907	0.108226	-4.25386	-9.84113	resistance
OVCAR4	Ovary	AZ13535704:Olaparib	AZ13535704	Olaparib	KAT5:mc5.0	KAT5	0.288231	0.279564	0.910079	0.0190306	0.910079	0.0190306	2.29018	2.63071	0.0602019	60.266	163.546	0.433567	-3.32608	-8.61784	resistance
MDAMB436	Breast	AZ13535704:Olaparib	AZ13535704	Olaparib	KAT5:mc5.0	KAT5	0.224887	0.224887	0.19903	8.236e-06	0.19903	0	2.6228	2.70369	0.0131917	582.886	727.986	0.0965393	-6.14125	-8.04325	resistance
CAL148	Breast	AZ13535704:Olaparib	AZ13535704	Olaparib	KAT5:mc5.0	KAT5	0.197698	0.197698	0.0252068	0.0005052	0.0252068	0	3.31756	3.3619	0.00576597	625.507	748.558	0.0779933	-5.14509	-6.90374	resistance
HT1197	Bladder	AZ13535704:Olaparib	AZ13535704	Olaparib	KAT5:mc5.0	KAT5	0.261232	0.261232	0.108974	0.0282347	0.108974	0.0282347	2.6663	2.67028	0.000648839	576.053	682.423	0.0735908	-4.51844	-6.77739	resistance
NCIH2122	Lung	AZ13535704:Olaparib	AZ13535704	Olaparib	KAT5:mc5.0	KAT5	0.168095	0.167989	0.0496378	0	0.0322527	0	1.83436	1.83662	0.000535411	585.367	747.323	0.106081	-5.28608	-7.23155	resistance
HCC1419	Breast	AZ13535704:Olaparib	AZ13535704	Olaparib	KAT5:mc5.0	KAT5	0.268799	0.268799	0.0247454	7.806e-08	0.0247454	0	2.89808	2.89808	0	618.719	733.302	0.0737896	-4.47501	-6.56511	resistance
NCIH2085	Lung	AZ13535704:Olaparib	AZ13535704	Olaparib	KAT5:mc5.0	KAT5	0.243084	0.243084	0.0591243	0.000127	0.0576193	0.000126977	1.79718	1.79718	0	596.44	702.062	0.0708086	-3.92249	-5.56503	resistance
NCIH2228	Lung	AZ13535704:Olaparib	AZ13535704	Olaparib	KAT5:mc5.0	KAT5	0.223702	0.223702	0.0226787	8.376e-07	0.0120997	0	2.47893	2.47893	0	581.027	677.078	0.0664423	-3.06569	-4.80232	resistance
EKVX	Lung	AZ13535704:Olaparib	AZ13535704	Olaparib	KAT5:mc5.0	KAT5	0.225855	0.225855	0.0691159	1.189e-05	0.0332862	0	2.59381	2.5938	-2.41285e-06	746.638	765.101	0.0106085	-4.04306	-4.53725	resistance
MDAMB157	Breast	AZ13535704:Olaparib	AZ13535704	Olaparib	PARP1:mc5.0	PARP1	0.231822	0.231822	0.0235509	0.0232752	0.0235509	0.0232752	2.30001	2.30355	0.000668762	605.141	768.432	0.103749	2.08096	0.037513	sensitivity
OVCAR8	Ovary	AZ13535704:Olaparib	AZ13535704	Olaparib	PARP1:mc5.0	PARP1	0.215783	0.215805	0.109695	0.0566847	0.067542	0.0566847	2.69709	2.69987	0.000446987	662.828	812.161	0.0882413	2.38575	0.282482	sensitivity
MDAMB361	Breast	AZ13535704:Olaparib	AZ13535704	Olaparib	PARP1:mc5.0	PARP1	0.176148	0.176148	0.0324019	0.0319928	0.0324019	0.0319928	2.56766	2.56831	0.000110309	586.564	764.396	0.115003	2.48626	0.231352	sensitivity
MDAMB415	Breast	AZ13535704:Olaparib	AZ13535704	Olaparib	PARP1:mc5.0	PARP1	0.178918	0.178919	0.0215773	0.0215773	0.0215773	0.0215773	1.40505	1.40539	0.000104769	585.685	753.147	0.109216	2.94067	0.472104	sensitivity
OVCAR4	Ovary	AZ13535704:Olaparib	AZ13535704	Olaparib	PIAS1:mc5.0	PIAS1	0.288231	0.288231	0.910079	0.0219474	0.910079	0.0219474	2.29018	2.55495	0.0475125	60.266	161.551	0.428237	-3.44056	-8.79418	resistance
NCIH2228	Lung	AZ13535704:Olaparib	AZ13535704	Olaparib	PIAS1:mc5.0	PIAS1	0.223702	0.223702	0.0226787	0.0002293	0.0120997	0	2.47893	2.51958	0.00706316	581.027	673.131	0.0639029	-3.14735	-4.87423	resistance
MDAMB175VII	Breast	AZ13535704:Olaparib	AZ13535704	Olaparib	PIAS1:mc5.0	PIAS1	0.246333	0.244118	0.0232863	6.082e-05	0.0232863	0	3.09229	3.0977	0.000758708	605.54	641.726	0.0252067	-4.81951	-6.29079	resistance
EKVX	Lung	AZ13535704:Olaparib	AZ13535704	Olaparib	PIAS1:mc5.0	PIAS1	0.225855	0.225855	0.0691159	8.22e-05	0.0332862	0	2.59381	2.59623	0.000404086	746.638	761.219	0.00839954	-4.03042	-4.4994	resistance
CAL148	Breast	AZ13535704:Olaparib	AZ13535704	Olaparib	PIAS1:mc5.0	PIAS1	0.197698	0.197698	0.0252068	0.0005052	0.0252068	0	3.31756	3.3187	0.000148405	625.507	744.276	0.0755016	-5.07943	-6.72558	resistance
NCIH2085	Lung	AZ13535704:Olaparib	AZ13535704	Olaparib	PIAS1:mc5.0	PIAS1	0.243084	0.243084	0.0591243	3.067e-05	0.0576193	3.33067e-16	1.79718	1.79741	5.55494e-05	596.44	697.04	0.0676905	-3.91765	-5.51275	resistance
SF268	Brain	AZ13535704:Olaparib	AZ13535704	Olaparib	PIAS1:mc5.0	PIAS1	0.234363	0.234363	0.0696756	0.000109	0.0696756	0	2.72271	2.72288	2.7054e-05	597.843	689.079	0.0616823	-4.43892	-6.32642	resistance
HCC1419	Breast	AZ13535704:Olaparib	AZ13535704	Olaparib	PIAS1:mc5.0	PIAS1	0.268799	0.268799	0.0247454	0.0002918	0.0247454	0.000291832	2.89808	2.89813	8.24778e-06	618.719	724.875	0.0687698	-4.55445	-6.52925	resistance
MDAMB436	Breast	AZ13535704:Olaparib	AZ13535704	Olaparib	PIAS1:mc5.0	PIAS1	0.224887	0.224887	0.19903	0.0091654	0.19903	0.00916536	2.6228	2.62252	-4.6942e-05	582.886	700.64	0.0799114	-6.21754	-7.96358	resistance
HT1197	Bladder	AZ13535704:Olaparib	AZ13535704	Olaparib	PIAS1:mc5.0	PIAS1	0.261232	0.261232	0.108974	0.0320927	0.108974	0.0320927	2.6663	2.66578	-8.45268e-05	576.053	660.694	0.0595374	-4.53149	-6.51685	resistance
NCIH2122	Lung	AZ13535704:Olaparib	AZ13535704	Olaparib	PIAS1:mc5.0	PIAS1	0.168095	0.168095	0.0496378	2.799e-05	0.0322527	0	1.83436	1.8338	-0.000132832	585.367	742.655	0.103359	-5.30375	-7.22235	resistance
NCIH1299	Lung	AZ13535704:Olaparib	AZ13535704	Olaparib	PIAS1:mc5.0	PIAS1	0.245421	0.236285	0.0537849	0.0308141	0.0477458	0.0308141	2.79723	2.77343	-0.00371185	661.198	751.158	0.0554001	0.676301	0.314589	sensitivity
OVCAR4	Ovary	AZ13535704:Olaparib	AZ13535704	Olaparib	PIAS4:mc5.0	PIAS4	0.288231	0.288231	0.910079	0.0219474	0.910079	0.0219474	2.29018	2.55496	0.0475144	60.266	161.551	0.428237	-3.44109	-8.7946	resistance
NCIH2228	Lung	AZ13535704:Olaparib	AZ13535704	Olaparib	PIAS4:mc5.0	PIAS4	0.223702	0.214631	0.0226787	0.0004143	0.0120997	0	2.47893	2.49688	0.00313346	581.027	672.541	0.0635224	-3.05366	-4.70189	resistance
MDAMB175VII	Breast	AZ13535704:Olaparib	AZ13535704	Olaparib	PIAS4:mc5.0	PIAS4	0.246333	0.243903	0.0232863	0.0007479	0.0232863	0	3.09229	3.09764	0.000749618	605.54	641.616	0.025132	-4.81478	-6.28986	resistance
CAL148	Breast	AZ13535704:Olaparib	AZ13535704	Olaparib	PIAS4:mc5.0	PIAS4	0.197698	0.197698	0.0252068	0.0005052	0.0252068	0	3.31756	3.31881	0.000163693	625.507	744.225	0.0754718	-5.08939	-6.73519	resistance
NCIH2085	Lung	AZ13535704:Olaparib	AZ13535704	Olaparib	PIAS4:mc5.0	PIAS4	0.243084	0.243084	0.0591243	3.067e-05	0.0576193	3.33067e-16	1.79718	1.79741	5.55494e-05	596.44	697.04	0.0676905	-3.91794	-5.51303	resistance
NCIH2122	Lung	AZ13535704:Olaparib	AZ13535704	Olaparib	PIAS4:mc5.0	PIAS4	0.168095	0.168095	0.0496378	5.308e-05	0.0322527	0	1.83436	1.83447	2.57452e-05	585.367	742.655	0.103359	-5.30644	-7.22254	resistance
MDAMB436	Breast	AZ13535704:Olaparib	AZ13535704	Olaparib	PIAS4:mc5.0	PIAS4	0.224887	0.224887	0.19903	0.0091654	0.19903	0.00916536	2.6228	2.62284	5.19844e-06	582.886	700.64	0.0799114	-6.18733	-7.93196	resistance
HCC1419	Breast	AZ13535704:Olaparib	AZ13535704	Olaparib	PIAS4:mc5.0	PIAS4	0.268799	0.268799	0.0247454	0.0002918	0.0247454	0.000291832	2.89808	2.89808	-7.06546e-08	618.719	724.875	0.0687698	-4.55357	-6.5301	resistance
HT1197	Bladder	AZ13535704:Olaparib	AZ13535704	Olaparib	PIAS4:mc5.0	PIAS4	0.261232	0.261232	0.108974	0.0320927	0.108974	0.0320927	2.6663	2.66613	-2.62922e-05	576.053	660.694	0.0595374	-4.53327	-6.51624	resistance
SF268	Brain	AZ13535704:Olaparib	AZ13535704	Olaparib	PIAS4:mc5.0	PIAS4	0.234363	0.234363	0.0696756	2.741e-05	0.0696756	0	2.72271	2.721	-0.000273724	597.843	689.079	0.0616823	-4.45291	-6.34525	resistance
NCIH1299	Lung	AZ13535704:Olaparib	AZ13535704	Olaparib	PIAS4:mc5.0	PIAS4	0.245421	0.236285	0.0537849	0.0308141	0.0477458	0.0308141	2.79723	2.77712	-0.00313328	661.198	751.145	0.0553925	0.732619	0.476839	sensitivity
OVCAR4	Ovary	AZ13535704:Olaparib	AZ13535704	Olaparib	RAD54B:mc5.0	RAD54B	0.288231	0.270592	0.910079	0.0354247	0.910079	0.0228333	2.29018	2.55054	0.0467624	60.266	163.482	0.433397	-3.15615	-8.28696	resistance
EKVX	Lung	AZ13535704:Olaparib	AZ13535704	Olaparib	RAD54B:mc5.0	RAD54B	0.225855	0.225855	0.0691159	9.112e-05	0.0332862	9.11193e-05	2.59381	2.5941	4.84195e-05	746.638	765.899	0.0110613	-4.04549	-4.54452	resistance
MDAMB436	Breast	AZ13535704:Olaparib	AZ13535704	Olaparib	RAD54B:mc5.0	RAD54B	0.224887	0.224887	0.19903	0.0001363	0.19903	0.00013633	2.6228	2.62289	1.46841e-05	582.886	733.004	0.0995225	-6.02913	-8.13399	resistance
CAL148	Breast	AZ13535704:Olaparib	AZ13535704	Olaparib	RAD54B:mc5.0	RAD54B	0.197698	0.197886	0.0252068	0.0005054	0.0252068	0	3.31756	3.31765	1.10171e-05	625.507	748.619	0.0780287	-5.06947	-6.75424	resistance
MDAMB175VII	Breast	AZ13535704:Olaparib	AZ13535704	Olaparib	RAD54B:mc5.0	RAD54B	0.246333	0.246333	0.0232863	2.369e-07	0.0232863	0	3.09229	3.09229	2.57884e-08	605.54	776.509	0.108003	-3.46589	-7.3491	resistance
SF268	Brain	AZ13535704:Olaparib	AZ13535704	Olaparib	RAD54B:mc5.0	RAD54B	0.234363	0.234363	0.0696756	6.573e-05	0.0696756	6.57286e-05	2.72271	2.72271	0	597.843	701.059	0.0691677	-4.36952	-6.40287	resistance
HCC1419	Breast	AZ13535704:Olaparib	AZ13535704	Olaparib	RAD54B:mc5.0	RAD54B	0.268799	0.268799	0.0247454	1.894e-07	0.0247454	0	2.89808	2.89808	0	618.719	729.752	0.071682	-4.55398	-6.59172	resistance
NCIH2085	Lung	AZ13535704:Olaparib	AZ13535704	Olaparib	RAD54B:mc5.0	RAD54B	0.243084	0.243084	0.0591243	0.0003444	0.0576193	0.000344383	1.79718	1.79718	0	596.44	702.109	0.0708377	-3.99563	-5.63863	resistance
NCIH2228	Lung	AZ13535704:Olaparib	AZ13535704	Olaparib	RAD54B:mc5.0	RAD54B	0.223702	0.223702	0.0226787	8.677e-07	0.0120997	0	2.47893	2.47882	-1.92004e-05	581.027	677.063	0.0664323	-2.93466	-4.67099	resistance
HT1197	Bladder	AZ13535704:Olaparib	AZ13535704	Olaparib	RAD54B:mc5.0	RAD54B	0.261232	0.261232	0.108974	0.0004999	0.108974	0	2.6663	2.66613	-2.72875e-05	576.053	682.329	0.0735311	-4.91722	-7.20121	resistance
SNB75	Brain	AZ13535704:Olaparib	AZ13535704	Olaparib	RAD54B:mc5.0	RAD54B	0.234201	0.225102	0.039615	9.071e-06	0.039615	0	1.89001	1.82696	-0.0147338	553.568	669.133	0.0823417	-2.87012	-4.5508	resistance
NCIH2122	Lung	AZ13535704:Olaparib	AZ13535704	Olaparib	RAD54B:mc5.0	RAD54B	0.168095	0.167989	0.0496378	0	0.0322527	0	1.83436	1.42404	-0.109964	585.367	747.323	0.106081	-5.28969	-7.24207	resistance
OVCAR4	Ovary	AZ13535704:Olaparib	AZ13535704	Olaparib	RAD54L:mc5.0	RAD54L	0.288231	0.270592	0.910079	0.0354247	0.910079	0.0228333	2.29018	2.55054	0.0467624	60.266	163.482	0.433397	-3.15615	-8.28696	resistance
EKVX	Lung	AZ13535704:Olaparib	AZ13535704	Olaparib	RAD54L:mc5.0	RAD54L	0.225855	0.225855	0.0691159	9.112e-05	0.0332862	9.11193e-05	2.59381	2.5941	4.84195e-05	746.638	765.899	0.0110613	-4.04549	-4.54452	resistance
MDAMB436	Breast	AZ13535704:Olaparib	AZ13535704	Olaparib	RAD54L:mc5.0	RAD54L	0.224887	0.224887	0.19903	0.0001363	0.19903	0.00013633	2.6228	2.62289	1.46841e-05	582.886	733.004	0.0995225	-6.02913	-8.13399	resistance
CAL148	Breast	AZ13535704:Olaparib	AZ13535704	Olaparib	RAD54L:mc5.0	RAD54L	0.197698	0.197886	0.0252068	0.0005054	0.0252068	0	3.31756	3.31765	1.10171e-05	625.507	748.619	0.0780287	-5.06947	-6.75424	resistance
MDAMB175VII	Breast	AZ13535704:Olaparib	AZ13535704	Olaparib	RAD54L:mc5.0	RAD54L	0.246333	0.246333	0.0232863	2.369e-07	0.0232863	0	3.09229	3.09229	2.57884e-08	605.54	776.509	0.108003	-3.46589	-7.3491	resistance
SF268	Brain	AZ13535704:Olaparib	AZ13535704	Olaparib	RAD54L:mc5.0	RAD54L	0.234363	0.234363	0.0696756	6.573e-05	0.0696756	6.57286e-05	2.72271	2.72271	0	597.843	701.059	0.0691677	-4.36952	-6.40287	resistance
NCIH2085	Lung	AZ13535704:Olaparib	AZ13535704	Olaparib	RAD54L:mc5.0	RAD54L	0.243084	0.243084	0.0591243	0.0003444	0.0576193	0.000344383	1.79718	1.79718	0	596.44	702.109	0.0708377	-3.99563	-5.63863	resistance
HCC1419	Breast	AZ13535704:Olaparib	AZ13535704	Olaparib	RAD54L:mc5.0	RAD54L	0.268799	0.268799	0.0247454	1.894e-07	0.0247454	0	2.89808	2.89808	0	618.719	729.752	0.071682	-4.55398	-6.59172	resistance
NCIH2228	Lung	AZ13535704:Olaparib	AZ13535704	Olaparib	RAD54L:mc5.0	RAD54L	0.223702	0.223702	0.0226787	8.677e-07	0.0120997	0	2.47893	2.47882	-1.92004e-05	581.027	677.063	0.0664323	-2.93466	-4.67099	resistance
HT1197	Bladder	AZ13535704:Olaparib	AZ13535704	Olaparib	RAD54L:mc5.0	RAD54L	0.261232	0.261232	0.108974	0.0004999	0.108974	0	2.6663	2.66613	-2.72875e-05	576.053	682.329	0.0735311	-4.91722	-7.20121	resistance
NCIH2122	Lung	AZ13535704:Olaparib	AZ13535704	Olaparib	RAD54L:mc5.0	RAD54L	0.168095	0.167989	0.0496378	0	0.0322527	0	1.83436	1.42404	-0.109964	585.367	747.323	0.106081	-5.28969	-7.24207	resistance
VMCUB1	Bladder	AZ13535704:Olaparib	AZ13535704	Olaparib	RBX1:0.0	RBX1	0.256525	0.302295	0.14777	0.631503	0.124455	0.631503	2.38279	2.59942	0.0377907	710.502	116.432	-0.785494	-4.44342	6.13028	sensitivity
UACC812	Breast	AZ13535704:Olaparib	AZ13535704	Olaparib	RBX1:0.0	RBX1	0.358413	0.445692	0.108321	0.436423	0.108321	0.0249693	0.859008	0.890964	0.0158633	600.593	118.237	-0.705826	-4.13277	2.1429	sensitivity
HCC1143	Breast	AZ13535704:Olaparib	AZ13535704	Olaparib	RBX1:0.0	RBX1	0.281158	0.334878	0.0950615	0.810861	0.0950615	0.810861	5.47549	5.63477	0.0124531	657.303	119.818	-0.739243	0.930685	8.75078	sensitivity
CAL120	Breast	AZ13535704:Olaparib	AZ13535704	Olaparib	RBX1:0.0	RBX1	0.26406	0.300144	0.0837928	0.164769	0.0260674	0.0077908	3.1923	3.21681	0.00332135	752.803	189.649	-0.598732	-3.75152	5.81377	sensitivity
HT1376	Bladder	AZ13535704:Olaparib	AZ13535704	Olaparib	RBX1:0.0	RBX1	0.162289	0.224297	0.149887	0.987816	0.149886	0.987816	2.56085	2.57565	0.00250333	707.456	129.883	-0.736147	2.8489	10.5556	sensitivity
HCC1419	Breast	AZ13535704:Olaparib	AZ13535704	Olaparib	RBX1:0.0	RBX1	0.268799	0.315112	0.0247454	0.942706	0.0247454	0.942706	2.89808	2.8997	0.000243812	618.719	85.4787	-0.859635	-4.3869	7.53547	sensitivity
HCC1806	Breast	AZ13535704:Olaparib	AZ13535704	Olaparib	RBX1:0.0	RBX1	0.272994	0.300346	0.161284	0.6261	0.138802	0.6261	2.65906	2.63111	-0.00458772	765.469	112.676	-0.832097	-2.14041	8.61214	sensitivity
TCCSUP	Bladder	AZ13535704:Olaparib	AZ13535704	Olaparib	RBX1:0.0	RBX1	0.24867	0.296498	0.0635281	0.860642	0.0635281	0.860642	1.90335	1.87101	-0.00744145	593.73	118.152	-0.701149	-5.68757	3.95265	sensitivity
CAOV3	Ovary	AZ13535704:Olaparib	AZ13535704	Olaparib	RBX1:0.0	RBX1	0.178024	0.230814	0.021542	0.938495	0.021542	0.938495	1.8316	1.73022	-0.0247295	608.357	96.085	-0.801503	5.29412	13.7437	sensitivity
BT20	Breast	AZ13535704:Olaparib	AZ13535704	Olaparib	RBX1:0.0	RBX1	0.189591	0.24308	0.134419	0.971222	0.128643	0.971222	2.57048	1.95533	-0.118793	611.262	130.59	-0.670318	3.28569	10.3373	sensitivity
HCC1954	Breast	AZ13535704:Olaparib	AZ13535704	Olaparib	RBX1:0.0	RBX1	0.258978	0.324589	0.0230649	0.937132	0.0230649	0.937132	3.05867	2.0523	-0.173292	617.084	103.172	-0.776784	5.74038	14.5624	sensitivity
SKMEL28	Skin	AZ13535704:Olaparib	AZ13535704	Olaparib	RHNO1:0.0	RHNO1	0.163563	0.163563	0.139976	0.0108357	0.137858	0.0108357	1.41923	2.50468	0.246701	652.635	652.399	-0.000156732	-6.36133	-6.3934	resistance
CAOV3	Ovary	AZ13535704:Olaparib	AZ13535704	Olaparib	RHNO1:0.0	RHNO1	0.178024	0.168792	0.021542	0.0216161	0.021542	0.0216161	1.8316	2.36236	0.110515	608.357	606.582	-0.00126939	-5.75603	-5.86698	resistance
OVCAR4	Ovary	AZ13535704:Olaparib	AZ13535704	Olaparib	RHNO1:0.0	RHNO1	0.288231	0.279719	0.910079	0.743514	0.910079	0.743514	2.29018	2.77249	0.082999	60.266	59.9396	-0.00235848	-13.1072	-13.0611	resistance
VMCUB1	Bladder	AZ13535704:Olaparib	AZ13535704	Olaparib	RHNO1:0.0	RHNO1	0.256525	0.247268	0.14777	0.145953	0.124455	0.122925	2.38279	2.8261	0.0741016	710.502	709.739	-0.000467023	-5.90559	-5.92063	resistance
NCIH23	Lung	AZ13535704:Olaparib	AZ13535704	Olaparib	RHNO1:0.0	RHNO1	0.227766	0.227659	0.139927	0.116091	0.139927	0.116091	2.31144	2.60847	0.0525035	708.83	713.52	0.00286399	-5.78151	-6.13226	resistance
HCC1500	Breast	AZ13535704:Olaparib	AZ13535704	Olaparib	RHNO1:0.0	RHNO1	0.337122	0.345384	0.0120448	2.763e-06	0.0120448	0	2.29685	2.56659	0.0482234	639.701	650.048	0.00696872	-5.66159	-6.23032	resistance
CALU3	Lung	AZ13535704:Olaparib	AZ13535704	Olaparib	RHNO1:0.0	RHNO1	0.264382	0.255447	0.0724558	0.0500673	0.0509905	0.0500673	2.53765	2.77018	0.0380754	559.85	556.601	-0.00252759	-6.39976	-6.03341	resistance
UACC62	Skin	AZ13535704:Olaparib	AZ13535704	Olaparib	RHNO1:0.0	RHNO1	0.215812	0.215812	0.0619586	0.0561266	0.0460874	0.0223924	2.48723	2.71056	0.0373431	642.796	642.385	-0.000277987	-5.93127	-5.7781	resistance
NCIH838	Lung	AZ13535704:Olaparib	AZ13535704	Olaparib	RHNO1:0.0	RHNO1	0.242801	0.242801	0.0814796	0.0803187	0.0119436	0.0117569	2.57976	2.8073	0.0367101	554.323	556.177	0.00144976	-5.30775	-5.71105	resistance
HCC70	Breast	AZ13535704:Olaparib	AZ13535704	Olaparib	RHNO1:0.0	RHNO1	0.275258	0.275149	0.012882	0.0126931	0.0127196	0	2.56478	2.77679	0.0344927	550.488	556.09	0.00439722	-4.89958	-5.71149	resistance
NCIH1437	Lung	AZ13535704:Olaparib	AZ13535704	Olaparib	RHNO1:0.0	RHNO1	0.248625	0.248625	0.19024	0.0958852	0.19024	0.0958852	2.62239	2.83811	0.0343312	702.042	718.099	0.00982152	-4.76626	-5.63056	resistance
SF539	Brain	AZ13535704:Olaparib	AZ13535704	Olaparib	RHNO1:0.0	RHNO1	0.161596	0.162422	0.0639568	0.0544483	0.0537732	0.0538262	1.64813	1.76987	0.0309495	588.761	589.101	0.000250191	-6.38422	-6.42026	resistance
T24	Bladder	AZ13535704:Olaparib	AZ13535704	Olaparib	RHNO1:0.0	RHNO1	0.244973	0.244866	0.140371	0.0249553	0.131133	0.0110713	2.63917	2.80699	0.0267735	726.612	733.981	0.00438248	-5.48485	-5.80954	resistance
NCIH2170	Lung	AZ13535704:Olaparib	AZ13535704	Olaparib	RHNO1:0.0	RHNO1	0.240262	0.230921	0.0483509	0.0378092	0.0239303	0.0103922	2.66728	2.83138	0.0259294	572.337	571.612	-0.000550475	-5.80557	-5.98184	resistance
CAL148	Breast	AZ13535704:Olaparib	AZ13535704	Olaparib	RHNO1:0.0	RHNO1	0.197698	0.188719	0.0252068	0	0.0252068	0	3.31756	3.38139	0.00827577	625.507	651.504	0.0176848	-8.16636	-9.96078	resistance
NCIH2085	Lung	AZ13535704:Olaparib	AZ13535704	Olaparib	RHNO1:0.0	RHNO1	0.243084	0.243084	0.0591243	0.0002527	0.0576193	0.000252709	1.79718	1.81611	0.00455116	596.44	598.812	0.00172374	-8.282	-8.54948	resistance
SKMEL5	Skin	AZ13535704:Olaparib	AZ13535704	Olaparib	RHNO1:0.0	RHNO1	0.233721	0.233721	0.222637	0.081123	0.222637	0.0463931	3.29349	3.29911	0.000740502	743.456	738.766	-0.00274835	-6.46333	-6.18426	resistance
NCIH2291	Lung	AZ13535704:Olaparib	AZ13535704	Olaparib	RHNO1:0.0	RHNO1	0.260935	0.251868	0.0130624	0.0243162	0.0130624	0.0243162	2.70163	2.70415	0.00040555	565.789	562.652	-0.00241496	-5.79404	-5.38087	resistance
NCIH226	Lung	AZ13535704:Olaparib	AZ13535704	Olaparib	RHNO1:0.0	RHNO1	0.257488	0.257488	0.120222	0.0520309	0.120222	0.0520309	2.58027	2.58027	7.6993e-10	566.384	579.618	0.0100306	-5.79572	-6.10855	resistance
SF295	Brain	AZ13535704:Olaparib	AZ13535704	Olaparib	RHNO1:0.0	RHNO1	0.230975	0.230975	0.0716707	0.0716707	0.0716707	0.0716707	2.71551	2.71551	0	668.548	668.624	4.9373e-05	-4.84335	-4.69344	resistance
NCIH1650	Lung	AZ13535704:Olaparib	AZ13535704	Olaparib	RHNO1:0.0	RHNO1	0.25122	0.251114	0.0238428	0	0.0238428	0	2.78394	2.7839	-6.27887e-06	621.315	638.441	0.0118086	-8.0306	-8.80713	resistance
HT1376	Bladder	AZ13535704:Olaparib	AZ13535704	Olaparib	RHNO1:0.0	RHNO1	0.162289	0.161889	0.149887	0.107157	0.149886	0.107157	2.56085	2.56076	-1.56907e-05	707.456	711.606	0.00254013	-5.70177	-5.86537	resistance
NCIH1299	Lung	AZ13535704:Olaparib	AZ13535704	Olaparib	RHNO1:0.0	RHNO1	0.245421	0.236465	0.0537849	0.0499028	0.0477458	0.0240174	2.79723	2.79702	-3.34744e-05	661.198	666.574	0.00351676	-4.81673	-5.08885	resistance
UMUC3	Bladder	AZ13535704:Olaparib	AZ13535704	Olaparib	RHNO1:0.0	RHNO1	0.235996	0.235996	0.201469	0.0466493	0.199911	0.0429681	6.24556	6.24329	-0.000157586	757.169	752.607	-0.00262489	-6.31989	-6.22028	resistance
MDAMB361	Breast	AZ13535704:Olaparib	AZ13535704	Olaparib	RHNO1:0.0	RHNO1	0.176148	0.167183	0.0324019	2.509e-06	0.0324019	0	2.56766	2.56562	-0.000344994	586.564	584.717	-0.00137021	-6.46251	-6.4128	resistance
J82	Bladder	AZ13535704:Olaparib	AZ13535704	Olaparib	RHNO1:0.0	RHNO1	0.264033	0.263925	0.0097237	7.361e-10	0.00972374	0	2.78348	2.77983	-0.000570895	611.832	638.558	0.0185683	-5.35223	-6.16612	resistance
BT549	Breast	AZ13535704:Olaparib	AZ13535704	Olaparib	RHNO1:0.0	RHNO1	0.246086	0.237128	0.111964	0.0945267	0.111964	0.0945267	2.85215	2.84821	-0.000600041	697.298	692.544	-0.0029712	-6.28265	-5.62778	resistance
MDAMB231	Breast	AZ13535704:Olaparib	AZ13535704	Olaparib	RHNO1:0.0	RHNO1	0.251966	0.242992	0.084625	0	0.084625	0	2.67401	2.67022	-0.000615781	545.264	543.582	-0.00134226	-5.25062	-5.13789	resistance
SW900	Lung	AZ13535704:Olaparib	AZ13535704	Olaparib	RHNO1:0.0	RHNO1	0.253695	0.244621	0.0832345	0	0.0832345	0	2.74381	2.73978	-0.000638237	609.371	607.82	-0.00110648	-6.1071	-5.9602	resistance
HOP62	Lung	AZ13535704:Olaparib	AZ13535704	Olaparib	RHNO1:0.0	RHNO1	0.2622	0.253243	1.11e-16	2.22e-16	1.11022e-16	2.22045e-16	2.74593	2.74188	-0.000640457	630.766	629.99	-0.000534457	-5.75748	-5.56433	resistance
NCIH520	Lung	AZ13535704:Olaparib	AZ13535704	Olaparib	RHNO1:0.0	RHNO1	0.306188	0.297231	0.0154974	0.0128955	0.0107461	0.000394645	2.86807	2.8635	-0.000691964	599.191	594.779	-0.0032101	-5.36714	-5.20541	resistance
HT1197	Bladder	AZ13535704:Olaparib	AZ13535704	Olaparib	RHNO1:0.0	RHNO1	0.261232	0.252247	0.108974	0.0517389	0.108974	0.0517389	2.6663	2.66202	-0.000696792	576.053	590.298	0.0106083	-5.06842	-5.08072	resistance
HCC1937	Breast	AZ13535704:Olaparib	AZ13535704	Olaparib	RHNO1:0.0	RHNO1	0.277062	0.268173	0.142128	0.100393	0.142128	0.100393	2.74579	2.74132	-0.000708368	602.465	631.231	0.0202562	-4.93184	-6.10126	resistance
LOXIMVI	Skin	AZ13535704:Olaparib	AZ13535704	Olaparib	RHNO1:0.0	RHNO1	0.251115	0.242035	0.240468	0.0850777	0.240468	0.0219902	3.30029	3.29302	-0.000958256	747.512	736.705	-0.00632471	-6.3575	-5.70104	resistance
A375	Skin	AZ13535704:Olaparib	AZ13535704	Olaparib	RHNO1:0.0	RHNO1	0.206967	0.206967	0.149678	0.0893512	0.149678	0.0893512	3.26775	3.26007	-0.00102257	702.748	702.693	-3.41894e-05	-5.94633	-5.75012	resistance
TCCSUP	Bladder	AZ13535704:Olaparib	AZ13535704	Olaparib	RHNO1:0.0	RHNO1	0.24867	0.24867	0.0635281	0	0.0635281	0	1.90335	1.89873	-0.00105381	593.73	593.72	-7.24087e-06	-5.33001	-5.23617	resistance
A2780	Ovary	AZ13535704:Olaparib	AZ13535704	Olaparib	RHNO1:0.0	RHNO1	0.270356	0.261488	0.112409	9.145e-07	0.0811883	0	2.89094	2.88144	-0.00143022	749.923	789.723	0.0224578	-3.11525	-5.66988	resistance
CAL120	Breast	AZ13535704:Olaparib	AZ13535704	Olaparib	RHNO1:0.0	RHNO1	0.26406	0.254999	0.0837928	0.0345566	0.0260674	0.0345566	3.1923	3.17815	-0.00192904	752.803	753.199	0.000228173	-4.94749	-4.82377	resistance
DU4475	Breast	AZ13535704:Olaparib	AZ13535704	Olaparib	RHNO1:0.0	RHNO1	0.182669	0.16998	0.0216898	6.262e-05	0.0216898	0	3.4544	3.43906	-0.00193288	614.2	614.983	0.000553559	-7.96429	-8.33486	resistance
RT4	Bladder	AZ13535704:Olaparib	AZ13535704	Olaparib	RHNO1:0.0	RHNO1	0.270715	0.261756	0.0847425	0.0836041	0.0847425	0.0836041	5.37169	5.32432	-0.00384734	689.131	693.018	0.0024426	-4.98057	-4.99494	resistance
CAMA1	Breast	AZ13535704:Olaparib	AZ13535704	Olaparib	RHNO1:0.0	RHNO1	0.271438	0.254223	0.811532	0	0.811532	0	1.93385	1.91516	-0.00421788	45.7211	44.9479	-0.0074082	-10.0586	-9.90505	resistance
HCC1419	Breast	AZ13535704:Olaparib	AZ13535704	Olaparib	RHNO1:0.0	RHNO1	0.268799	0.259697	0.0247454	7.71e-08	0.0247454	0	2.89808	2.82469	-0.0111396	618.719	618.69	-1.98723e-05	-8.84872	-8.39499	resistance
NCIH2228	Lung	AZ13535704:Olaparib	AZ13535704	Olaparib	RHNO1:0.0	RHNO1	0.223702	0.223702	0.0226787	0.0002504	0.0120997	0.000250391	2.47893	2.29129	-0.0341858	581.027	580.994	-2.52524e-05	-9.68622	-9.434	resistance
HCC1954	Breast	AZ13535704:Olaparib	AZ13535704	Olaparib	RHNO1:0.0	RHNO1	0.258978	0.258978	0.0230649	0.0230904	0.0230649	0.0230904	3.05867	2.35716	-0.113145	617.084	617.075	-6.92733e-06	-5.66059	-5.32174	resistance
SKMEL28	Skin	AZ13535704:Olaparib	AZ13535704	Olaparib	RHNO1:mc0.3	RHNO1	0.163563	0.163563	0.139976	0.0108357	0.137858	0.0108357	1.41923	2.50468	0.246701	652.635	652.399	-0.000156732	-6.36133	-6.3934	resistance
CAOV3	Ovary	AZ13535704:Olaparib	AZ13535704	Olaparib	RHNO1:mc0.3	RHNO1	0.178024	0.168792	0.021542	0.0216161	0.021542	0.0216161	1.8316	2.36236	0.110515	608.357	606.582	-0.00126939	-5.75603	-5.86698	resistance
OVCAR4	Ovary	AZ13535704:Olaparib	AZ13535704	Olaparib	RHNO1:mc0.3	RHNO1	0.288231	0.279719	0.910079	0.743514	0.910079	0.743514	2.29018	2.77249	0.082999	60.266	59.9396	-0.00235848	-13.1072	-13.0611	resistance
VMCUB1	Bladder	AZ13535704:Olaparib	AZ13535704	Olaparib	RHNO1:mc0.3	RHNO1	0.256525	0.247268	0.14777	0.145953	0.124455	0.122925	2.38279	2.8261	0.0741016	710.502	709.739	-0.000467023	-5.90559	-5.92063	resistance
NCIH23	Lung	AZ13535704:Olaparib	AZ13535704	Olaparib	RHNO1:mc0.3	RHNO1	0.227766	0.227659	0.139927	0.116091	0.139927	0.116091	2.31144	2.60847	0.0525035	708.83	713.52	0.00286399	-5.78158	-6.13233	resistance
HCC1500	Breast	AZ13535704:Olaparib	AZ13535704	Olaparib	RHNO1:mc0.3	RHNO1	0.337122	0.345384	0.0120448	2.763e-06	0.0120448	0	2.29685	2.56659	0.0482234	639.701	650.048	0.00696872	-5.66159	-6.23032	resistance
CALU3	Lung	AZ13535704:Olaparib	AZ13535704	Olaparib	RHNO1:mc0.3	RHNO1	0.264382	0.255447	0.0724558	0.0500673	0.0509905	0.0500673	2.53765	2.77018	0.0380754	559.85	556.601	-0.00252759	-6.39976	-6.03341	resistance
UACC62	Skin	AZ13535704:Olaparib	AZ13535704	Olaparib	RHNO1:mc0.3	RHNO1	0.215812	0.215812	0.0619586	0.0561266	0.0460874	0.0223924	2.48723	2.71056	0.0373431	642.796	642.385	-0.000277987	-5.93127	-5.7781	resistance
NCIH838	Lung	AZ13535704:Olaparib	AZ13535704	Olaparib	RHNO1:mc0.3	RHNO1	0.242801	0.242801	0.0814796	0.0803187	0.0119436	0.0117569	2.57976	2.8073	0.0367101	554.323	556.177	0.00144976	-5.30775	-5.71105	resistance
HCC70	Breast	AZ13535704:Olaparib	AZ13535704	Olaparib	RHNO1:mc0.3	RHNO1	0.275258	0.275149	0.012882	0.0126931	0.0127196	0	2.56478	2.77679	0.0344927	550.488	556.09	0.00439722	-4.89958	-5.71149	resistance
NCIH1437	Lung	AZ13535704:Olaparib	AZ13535704	Olaparib	RHNO1:mc0.3	RHNO1	0.248625	0.248625	0.19024	0.0958852	0.19024	0.0958852	2.62239	2.83811	0.0343312	702.042	718.099	0.00982152	-4.76628	-5.63058	resistance
SF539	Brain	AZ13535704:Olaparib	AZ13535704	Olaparib	RHNO1:mc0.3	RHNO1	0.161596	0.162422	0.0639568	0.0544483	0.0537732	0.0538262	1.64813	1.76987	0.0309495	588.761	589.101	0.000250191	-6.38422	-6.42026	resistance
T24	Bladder	AZ13535704:Olaparib	AZ13535704	Olaparib	RHNO1:mc0.3	RHNO1	0.244973	0.244866	0.140371	0.0249553	0.131133	0.0110713	2.63917	2.80699	0.0267735	726.612	733.981	0.00438248	-5.48485	-5.80954	resistance
NCIH2170	Lung	AZ13535704:Olaparib	AZ13535704	Olaparib	RHNO1:mc0.3	RHNO1	0.240262	0.230921	0.0483509	0.0378092	0.0239303	0.0103922	2.66728	2.83138	0.0259294	572.337	571.612	-0.000550475	-5.80557	-5.98184	resistance
CAL148	Breast	AZ13535704:Olaparib	AZ13535704	Olaparib	RHNO1:mc0.3	RHNO1	0.197698	0.188719	0.0252068	0	0.0252068	0	3.31756	3.38139	0.00827577	625.507	651.504	0.0176848	-8.16636	-9.96078	resistance
NCIH2085	Lung	AZ13535704:Olaparib	AZ13535704	Olaparib	RHNO1:mc0.3	RHNO1	0.243084	0.243084	0.0591243	0.0002527	0.0576193	0.000252709	1.79718	1.81611	0.00455116	596.44	598.812	0.00172374	-8.282	-8.54948	resistance
SKMEL5	Skin	AZ13535704:Olaparib	AZ13535704	Olaparib	RHNO1:mc0.3	RHNO1	0.233721	0.233721	0.222637	0.081123	0.222637	0.0463931	3.29349	3.29911	0.000740502	743.456	738.766	-0.00274835	-6.46333	-6.18426	resistance
NCIH2291	Lung	AZ13535704:Olaparib	AZ13535704	Olaparib	RHNO1:mc0.3	RHNO1	0.260935	0.251868	0.0130624	0.0243162	0.0130624	0.0243162	2.70163	2.70415	0.00040555	565.789	562.652	-0.00241496	-5.79404	-5.38087	resistance
NCIH226	Lung	AZ13535704:Olaparib	AZ13535704	Olaparib	RHNO1:mc0.3	RHNO1	0.257488	0.257488	0.120222	0.0520309	0.120222	0.0520309	2.58027	2.58027	7.6993e-10	566.384	579.618	0.0100306	-5.79572	-6.10855	resistance
SF295	Brain	AZ13535704:Olaparib	AZ13535704	Olaparib	RHNO1:mc0.3	RHNO1	0.230975	0.230975	0.0716707	0.0716707	0.0716707	0.0716707	2.71551	2.71551	0	668.548	668.624	4.9373e-05	-4.84335	-4.69344	resistance
NCIH1650	Lung	AZ13535704:Olaparib	AZ13535704	Olaparib	RHNO1:mc0.3	RHNO1	0.25122	0.251114	0.0238428	0	0.0238428	0	2.78394	2.7839	-6.27887e-06	621.315	638.441	0.0118086	-8.0306	-8.80713	resistance
HT1376	Bladder	AZ13535704:Olaparib	AZ13535704	Olaparib	RHNO1:mc0.3	RHNO1	0.162289	0.161889	0.149887	0.107157	0.149886	0.107157	2.56085	2.56076	-1.56907e-05	707.456	711.606	0.00254013	-5.70177	-5.86537	resistance
NCIH1299	Lung	AZ13535704:Olaparib	AZ13535704	Olaparib	RHNO1:mc0.3	RHNO1	0.245421	0.236465	0.0537849	0.0499028	0.0477458	0.0240174	2.79723	2.79702	-3.34744e-05	661.198	666.574	0.00351676	-4.81673	-5.08885	resistance
UMUC3	Bladder	AZ13535704:Olaparib	AZ13535704	Olaparib	RHNO1:mc0.3	RHNO1	0.235996	0.235996	0.201469	0.0466493	0.199911	0.0429681	6.24556	6.24329	-0.000157586	757.169	752.607	-0.00262489	-6.31989	-6.22028	resistance
MDAMB361	Breast	AZ13535704:Olaparib	AZ13535704	Olaparib	RHNO1:mc0.3	RHNO1	0.176148	0.167183	0.0324019	2.509e-06	0.0324019	0	2.56766	2.56562	-0.000344994	586.564	584.717	-0.00137021	-6.46251	-6.4128	resistance
J82	Bladder	AZ13535704:Olaparib	AZ13535704	Olaparib	RHNO1:mc0.3	RHNO1	0.264033	0.263925	0.0097237	7.361e-10	0.00972374	0	2.78348	2.77983	-0.000570895	611.832	638.558	0.0185683	-5.35223	-6.16612	resistance
BT549	Breast	AZ13535704:Olaparib	AZ13535704	Olaparib	RHNO1:mc0.3	RHNO1	0.246086	0.237128	0.111964	0.0945267	0.111964	0.0945267	2.85215	2.84821	-0.000600041	697.298	692.544	-0.0029712	-6.28265	-5.62778	resistance
MDAMB231	Breast	AZ13535704:Olaparib	AZ13535704	Olaparib	RHNO1:mc0.3	RHNO1	0.251966	0.242992	0.084625	0	0.084625	0	2.67401	2.67022	-0.000615781	545.264	543.582	-0.00134226	-5.25062	-5.13789	resistance
SW900	Lung	AZ13535704:Olaparib	AZ13535704	Olaparib	RHNO1:mc0.3	RHNO1	0.253695	0.244621	0.0832345	0	0.0832345	0	2.74381	2.73978	-0.000638237	609.371	607.82	-0.00110648	-6.1071	-5.9602	resistance
HOP62	Lung	AZ13535704:Olaparib	AZ13535704	Olaparib	RHNO1:mc0.3	RHNO1	0.2622	0.253243	1.11e-16	2.22e-16	1.11022e-16	2.22045e-16	2.74593	2.74188	-0.000640457	630.766	629.99	-0.000534457	-5.75748	-5.56433	resistance
NCIH520	Lung	AZ13535704:Olaparib	AZ13535704	Olaparib	RHNO1:mc0.3	RHNO1	0.306188	0.297231	0.0154974	0.0128955	0.0107461	0.000394645	2.86807	2.8635	-0.000691964	599.191	594.779	-0.0032101	-5.36714	-5.20541	resistance
HT1197	Bladder	AZ13535704:Olaparib	AZ13535704	Olaparib	RHNO1:mc0.3	RHNO1	0.261232	0.252247	0.108974	0.0517389	0.108974	0.0517389	2.6663	2.66202	-0.000696792	576.053	590.298	0.0106083	-5.06842	-5.08072	resistance
HCC1937	Breast	AZ13535704:Olaparib	AZ13535704	Olaparib	RHNO1:mc0.3	RHNO1	0.277062	0.268173	0.142128	0.100393	0.142128	0.100393	2.74579	2.74132	-0.000708368	602.465	631.231	0.0202562	-4.93184	-6.10126	resistance
LOXIMVI	Skin	AZ13535704:Olaparib	AZ13535704	Olaparib	RHNO1:mc0.3	RHNO1	0.251115	0.242035	0.240468	0.0850777	0.240468	0.0219902	3.30029	3.29302	-0.000958256	747.512	736.705	-0.00632471	-6.3575	-5.70104	resistance
A375	Skin	AZ13535704:Olaparib	AZ13535704	Olaparib	RHNO1:mc0.3	RHNO1	0.206967	0.206967	0.149678	0.0893512	0.149678	0.0893512	3.26775	3.26007	-0.00102257	702.748	702.693	-3.41894e-05	-5.94633	-5.75012	resistance
TCCSUP	Bladder	AZ13535704:Olaparib	AZ13535704	Olaparib	RHNO1:mc0.3	RHNO1	0.24867	0.24867	0.0635281	0	0.0635281	0	1.90335	1.89873	-0.00105381	593.73	593.72	-7.24087e-06	-5.33001	-5.23617	resistance
A2780	Ovary	AZ13535704:Olaparib	AZ13535704	Olaparib	RHNO1:mc0.3	RHNO1	0.270356	0.261488	0.112409	9.145e-07	0.0811883	0	2.89094	2.88144	-0.00143022	749.923	789.723	0.0224578	-3.11524	-5.66987	resistance
CAL120	Breast	AZ13535704:Olaparib	AZ13535704	Olaparib	RHNO1:mc0.3	RHNO1	0.26406	0.254999	0.0837928	0.0345566	0.0260674	0.0345566	3.1923	3.17815	-0.00192904	752.803	753.199	0.000228173	-4.94749	-4.82377	resistance
DU4475	Breast	AZ13535704:Olaparib	AZ13535704	Olaparib	RHNO1:mc0.3	RHNO1	0.182669	0.16998	0.0216898	6.262e-05	0.0216898	0	3.4544	3.43906	-0.00193288	614.2	614.983	0.000553559	-7.96429	-8.33486	resistance
RT4	Bladder	AZ13535704:Olaparib	AZ13535704	Olaparib	RHNO1:mc0.3	RHNO1	0.270715	0.261756	0.0847425	0.0836041	0.0847425	0.0836041	5.37169	5.32432	-0.00384734	689.131	693.018	0.0024426	-4.98057	-4.99494	resistance
CAMA1	Breast	AZ13535704:Olaparib	AZ13535704	Olaparib	RHNO1:mc0.3	RHNO1	0.271438	0.254223	0.811532	0	0.811532	0	1.93385	1.91516	-0.00421788	45.7211	44.9479	-0.0074082	-10.0586	-9.90506	resistance
HCC1419	Breast	AZ13535704:Olaparib	AZ13535704	Olaparib	RHNO1:mc0.3	RHNO1	0.268799	0.259697	0.0247454	7.71e-08	0.0247454	0	2.89808	2.82469	-0.0111396	618.719	618.69	-1.98723e-05	-8.84872	-8.39499	resistance
NCIH2228	Lung	AZ13535704:Olaparib	AZ13535704	Olaparib	RHNO1:mc0.3	RHNO1	0.223702	0.223702	0.0226787	0.0002504	0.0120997	0.000250391	2.47893	2.29129	-0.0341858	581.027	580.994	-2.52524e-05	-9.68622	-9.434	resistance
HCC1954	Breast	AZ13535704:Olaparib	AZ13535704	Olaparib	RHNO1:mc0.3	RHNO1	0.258978	0.258978	0.0230649	0.0230904	0.0230649	0.0230904	3.05867	2.35716	-0.113145	617.084	617.075	-6.92733e-06	-5.66059	-5.32174	resistance
HT1197	Bladder	AZ13535704:Olaparib	AZ13535704	Olaparib	RIF1:0.0	RIF1	0.261232	0.261232	0.108974	0.0297109	0.108974	0.0297109	2.6663	2.66703	0.000118903	576.053	682.384	0.0735658	-3.89102	-6.17216	resistance
CAL148	Breast	AZ13535704:Olaparib	AZ13535704	Olaparib	RIF1:0.0	RIF1	0.197698	0.197698	0.0252068	0.0009878	0.0252068	0	3.31756	3.31773	2.2516e-05	625.507	750.539	0.079141	-5.05265	-6.75742	resistance
NCIH2085	Lung	AZ13535704:Olaparib	AZ13535704	Olaparib	RIF1:0.0	RIF1	0.243084	0.243084	0.0591243	0.0118665	0.0576193	0.0118665	1.79718	1.79726	1.94372e-05	596.44	692.971	0.0651484	-4.04036	-5.25145	resistance
SF268	Brain	AZ13535704:Olaparib	AZ13535704	Olaparib	RIF1:0.0	RIF1	0.234363	0.234363	0.0696756	4.512e-05	0.0696756	0	2.72271	2.72279	1.28073e-05	597.843	701.043	0.0691575	-4.22842	-6.26102	resistance
HCC1419	Breast	AZ13535704:Olaparib	AZ13535704	Olaparib	RIF1:0.0	RIF1	0.268799	0.268799	0.0247454	0.0001822	0.0247454	1.71183e-05	2.89808	2.89809	1.85654e-06	618.719	729.771	0.0716932	-4.34522	-6.38279	resistance
NCIH2228	Lung	AZ13535704:Olaparib	AZ13535704	Olaparib	RIF1:0.0	RIF1	0.223702	0.223702	0.0226787	0.0005219	0.0120997	0	2.47893	2.47425	-0.000821771	581.027	676.975	0.0663759	-2.94606	-4.67103	resistance
HT1197	Bladder	AZ13535704:Olaparib	AZ13535704	Olaparib	RIF1:mc0.3	RIF1	0.261232	0.261232	0.108974	0.0481302	0.108974	0.0481302	2.6663	2.66684	8.91471e-05	576.053	673.725	0.06802	-4.09374	-6.17683	resistance
CAL148	Breast	AZ13535704:Olaparib	AZ13535704	Olaparib	RIF1:mc0.3	RIF1	0.197698	0.197698	0.0252068	0.0114693	0.0252068	0.010072	3.31756	3.3178	3.05667e-05	625.507	750.613	0.0791838	-4.90375	-6.6087	resistance
MDAMB436	Breast	AZ13535704:Olaparib	AZ13535704	Olaparib	RIF1:mc0.3	RIF1	0.224887	0.224887	0.19903	0.107714	0.19903	0.107714	2.6228	2.62294	2.31081e-05	582.886	728.661	0.0969417	-5.10528	-7.05696	resistance
NCIH2085	Lung	AZ13535704:Olaparib	AZ13535704	Olaparib	RIF1:mc0.3	RIF1	0.243084	0.243084	0.0591243	0.0001397	0.0576193	0.000139715	1.79718	1.79718	0	596.44	688.685	0.0624537	-3.84792	-4.98015	resistance
SF268	Brain	AZ13535704:Olaparib	AZ13535704	Olaparib	RIF1:mc0.3	RIF1	0.234363	0.234363	0.0696756	0.0101944	0.0696756	0.0101944	2.72271	2.72271	-3.68625e-07	597.843	697.098	0.066707	-4.07512	-6.06217	resistance
NCIH2228	Lung	AZ13535704:Olaparib	AZ13535704	Olaparib	RNF111:mc5.0	RNF111	0.223702	0.277448	0.0226787	0.0280596	0.0120997	0.0280596	2.47893	2.81101	0.0545971	581.027	148.322	-0.592991	-4.44889	2.43325	sensitivity
MDAMB157	Breast	AZ13535704:Olaparib	AZ13535704	Olaparib	RNF111:mc5.0	RNF111	0.231822	0.276835	0.0235509	0.785994	0.0235509	0.785994	2.30001	2.57818	0.0495838	605.141	102.051	-0.773039	-2.24999	5.5131	sensitivity
HS578T	Breast	AZ13535704:Olaparib	AZ13535704	Olaparib	RNF111:mc5.0	RNF111	0.26348	0.340316	0.0590751	0.0293235	0.0590751	0.0293235	2.60851	2.64809	0.00654016	531.902	105.374	-0.703097	-6.28971	0.401195	sensitivity
SKMEL30	Skin	AZ13535704:Olaparib	AZ13535704	Olaparib	RNF111:mc5.0	RNF111	0.278793	0.323337	0.0247379	0.429893	0.0247379	0.429893	2.86264	2.88842	0.00389284	593.721	115.15	-0.712319	-5.64938	2.56139	sensitivity
SF268	Brain	AZ13535704:Olaparib	AZ13535704	Olaparib	RNF111:mc5.0	RNF111	0.234363	0.287225	0.0696756	0.0512435	0.0696756	0.0512435	2.72271	2.74562	0.00363818	597.843	148.437	-0.605046	-5.3113	2.12396	sensitivity
CALU6	Lung	AZ13535704:Olaparib	AZ13535704	Olaparib	RNF111:mc5.0	RNF111	0.25336	0.298302	0.0384287	0.987723	0.0368759	0.987723	2.77328	2.7951	0.00340489	622.869	181.119	-0.536431	1.83451	9.26349	sensitivity
MDAMB361	Breast	AZ13535704:Olaparib	AZ13535704	Olaparib	RNF111:mc5.0	RNF111	0.176148	0.25684	0.0324019	0.744748	0.0324019	0.744748	2.56766	2.58748	0.0033394	586.564	114.345	-0.7101	-2.15672	4.16239	sensitivity
HCC70	Breast	AZ13535704:Olaparib	AZ13535704	Olaparib	RNF111:mc5.0	RNF111	0.275258	0.320963	0.012882	0.986029	0.0127196	0.986029	2.56478	2.58349	0.00315602	550.488	113	-0.687668	2.69902	11.1606	sensitivity
SW900	Lung	AZ13535704:Olaparib	AZ13535704	Olaparib	RNF111:mc5.0	RNF111	0.253695	0.298329	0.0832345	0.244256	0.0832345	0.244256	2.74381	2.76371	0.00313721	609.371	173.595	-0.545345	-3.64024	4.12725	sensitivity
HT1376	Bladder	AZ13535704:Olaparib	AZ13535704	Olaparib	RNF111:mc5.0	RNF111	0.162289	0.215593	0.149887	0.988609	0.149886	0.988608	2.56085	2.57347	0.00213445	707.456	113.563	-0.794461	2.97176	10.8272	sensitivity
MDAMB231	Breast	AZ13535704:Olaparib	AZ13535704	Olaparib	RNF111:mc5.0	RNF111	0.251966	0.278815	0.084625	0.935324	0.084625	0.935324	2.67401	2.68575	0.00190252	545.264	116.783	-0.669229	-2.28882	4.70938	sensitivity
SF539	Brain	AZ13535704:Olaparib	AZ13535704	Olaparib	RNF111:mc5.0	RNF111	0.161596	0.224862	0.0639568	0.779794	0.0537732	0.779794	1.64813	1.65344	0.00139738	588.761	152.91	-0.585503	2.58721	8.62379	sensitivity
HCC1419	Breast	AZ13535704:Olaparib	AZ13535704	Olaparib	RNF111:mc5.0	RNF111	0.268799	0.314324	0.0247454	0.844906	0.0247454	0.844906	2.89808	2.89926	0.000177849	618.719	115.797	-0.727797	-2.46736	6.15825	sensitivity
NCIH838	Lung	AZ13535704:Olaparib	AZ13535704	Olaparib	RNF111:mc5.0	RNF111	0.242801	0.296565	0.0814796	0.756729	0.0119436	0.756729	2.57976	2.57794	-0.000305394	554.323	116.182	-0.678625	1.10832	7.97663	sensitivity
CAOV3	Ovary	AZ13535704:Olaparib	AZ13535704	Olaparib	RNF111:mc5.0	RNF111	0.178024	0.230524	0.021542	0.732587	0.021542	0.732587	1.8316	1.82459	-0.00166712	608.357	132.918	-0.660575	4.70563	11.1719	sensitivity
DMS114	Lung	AZ13535704:Olaparib	AZ13535704	Olaparib	RNF111:mc5.0	RNF111	0.252069	0.297161	0.0857721	0.0125813	0.0736904	0.0122683	2.82258	2.80898	-0.00209819	665.577	171.845	-0.588061	-5.31582	2.62075	sensitivity
TCCSUP	Bladder	AZ13535704:Olaparib	AZ13535704	Olaparib	RNF111:mc5.0	RNF111	0.24867	0.305699	0.0635281	0.551256	0.0635281	0.551256	1.90335	1.86443	-0.00897281	593.73	116.004	-0.709117	-6.20089	1.92252	sensitivity
NCIH2170	Lung	AZ13535704:Olaparib	AZ13535704	Olaparib	RNF111:mc5.0	RNF111	0.240262	0.286743	0.0483509	0.784929	0.0239303	0.784929	2.66728	2.57856	-0.014691	572.337	113.809	-0.701476	1.78776	9.12722	sensitivity
SKMEL28	Skin	AZ13535704:Olaparib	AZ13535704	Olaparib	RNF111:mc5.0	RNF111	0.163563	0.225283	0.139976	0.825603	0.137858	0.825603	1.41923	1.33955	-0.0250931	652.635	115.645	-0.751544	2.12188	9.4753	sensitivity
NCIH2291	Lung	AZ13535704:Olaparib	AZ13535704	Olaparib	RNF111:mc5.0	RNF111	0.260935	0.29606	0.0130624	0.798683	0.0130624	0.798683	2.70163	2.41252	-0.0491555	565.789	106.735	-0.724347	2.39931	10.867	sensitivity
BT20	Breast	AZ13535704:Olaparib	AZ13535704	Olaparib	RNF111:mc5.0	RNF111	0.189591	0.243448	0.134419	0.993777	0.128643	0.993777	2.57048	2.12624	-0.0824003	611.262	112.353	-0.735642	3.04579	10.0578	sensitivity
UACC257	Skin	AZ13535704:Olaparib	AZ13535704	Olaparib	TIMELESS:0.0	TIMELESS	0.253033	0.253033	0.122805	0.122802	0.0931785	0.0931785	2.76804	2.78258	0.00227549	736.716	736.599	-6.89491e-05	0.692741	0.681713	sensitivity
CAMA1	Breast	AZ13535704:Olaparib	AZ13535704	Olaparib	TIMELESS:0.0	TIMELESS	0.271438	0.271545	0.811532	0.811149	0.811532	0.811149	1.93385	1.36611	-0.150937	45.7211	45.7242	2.91581e-05	1.42896	2.32787	sensitivity
RT4	Bladder	AZ13535704:Olaparib	AZ13535704	Olaparib	TIMELESS:0.0	TIMELESS	0.270715	0.261756	0.0847425	0.0791648	0.0847425	0.0791648	5.37169	2.80337	-0.282431	689.131	688.202	-0.000585891	-2.41898	2.3555	sensitivity
DMS114	Lung	AZ13535704:Olaparib	AZ13535704	Olaparib	TIMELESS:0.0	TIMELESS	0.252069	0.248108	0.0857721	0.0853178	0.0736904	0.0728142	2.82258	1.2608	-0.349999	665.577	660.223	-0.00350778	2.02216	6.28472	sensitivity
BFTC905	Bladder	AZ13535704:Olaparib	AZ13535704	Olaparib	TIMELESS:0.0	TIMELESS	0.253527	0.253014	0.0097939	0.0002681	0.00979386	0.000268143	3.44529	1.53837	-0.350163	551.733	558.006	0.00491023	1.5003	3.78535	sensitivity
HCC1143	Breast	AZ13535704:Olaparib	AZ13535704	Olaparib	TIMELESS:0.0	TIMELESS	0.281158	0.279107	0.0950615	0.0912327	0.0950615	0.0912327	5.47549	1.77893	-0.488264	657.303	646.369	-0.00728518	1.04906	8.60817	sensitivity
MDAMB468	Breast	AZ13535704:Olaparib	AZ13535704	Olaparib	TIMELESS:0.0	TIMELESS	0.231306	0.23696	0.0337108	0.0339677	0.0114035	0.0117981	0.946576	0.165845	-0.756452	551.27	551.459	0.000149354	1.97198	4.98281	sensitivity
OVCAR4	Ovary	AZ13535704:Olaparib	AZ13535704	Olaparib	TP53BP1:0.0	TP53BP1	0.288231	0.279564	0.910079	0.013811	0.910079	0.013811	2.29018	2.57081	0.0501993	60.266	163.546	0.433567	-3.33556	-8.60461	resistance
MDAMB175VII	Breast	AZ13535704:Olaparib	AZ13535704	Olaparib	TP53BP1:0.0	TP53BP1	0.246333	0.246872	0.0232863	3.742e-08	0.0232863	0	3.09229	3.09262	4.53837e-05	605.54	776.784	0.108157	-3.45312	-7.378	resistance
MDAMB436	Breast	AZ13535704:Olaparib	AZ13535704	Olaparib	TP53BP1:0.0	TP53BP1	0.224887	0.224887	0.19903	8.237e-06	0.19903	0	2.6228	2.62293	2.01053e-05	582.886	727.986	0.0965393	-6.12827	-7.99669	resistance
EKVX	Lung	AZ13535704:Olaparib	AZ13535704	Olaparib	TP53BP1:0.0	TP53BP1	0.225855	0.225855	0.0691159	1.189e-05	0.0332862	0	2.59381	2.59381	0	746.638	765.908	0.0110661	-4.04435	-4.54734	resistance
NCIH2085	Lung	AZ13535704:Olaparib	AZ13535704	Olaparib	TP53BP1:0.0	TP53BP1	0.243084	0.243084	0.0591243	0.000127	0.0576193	0.000126977	1.79718	1.79718	0	596.44	702.062	0.0708086	-3.9225	-5.56504	resistance
NCIH2228	Lung	AZ13535704:Olaparib	AZ13535704	Olaparib	TP53BP1:0.0	TP53BP1	0.223702	0.223702	0.0226787	8.376e-07	0.0120997	0	2.47893	2.47893	0	581.027	677.012	0.0663999	-3.06584	-4.802	resistance
HCC1419	Breast	AZ13535704:Olaparib	AZ13535704	Olaparib	TP53BP1:0.0	TP53BP1	0.268799	0.268799	0.0247454	7.806e-08	0.0247454	0	2.89808	2.89808	0	618.719	729.63	0.0716094	-4.48496	-6.52094	resistance
HT1197	Bladder	AZ13535704:Olaparib	AZ13535704	Olaparib	TP53BP1:0.0	TP53BP1	0.261232	0.261232	0.108974	0.0284251	0.108974	0.0284251	2.6663	2.66612	-2.90141e-05	576.053	682.4	0.0735761	-4.50087	-6.78763	resistance
NCIH2122	Lung	AZ13535704:Olaparib	AZ13535704	Olaparib	TP53BP1:0.0	TP53BP1	0.168095	0.167989	0.0496378	0	0.0322527	0	1.83436	1.83377	-0.000140278	585.367	747.323	0.106081	-5.28991	-7.24313	resistance
SF268	Brain	AZ13535704:Olaparib	AZ13535704	Olaparib	TP53BP1:0.0	TP53BP1	0.234363	0.234363	0.0696756	0.0001299	0.0696756	0	2.72271	2.72167	-0.000166246	597.843	701.059	0.0691677	-4.37132	-6.40309	resistance
CAL148	Breast	AZ13535704:Olaparib	AZ13535704	Olaparib	TP53BP1:0.0	TP53BP1	0.197698	0.197711	0.0252068	0.0005052	0.0252068	0	3.31756	3.30121	-0.00214591	625.507	748.566	0.0779977	-5.09142	-6.74482	resistance
OVCAR4	Ovary	AZ13535704:Olaparib	AZ13535704	Olaparib	TP53BP1:mc0.3	TP53BP1	0.288231	0.288503	0.910079	0.921813	0.910079	0.921813	2.29018	2.56169	0.0486562	60.266	177.285	0.468599	-2.33543	-7.73576	resistance
SF268	Brain	AZ13535704:Olaparib	AZ13535704	Olaparib	TP53BP1:mc0.3	TP53BP1	0.234363	0.234363	0.0696756	0.0001343	0.0696756	0	2.72271	2.72435	0.000260174	597.843	697.098	0.0667071	-4.25671	-6.24485	resistance
CAL148	Breast	AZ13535704:Olaparib	AZ13535704	Olaparib	TP53BP1:mc0.3	TP53BP1	0.197698	0.197698	0.0252068	0.0002916	0.0252068	0	3.31756	3.31777	2.7449e-05	625.507	748.519	0.0779707	-5.06592	-6.74773	resistance
HCC1419	Breast	AZ13535704:Olaparib	AZ13535704	Olaparib	TP53BP1:mc0.3	TP53BP1	0.268799	0.268799	0.0247454	0.0003747	0.0247454	0.000374716	2.89808	2.89808	0	618.719	725.151	0.0689351	-4.33476	-6.31773	resistance
NCIH2085	Lung	AZ13535704:Olaparib	AZ13535704	Olaparib	TP53BP1:mc0.3	TP53BP1	0.243084	0.243084	0.0591243	0.0118665	0.0576193	0.0118665	1.79718	1.79718	0	596.44	688.623	0.0624143	-3.92945	-5.1763	resistance
NCIH2228	Lung	AZ13535704:Olaparib	AZ13535704	Olaparib	TP53BP1:mc0.3	TP53BP1	0.223702	0.223702	0.0226787	5.424e-05	0.0120997	0	2.47893	2.47893	0	581.027	673.076	0.0638677	-2.83442	-4.52265	resistance
NCIH2122	Lung	AZ13535704:Olaparib	AZ13535704	Olaparib	TP53BP1:mc0.3	TP53BP1	0.168095	0.167883	0.0496378	0	0.0322527	0	1.83436	1.83406	-7.21097e-05	585.367	742.605	0.10333	-5.14803	-7.0625	resistance
HCC1187	Breast	AZ13535704:Olaparib	AZ13535704	Olaparib	XPG:0.0	XPG	0.233922	0.269397	0.0227546	0.04821	0.0227546	0.04821	1.89911	2.60218	0.136787	589.003	130.788	-0.653551	-2.83182	2.93766	sensitivity
MDAMB157	Breast	AZ13535704:Olaparib	AZ13535704	Olaparib	XPG:0.0	XPG	0.231822	0.276996	0.0235509	0.958812	0.0235509	0.958812	2.30001	2.57822	0.0495914	605.141	82.0383	-0.86784	-2.66678	6.5216	sensitivity
T47D	Breast	AZ13535704:Olaparib	AZ13535704	Olaparib	XPG:0.0	XPG	0.197274	0.224835	0.193192	0.989772	0.152504	0.989772	1.6422	1.69413	0.0135199	761.567	473.427	-0.206455	5.11766	9.08381	sensitivity
NCIH23	Lung	AZ13535704:Olaparib	AZ13535704	Olaparib	XPG:0.0	XPG	0.227766	0.263815	0.139927	0.564508	0.139927	0.564508	2.31144	2.36751	0.0104086	708.83	210.537	-0.527215	-2.78631	4.44504	sensitivity
T24	Bladder	AZ13535704:Olaparib	AZ13535704	Olaparib	XPG:0.0	XPG	0.244973	0.289903	0.140371	0.834432	0.131133	0.834432	2.63917	2.67511	0.00587457	726.612	234.938	-0.490348	-2.66626	3.7403	sensitivity
SF268	Brain	AZ13535704:Olaparib	AZ13535704	Olaparib	XPG:0.0	XPG	0.234363	0.31333	0.0696756	0.758014	0.0696756	0.758014	2.72271	2.75782	0.00556404	597.843	114.69	-0.717062	-5.41232	2.18077	sensitivity
HCC1419	Breast	AZ13535704:Olaparib	AZ13535704	Olaparib	XPG:0.0	XPG	0.268799	0.330758	0.0247454	0.932702	0.0247454	0.932702	2.89808	2.93186	0.00503385	618.719	64.7608	-0.980181	-5.42036	7.65146	sensitivity
UACC812	Breast	AZ13535704:Olaparib	AZ13535704	Olaparib	XPG:0.0	XPG	0.358413	0.438898	0.108321	0.434437	0.108321	0.00215603	0.859008	0.868559	0.00480208	600.593	115.992	-0.714153	-3.99991	2.79102	sensitivity
NCIH522	Lung	AZ13535704:Olaparib	AZ13535704	Olaparib	XPG:0.0	XPG	0.260393	0.288812	0.177846	0.616224	0.172683	0.616224	2.68235	2.69913	0.00270683	645.665	295.523	-0.339416	-2.59866	2.23529	sensitivity
MDAMB436	Breast	AZ13535704:Olaparib	AZ13535704	Olaparib	XPG:0.0	XPG	0.224887	0.269369	0.19903	0.0854902	0.19903	0.0854902	2.6228	2.6357	0.00212975	582.886	128.821	-0.655598	-2.26037	3.91253	sensitivity
HCC70	Breast	AZ13535704:Olaparib	AZ13535704	Olaparib	XPG:0.0	XPG	0.275258	0.293473	0.012882	0.0527829	0.0127196	0.0527829	2.56478	2.57668	0.00201048	550.488	148.397	-0.569322	-2.94127	4.80035	sensitivity
OVCAR8	Ovary	AZ13535704:Olaparib	AZ13535704	Olaparib	XPG:0.0	XPG	0.215783	0.243194	0.109695	0.174204	0.067542	0.0893002	2.69709	2.70841	0.00181899	662.828	365.743	-0.258225	-2.58952	1.47055	sensitivity
SF539	Brain	AZ13535704:Olaparib	AZ13535704	Olaparib	XPG:0.0	XPG	0.161596	0.215661	0.0639568	0.440897	0.0537732	0.440897	1.64813	1.65392	0.00152239	588.761	157.58	-0.572438	1.11165	7.01118	sensitivity
NCIH1563	Lung	AZ13535704:Olaparib	AZ13535704	Olaparib	XPG:0.0	XPG	0.26355	0.281028	0.262575	0.305233	0.262575	0.105252	2.80774	2.8171	0.00144636	672.35	471.816	-0.153823	-2.12285	1.2756	sensitivity
NCIH1650	Lung	AZ13535704:Olaparib	AZ13535704	Olaparib	XPG:0.0	XPG	0.25122	0.269161	0.0238428	0.0341304	0.0238428	0.0341304	2.78394	2.79093	0.00108942	621.315	278.763	-0.348076	-2.53835	1.80589	sensitivity
HCC1428	Breast	AZ13535704:Olaparib	AZ13535704	Olaparib	XPG:0.0	XPG	0.195622	0.231477	0.0131441	0.38958	0.0131441	0.38958	3.314	3.31829	0.00056276	630.788	78.9248	-0.90267	-4.13103	5.95893	sensitivity
HCC1395	Breast	AZ13535704:Olaparib	AZ13535704	Olaparib	XPG:0.0	XPG	0.239405	0.248771	0.0041754	0.12138	0	0	0.935556	0.935199	-0.000165779	629.214	215.81	-0.464727	-2.36423	3.49888	sensitivity
TCCSUP	Bladder	AZ13535704:Olaparib	AZ13535704	Olaparib	XPG:0.0	XPG	0.24867	0.25821	0.0635281	0.0766806	0.0635281	0.0250204	1.90335	1.89771	-0.0012879	593.73	439.745	-0.130389	-2.17836	0.961325	sensitivity
DMS114	Lung	AZ13535704:Olaparib	AZ13535704	Olaparib	XPG:0.0	XPG	0.252069	0.297593	0.0857721	0.041291	0.0736904	0.041291	2.82258	2.80938	-0.0020357	665.577	163.746	-0.609028	-5.23091	2.58155	sensitivity
J82	Bladder	AZ13535704:Olaparib	AZ13535704	Olaparib	XPG:0.0	XPG	0.264033	0.311432	0.0097237	0.389494	0.00972374	0.389494	2.78348	2.76665	-0.0026348	611.832	92.1533	-0.822121	-3.29481	7.84142	sensitivity
C32	Skin	AZ13535704:Olaparib	AZ13535704	Olaparib	XPG:0.0	XPG	0.220429	0.266761	0.0939715	0.38537	0.0939715	0.38537	6396.88	6198.8	-0.0136609	705.916	119.325	-0.77202	-25.8751	7.26018	sensitivity
MDAMB361	Breast	AZ13535704:Olaparib	AZ13535704	Olaparib	XPG:0.0	XPG	0.176148	0.268402	0.0324019	0.958545	0.0324019	0.958545	2.56766	2.46525	-0.0176755	586.564	87.4062	-0.826773	-3.36713	5.31964	sensitivity
CALU6	Lung	AZ13535704:Olaparib	AZ13535704	Olaparib	XPG:0.0	XPG	0.25336	0.298388	0.0384287	0.989837	0.0368759	0.989837	2.77328	2.56539	-0.0338403	622.869	140.921	-0.645421	2.06321	10.4848	sensitivity
CAOV3	Ovary	AZ13535704:Olaparib	AZ13535704	Olaparib	XPG:0.0	XPG	0.178024	0.230744	0.021542	0.940939	0.021542	0.940939	1.8316	1.68703	-0.0357077	608.357	99.1843	-0.787716	5.43418	13.9123	sensitivity
BT20	Breast	AZ13535704:Olaparib	AZ13535704	Olaparib	XPG:0.0	XPG	0.189591	0.255865	0.134419	0.984919	0.128643	0.984918	2.57048	1.9737	-0.114734	611.262	110.873	-0.741401	2.94747	9.96185	sensitivity

## Sheet: combination_bm_PRKDCi_NFKBi
Cell_line	Organ_of_origin	Combination_name	Drug_A	Drug_B	Hypothesis	Native_killrate_nomut	Native_killrate_mut	Bliss_max_nomut	Bliss_max_mut	Bliss_max_IC50_nomut	Bliss_max_IC50_mut	Drug_A_IC50_nomut (nmol)	Drug_A_IC50_mut (nmol)	Drug_A_IC50_diff_log	Drug_B_IC50_nomut (nmol)	Drug_B_IC50_mut (nmol)	Drug_B_IC50_diff_log	Overall_bliss_change	Overall_killrate_change	Direction
BFTC905	Bladder	AZ12879988:AZ13150560	AZ12879988	AZ13150560	AKT1:1.0	0.253527	0.253527	0.907007	0.146575	0.907007	0	3074.59	3074.19	-5.61941e-05	3569.75	10000	0.447362	-6.90131	-44.5135	resistance
ES2	Ovary	AZ12879988:AZ13150560	AZ12879988	AZ13150560	AKT1:1.0	0.202946	0.194813	0.131477	0.272791	0.000207961	0.000137401	333.68	2982.17	0.951202	7.98948	8.02458	0.00190401	8.33085	-45.6353	resistance
HS578T	Breast	AZ12879988:AZ13150560	AZ12879988	AZ13150560	AKT1:1.0	0.26348	0.256099	0.84102	0.845794	0.84102	0.845794	2941	3058.15	0.0169647	1396.92	9552.27	0.834935	-4.4811	-38.9675	resistance
C32	Skin	AZ12879988:AZ13150560	AZ12879988	AZ13150560	AKT1:mc0.3	0.220429	0.229843	0.247687	0.94683	0.00123445	0.94683	64.9035	62.6961	-0.0150276	380.929	262.491	-0.16173	1.17616	6.26707	sensitivity
CAL148	Breast	AZ12879988:AZ13150560	AZ12879988	AZ13150560	AKT1:mc0.3	0.197698	0.213997	0.941185	0.876859	0.941185	0.876859	630.682	288.1	-0.340266	171.063	134.91	-0.103111	1.88782	12.1227	sensitivity
CALU6	Lung	AZ12879988:AZ13150560	AZ12879988	AZ13150560	AKT1:mc0.3	0.25336	0.291987	0.931537	0.19936	0.931537	0.000190448	1000.92	11.0922	-1.95538	228.486	142.901	-0.203825	-7.09189	47.1089	sensitivity
DU4475	Breast	AZ12879988:AZ13150560	AZ12879988	AZ13150560	AKT1:mc0.3	0.182669	0.224433	0.923145	0.903767	0.923145	0.903767	1063.38	809.027	-0.118726	306.311	230.349	-0.123776	-2.3832	9.04022	sensitivity
HCC1428	Breast	AZ12879988:AZ13150560	AZ12879988	AZ13150560	AKT1:mc0.3	0.195622	0.188228	0.903366	0.431558	0.903366	0.431558	930.088	141.39	-0.818104	212.662	126.551	-0.225427	-4.60897	29.4976	sensitivity
HCC70	Breast	AZ12879988:AZ13150560	AZ12879988	AZ13150560	AKT1:mc0.3	0.275258	0.265297	0.329366	0.843304	0	0.843304	55.8748	26.1758	-0.329316	245.543	252.765	0.0125895	2.68598	11.3502	sensitivity
HOP62	Lung	AZ12879988:AZ13150560	AZ12879988	AZ13150560	AKT1:mc0.3	0.2622	0.353953	0.884678	0.0227719	0.884678	0	1046.44	20.1656	-1.7151	237.305	92.049	-0.411288	-14.2578	46.1202	sensitivity
MDAMB175VII	Breast	AZ12879988:AZ13150560	AZ12879988	AZ13150560	AKT1:mc0.3	0.246333	0.362412	0.837267	0.0507369	0.837267	0	1531.57	9.85031	-2.19169	261.303	155.377	-0.225757	-12.2227	52.9903	sensitivity
MDAMB361	Breast	AZ12879988:AZ13150560	AZ12879988	AZ13150560	AKT1:mc0.3	0.176148	0.460389	0.936769	0.012487	0.936769	0.0119046	803.682	6.34772	-2.10247	156.695	68.3872	-0.360081	-4.2155	51.96	sensitivity
MDAMB415	Breast	AZ12879988:AZ13150560	AZ12879988	AZ13150560	AKT1:mc0.3	0.178918	0.19596	0.887795	0.859725	0.887795	0.859725	1359.95	847.687	-0.205287	344.045	249.496	-0.139552	0.79656	11.8953	sensitivity
NCIH1299	Lung	AZ12879988:AZ13150560	AZ12879988	AZ13150560	AKT1:mc0.3	0.245421	0.315598	0.850493	0.0122811	0.850493	0.00761467	910.805	11.3824	-1.90319	293.458	157.905	-0.269152	-9.81243	46.1628	sensitivity
NCIH1650	Lung	AZ12879988:AZ13150560	AZ12879988	AZ13150560	AKT1:mc0.3	0.25122	0.356599	0.120377	0.0710384	0.00601957	0	14.351	6.2076	-0.363959	317.725	94.491	-0.526661	-2.08076	15.9108	sensitivity
NCIH1975	Lung	AZ12879988:AZ13150560	AZ12879988	AZ13150560	AKT1:mc0.3	0.259736	0.34639	0.264331	0.264446	8.38631e-05	0	61.8677	12.6681	-0.688753	179.524	85.2522	-0.323416	2.33177	23.1608	sensitivity
NCIH2228	Lung	AZ12879988:AZ13150560	AZ12879988	AZ13150560	AKT1:mc0.3	0.223702	0.245908	0.866187	0.0389381	0.866187	0.000855896	1299.33	31.6488	-1.61336	258.572	140.436	-0.265104	-10.7426	44.3969	sensitivity
NCIH2291	Lung	AZ12879988:AZ13150560	AZ12879988	AZ13150560	AKT1:mc0.3	0.260935	0.297533	0.945256	0.356874	0.945256	0	1547.45	16.1501	-1.98144	324.79	168.921	-0.28392	-4.12121	51.611	sensitivity
OV90	Ovary	AZ12879988:AZ13150560	AZ12879988	AZ13150560	AKT1:mc0.3	0.257815	0.353629	0.926933	0.0472661	0.926933	0	637.504	1.96758	-2.51055	219.202	83.4699	-0.419315	-7.00512	54.4543	sensitivity
RT4	Bladder	AZ12879988:AZ13150560	AZ12879988	AZ13150560	AKT1:mc0.3	0.270715	0.380043	0.902173	0.829823	0.902173	0	1322.95	37.0356	-1.55293	344.808	199.373	-0.237911	-7.34802	34.7578	sensitivity
SKMES1	Lung	AZ12879988:AZ13150560	AZ12879988	AZ13150560	AKT1:mc0.3	0.252873	0.276912	0.886056	0.698142	0.886056	0	1523.52	35.1326	-1.63714	252.833	116.906	-0.334997	-9.05511	40.6329	sensitivity
TCCSUP	Bladder	AZ12879988:AZ13150560	AZ12879988	AZ13150560	AKT1:mc0.3	0.24867	0.485558	0.798341	0.840458	0.798341	0	2645.68	5.82704	-2.65709	1815.8	1813.06	-0.000654026	0.838215	58.9472	sensitivity
MDAMB415	Breast	AZ12879988:AZ13150560	AZ12879988	AZ13150560	AKT1:mc5.0	0.178918	0.163589	0.887795	0.913369	0.887795	0.913369	1359.95	1502.25	0.0432197	344.045	386.233	0.0502335	-1.96528	-2.95256	resistance
MDAMB436	Breast	AZ12879988:AZ13150560	AZ12879988	AZ13150560	AKT1:mc5.0	0.224887	0.219767	0.946859	0.956957	0.946859	0.956957	643.997	926.843	0.158122	146.059	365.17	0.397968	3.24051	-16.4526	resistance
MDAMB468	Breast	AZ12879988:AZ13150560	AZ12879988	AZ13150560	AKT1:mc5.0	0.231306	0.174646	0.0477119	0.0106152	0	0.0097571	81.5047	68.0603	-0.078289	165.905	383.489	0.363892	0.191723	-5.37768	resistance
NCIH1299	Lung	AZ12879988:AZ13150560	AZ12879988	AZ13150560	AKT1:mc5.0	0.245421	0.23011	0.850493	0.807705	0.850493	0.807705	910.805	1428.07	0.195323	293.458	314.821	0.0305172	-2.58492	-10.0831	resistance
NCIH1650	Lung	AZ12879988:AZ13150560	AZ12879988	AZ13150560	AKT1:mc5.0	0.25122	0.23779	0.120377	0.199138	0.00601957	0.00506371	14.351	14.1767	-0.00530731	317.725	379.098	0.0767006	0.6152	-1.73771	resistance
NCIH1703	Lung	AZ12879988:AZ13150560	AZ12879988	AZ13150560	AKT1:mc5.0	0.237693	0.224093	0.110634	0.109463	0.0109816	0	63.1723	63.5407	0.0025251	201.274	292.261	0.161983	0.567985	-2.611	resistance
NCIH2085	Lung	AZ12879988:AZ13150560	AZ12879988	AZ13150560	AKT1:mc5.0	0.243084	0.238574	0.96145	0.962666	0.96145	0.962666	884.336	1589.4	0.254615	222.734	368.221	0.218323	-3.87711	-14.0857	resistance
NCIH2122	Lung	AZ12879988:AZ13150560	AZ12879988	AZ13150560	AKT1:mc5.0	0.168095	0.192138	0.870821	0.927269	0.870821	0.927269	727.013	982.791	0.130919	142.253	286.462	0.304006	4.3269	-15.7181	resistance
NCIH2228	Lung	AZ12879988:AZ13150560	AZ12879988	AZ13150560	AKT1:mc5.0	0.223702	0.21099	0.866187	0.868012	0.866187	0.868012	1299.33	1531.71	0.0714593	258.572	377.346	0.164158	-3.2589	-5.35169	resistance
NCIH226	Lung	AZ12879988:AZ13150560	AZ12879988	AZ13150560	AKT1:mc5.0	0.257488	0.229325	0.859108	0.879255	0.859108	0.879255	605.704	1031.48	0.2312	160.742	247.083	0.186714	1.4832	-19.3024	resistance
NCIH2291	Lung	AZ12879988:AZ13150560	AZ12879988	AZ13150560	AKT1:mc5.0	0.260935	0.253207	0.945256	0.905066	0.945256	0.905066	1547.45	1614.11	0.0183142	324.79	400.048	0.0905098	5.73864	-5.17282	resistance
NCIH23	Lung	AZ12879988:AZ13150560	AZ12879988	AZ13150560	AKT1:mc5.0	0.227766	0.221387	0.944769	0.934996	0.925956	0.934996	923.579	1607.95	0.2408	328.362	375.809	0.058614	-3.51846	-12.3953	resistance
NCIH460	Lung	AZ12879988:AZ13150560	AZ12879988	AZ13150560	AKT1:mc5.0	0.235786	0.227458	0.844515	0.971818	0.844515	0.971818	530.977	936.45	0.246409	149.392	326.747	0.339885	3.73878	-16.4734	resistance
NCIH838	Lung	AZ12879988:AZ13150560	AZ12879988	AZ13150560	AKT1:mc5.0	0.242801	0.238443	0.951707	0.972259	0.951707	0.972259	940.237	1429.66	0.181996	239.156	351.4	0.167121	-2.35442	-10.0625	resistance
OV90	Ovary	AZ12879988:AZ13150560	AZ12879988	AZ13150560	AKT1:mc5.0	0.257815	0.242614	0.926933	0.929675	0.926933	0.929675	637.504	1046.92	0.21543	219.202	344.498	0.196341	3.38462	-13.9107	resistance
OVCAR4	Ovary	AZ12879988:AZ13150560	AZ12879988	AZ13150560	AKT1:mc5.0	0.288231	0.285164	0.750441	0.924725	0.750441	0.924725	575.823	911.839	0.199629	148.858	351.826	0.373555	5.12907	-16.9568	resistance
OVCAR8	Ovary	AZ12879988:AZ13150560	AZ12879988	AZ13150560	AKT1:mc5.0	0.215783	0.20134	0.476798	0.822389	0.476798	0.822389	375.953	690.505	0.264033	108.23	192.945	0.251089	4.03932	-10.6619	resistance
RPMI7951	Skin	AZ12879988:AZ13150560	AZ12879988	AZ13150560	AKT1:mc5.0	0.233865	0.229454	0.839475	0.830713	0.839475	0.830713	939.966	1536.49	0.213419	258.21	311.285	0.0811852	-2.46151	-10.2334	resistance
RT4	Bladder	AZ12879988:AZ13150560	AZ12879988	AZ13150560	AKT1:mc5.0	0.270715	0.265257	0.902173	0.836313	0.902173	0.836313	1322.95	1462.26	0.0434814	344.808	387.576	0.0507796	-4.08722	-6.39123	resistance
SF268	Brain	AZ12879988:AZ13150560	AZ12879988	AZ13150560	AKT1:mc5.0	0.234363	0.218854	0.84106	0.908464	0.84106	0.908464	297.163	739.018	0.39566	136.619	309.303	0.354872	0.996901	-18.892	resistance
SF295	Brain	AZ12879988:AZ13150560	AZ12879988	AZ13150560	AKT1:mc5.0	0.230975	0.210011	0.849784	0.826671	0.849784	0.826671	654.471	931.908	0.153483	143.603	263.202	0.263124	3.59847	-13.0623	resistance
SF539	Brain	AZ12879988:AZ13150560	AZ12879988	AZ13150560	AKT1:mc5.0	0.161596	0.154707	0.915133	0.911902	0.915133	0.911902	2678.66	3023.69	0.0526197	626.04	854.382	0.13505	1.84106	-7.87094	resistance
SKMEL30	Skin	AZ12879988:AZ13150560	AZ12879988	AZ13150560	AKT1:mc5.0	0.278793	0.264177	0.0119113	0.0121736	0	0	3.0426	2.95073	-0.0133158	165.735	373.982	0.353437	0.262114	-2.41287	resistance
SKMES1	Lung	AZ12879988:AZ13150560	AZ12879988	AZ13150560	AKT1:mc5.0	0.252873	0.239422	0.886056	0.89149	0.886056	0.89149	1523.52	1669.47	0.0397305	252.833	288.668	0.0575651	-4.10767	-1.8295	resistance
SW780	Bladder	AZ12879988:AZ13150560	AZ12879988	AZ13150560	AKT1:mc5.0	0.254936	0.25711	0.938216	0.92703	0.938216	0.927031	1359.29	2693.96	0.297078	367.067	569.207	0.190525	2.35632	-15.0126	resistance
SW900	Lung	AZ12879988:AZ13150560	AZ12879988	AZ13150560	AKT1:mc5.0	0.253695	0.238392	0.931967	0.909931	0.931967	0.909931	1370.11	1370.4	9.31888e-05	369.935	397.121	0.0307979	-2.77478	-4.75533	resistance
T24	Bladder	AZ12879988:AZ13150560	AZ12879988	AZ13150560	AKT1:mc5.0	0.244973	0.240661	0.603615	0.883326	0.603615	0.883326	312.107	829.787	0.424662	84.9762	243.986	0.458067	5.54	-24.8944	resistance
T47D	Breast	AZ12879988:AZ13150560	AZ12879988	AZ13150560	AKT1:mc5.0	0.197274	0.183395	0.925369	0.861617	0.925369	0.861617	1217.52	1244.11	0.00938243	329.059	380.844	0.0634725	-5.55824	-1.64084	resistance
TCCSUP	Bladder	AZ12879988:AZ13150560	AZ12879988	AZ13150560	AKT1:mc5.0	0.24867	0.271617	0.798341	0.947539	0.798341	0.947539	2645.68	3093.59	0.0679245	1815.8	3752.81	0.315289	1.59798	-13.6282	resistance
UACC257	Skin	AZ12879988:AZ13150560	AZ12879988	AZ13150560	AKT1:mc5.0	0.253033	0.23008	0.0114305	0.0134741	6.5952e-05	0	15.9743	15.301	-0.0187022	152.371	362.149	0.375985	-1.01202	-5.78923	resistance
UACC62	Skin	AZ12879988:AZ13150560	AZ12879988	AZ13150560	AKT1:mc5.0	0.215812	0.201508	0.859449	0.84692	0.859449	0.84692	882.391	1356.78	0.186847	180.923	362.092	0.301325	4.52229	-10.8049	resistance
647V	Bladder	AZ12879988:AZ13150560	AZ12879988	AZ13150560	AKT1:mc5.0	0.148408	0.156207	0.830263	0.935719	0.830263	0.935718	579.837	1323.57	0.358439	150.483	326.919	0.336952	2.78946	-26.9995	resistance
A2780	Ovary	AZ12879988:AZ13150560	AZ12879988	AZ13150560	AKT1:mc5.0	0.270356	0.257419	0.0268158	0.187394	0.0268158	0	36.779	33.9787	-0.0343929	148.337	195.285	0.119418	0.413396	-0.594548	resistance
A375	Skin	AZ12879988:AZ13150560	AZ12879988	AZ13150560	AKT1:mc5.0	0.206967	0.200244	0.83976	0.834639	0.83976	0.834639	641.426	979.306	0.183772	115.303	262.668	0.357568	4.69048	-15.261	resistance
BFTC905	Bladder	AZ12879988:AZ13150560	AZ12879988	AZ13150560	AKT1:mc5.0	0.253527	0.258566	0.907007	0.90699	0.907007	0.906989	3074.59	3301.66	0.0309458	3569.75	3503.4	-0.00814799	-1.78062	-4.36621	resistance
BT20	Breast	AZ12879988:AZ13150560	AZ12879988	AZ13150560	AKT1:mc5.0	0.189591	0.173015	0.914961	0.908551	0.914961	0.908551	1104.46	1438.56	0.114775	307.665	372.189	0.082685	-5.80935	-8.61015	resistance
BT549	Breast	AZ12879988:AZ13150560	AZ12879988	AZ13150560	AKT1:mc5.0	0.246086	0.230804	0.931118	0.900568	0.931118	0.900568	1342.43	1347.42	0.00160867	581.822	843.557	0.161325	0.966999	-6.64828	resistance
CAL120	Breast	AZ12879988:AZ13150560	AZ12879988	AZ13150560	AKT1:mc5.0	0.26406	0.254286	0.888458	0.915064	0.888458	0.915064	681.732	1348.22	0.296146	200.754	318.896	0.200986	2.43955	-16.2374	resistance
CAL148	Breast	AZ12879988:AZ13150560	AZ12879988	AZ13150560	AKT1:mc5.0	0.197698	0.181438	0.941185	0.887168	0.941185	0.887168	630.682	856.367	0.132849	171.063	284.928	0.221578	5.26305	-11.02	resistance
CALU3	Lung	AZ12879988:AZ13150560	AZ12879988	AZ13150560	AKT1:mc5.0	0.264382	0.251499	0.792228	0.961856	0.792228	0.961856	816.979	1458.02	0.251554	218.856	252.747	0.0625265	-1.96055	-15.22	resistance
CAMA1	Breast	AZ12879988:AZ13150560	AZ12879988	AZ13150560	AKT1:mc5.0	0.271438	0.289334	0.882645	0.958847	0.882645	0.958847	604.447	934.029	0.189002	166.912	354.732	0.327413	2.87403	-19.3272	resistance
CAOV3	Ovary	AZ12879988:AZ13150560	AZ12879988	AZ13150560	AKT1:mc5.0	0.178024	0.155129	0.935245	0.941385	0.935245	0.941385	884.725	1382.73	0.193929	232.317	376.57	0.209765	-3.01925	-12.3892	resistance
EKVX	Lung	AZ12879988:AZ13150560	AZ12879988	AZ13150560	AKT1:mc5.0	0.225855	0.240109	0.831801	0.940388	0.831801	0.940388	597.112	944.314	0.19906	155.126	389.413	0.399724	2.26382	-18.9367	resistance
ES2	Ovary	AZ12879988:AZ13150560	AZ12879988	AZ13150560	AKT1:mc5.0	0.202946	0.200897	0.131477	0.155876	0.000207961	0.00977725	333.68	647.831	0.288132	7.98948	8.33339	0.0183032	1.4062	-4.49434	resistance
HCC1143	Breast	AZ12879988:AZ13150560	AZ12879988	AZ13150560	AKT1:mc5.0	0.281158	0.304812	0.882398	0.990505	0.882398	0.990505	316.018	932.941	0.470142	102.639	350.904	0.533875	1.98306	-30.5636	resistance
HCC1395	Breast	AZ12879988:AZ13150560	AZ12879988	AZ13150560	AKT1:mc5.0	0.239405	0.232032	0.854221	0.836882	0.854221	0.836882	693.129	954.213	0.138831	122.68	251.882	0.312424	0.226373	-15.3483	resistance
HCC1806	Breast	AZ12879988:AZ13150560	AZ12879988	AZ13150560	AKT1:mc5.0	0.272994	0.249283	0.98607	0.877091	0.98607	0.877091	1605.77	1548.09	-0.0158886	364.765	552.658	0.180444	0.367066	-8.36847	resistance
HCC1954	Breast	AZ12879988:AZ13150560	AZ12879988	AZ13150560	AKT1:mc5.0	0.258978	0.243557	0.861686	0.951415	0.861686	0.951415	660.771	1362.16	0.314176	169.443	359.843	0.327089	4.01509	-21.5339	resistance
HCC38	Breast	AZ12879988:AZ13150560	AZ12879988	AZ13150560	AKT1:mc5.0	0.254141	0.255476	0.916727	0.894005	0.916727	0.894005	878.488	1558.19	0.248884	247.286	354.865	0.156864	8.43164	-16.1008	resistance
HOP62	Lung	AZ12879988:AZ13150560	AZ12879988	AZ13150560	AKT1:mc5.0	0.2622	0.275151	0.884678	0.90089	0.884678	0.90089	1046.44	1733.27	0.219152	237.305	370.967	0.194028	-1.2097	-6.37187	resistance
HOP92	Lung	AZ12879988:AZ13150560	AZ12879988	AZ13150560	AKT1:mc5.0	0.220959	0.195171	0.836619	0.822793	0.836619	0.822792	1269.32	1441.29	0.0551814	263.871	382.568	0.161318	-3.99476	-3.92805	resistance
HS578T	Breast	AZ12879988:AZ13150560	AZ12879988	AZ13150560	AKT1:mc5.0	0.26348	0.259133	0.84102	0.845932	0.84102	0.845932	2941	3126.78	0.0266028	1396.92	1431.39	0.0105862	-3.45145	-4.39357	resistance
HT1197	Bladder	AZ12879988:AZ13150560	AZ12879988	AZ13150560	AKT1:mc5.0	0.261232	0.264551	0.880424	0.841146	0.880424	0.841146	1265.28	1467.56	0.0644103	239.39	356.976	0.173532	-5.74467	-8.53764	resistance
HT1376	Bladder	AZ12879988:AZ13150560	AZ12879988	AZ13150560	AKT1:mc5.0	0.162289	0.146003	0.961237	0.951453	0.961237	0.951453	876.188	1371.89	0.194723	242.711	379.803	0.19447	-3.91446	-12.8168	resistance
J82	Bladder	AZ12879988:AZ13150560	AZ12879988	AZ13150560	AKT1:mc5.0	0.264033	0.260307	0.708281	0.909765	0.708281	0.909765	641.12	1420.09	0.345377	133.491	228.899	0.234191	6.41364	-19.5466	resistance
KU1919	Bladder	AZ12879988:AZ13150560	AZ12879988	AZ13150560	AKT1:mc5.0	0.23507	0.230922	0.815789	2.185e-09	0.000628476	0	3082.78	3221.96	0.0191778	0	10000	0	-1.87914	-0.723681	resistance
LOXIMVI	Skin	AZ12879988:AZ13150560	AZ12879988	AZ13150560	AKT1:mc5.0	0.251115	0.234835	0.85472	0.877269	0.85472	0.877269	306.885	1044.84	0.532074	132.912	244.718	0.265101	5.10674	-24.1701	resistance
MDAMB361	Breast	AZ12879988:AZ13150560	AZ12879988	AZ13150560	AKT1:mc5.0	0.176148	0.155033	0.936769	0.892152	0.936769	0.892152	803.682	1288.11	0.204868	156.695	348.873	0.347613	4.01472	-15.9903	resistance
NCIH1563	Lung	AZ12879988:AZ13150560	AZ12879988	AZ13150560	AKT1S1:0.0	0.26355	0.26355	0.853766	0.855397	0.853766	0.855397	871.024	871.153	6.44364e-05	270.157	275.708	0.00883201	0.836162	-0.493525	resistance
NCIH1703	Lung	AZ12879988:AZ13150560	AZ12879988	AZ13150560	AKT1S1:0.0	0.237693	0.237693	0.110634	0.105843	0.0109816	0.0112924	63.1723	63.184	8.02825e-05	201.274	201.273	-3.40898e-06	-1.38314	-1.25679	resistance
NCIH1975	Lung	AZ12879988:AZ13150560	AZ12879988	AZ13150560	AKT1S1:0.0	0.259736	0.257879	0.264331	0.161035	8.38631e-05	0	61.8677	61.7039	-0.00115093	179.524	179.268	-0.00062029	-2.026	-2.00921	resistance
NCIH226	Lung	AZ12879988:AZ13150560	AZ12879988	AZ13150560	AKT1S1:0.0	0.257488	0.257488	0.859108	0.839628	0.859108	0.839628	605.704	611.437	0.00409144	160.742	164.397	0.0097657	-1.77497	-1.11546	resistance
NCIH2291	Lung	AZ12879988:AZ13150560	AZ12879988	AZ13150560	AKT1S1:0.0	0.260935	0.260935	0.945256	0.954736	0.945256	0.954736	1547.45	1549.62	0.000607987	324.79	353.233	0.036459	5.35397	-1.0807	resistance
NCIH520	Lung	AZ12879988:AZ13150560	AZ12879988	AZ13150560	AKT1S1:0.0	0.306188	0.306753	0.935224	0.883228	0.935224	0.883228	334.347	658.434	0.294314	174.51	238.971	0.136525	4.09669	-18.5457	resistance
NCIH838	Lung	AZ12879988:AZ13150560	AZ12879988	AZ13150560	AKT1S1:0.0	0.242801	0.242801	0.951707	0.930634	0.951707	0.930634	940.237	956.861	0.00761165	239.156	316.76	0.122048	-1.38289	-1.47971	resistance
SF268	Brain	AZ12879988:AZ13150560	AZ12879988	AZ13150560	AKT1S1:0.0	0.234363	0.234576	0.84106	0.834281	0.84106	0.834281	297.163	297.632	0.000684185	136.619	134.883	-0.00555437	-2.45704	-1.07364	resistance
SW780	Bladder	AZ12879988:AZ13150560	AZ12879988	AZ13150560	AKT1S1:0.0	0.254936	0.251277	0.938216	0.733463	0.938216	0.733463	1359.29	1477.54	0.036228	367.067	364.462	-0.00309292	6.75561	-10.4217	resistance
T24	Bladder	AZ12879988:AZ13150560	AZ12879988	AZ13150560	AKT1S1:0.0	0.244973	0.244973	0.603615	0.827081	0.603615	0.827081	312.107	374.106	0.0786911	84.9762	130.224	0.185395	0.750612	-9.87314	resistance
TCCSUP	Bladder	AZ12879988:AZ13150560	AZ12879988	AZ13150560	AKT1S1:0.0	0.24867	0.263818	0.798341	0.814565	0.798341	0.814565	2645.68	2723.4	0.0125742	1815.8	1824.54	0.00208597	0.262307	-2.42003	resistance
VMCUB1	Bladder	AZ12879988:AZ13150560	AZ12879988	AZ13150560	AKT1S1:0.0	0.256525	0.256525	0.906073	0.875769	0.906073	0.875769	943.238	1346.76	0.154668	253.387	314.984	0.0945035	1.1367	-7.21067	resistance
BT549	Breast	AZ12879988:AZ13150560	AZ12879988	AZ13150560	AKT1S1:0.0	0.246086	0.244705	0.931118	0.906982	0.931118	0.906982	1342.43	1366.5	0.00771595	581.822	630.188	0.03468	1.20407	-5.88258	resistance
CALU6	Lung	AZ12879988:AZ13150560	AZ12879988	AZ13150560	AKT1S1:0.0	0.25336	0.25336	0.931537	0.931525	0.931537	0.931525	1000.92	999.793	-0.000487373	228.486	233.683	0.00976768	0.344332	-0.543666	resistance
HCC1143	Breast	AZ12879988:AZ13150560	AZ12879988	AZ13150560	AKT1S1:0.0	0.281158	0.272398	0.882398	0.873798	0.882398	0.873798	316.018	603.116	0.280689	102.639	151.497	0.169092	1.23987	-11.2856	resistance
HCC1806	Breast	AZ12879988:AZ13150560	AZ12879988	AZ13150560	AKT1S1:0.0	0.272994	0.272882	0.98607	0.975096	0.98607	0.975096	1605.77	1582.29	-0.00639827	364.765	376.978	0.0143034	1.405	-0.61169	resistance
HCC38	Breast	AZ12879988:AZ13150560	AZ12879988	AZ13150560	AKT1S1:0.0	0.254141	0.254141	0.916727	0.925325	0.916727	0.925325	878.488	878.763	0.000135723	247.286	375.761	0.181713	10.232	-3.03007	resistance
HT1197	Bladder	AZ12879988:AZ13150560	AZ12879988	AZ13150560	AKT1S1:0.0	0.261232	0.261325	0.880424	0.863098	0.880424	0.863098	1265.28	1262.67	-0.00089517	239.39	308.034	0.109493	-2.82326	-1.27901	resistance
LOXIMVI	Skin	AZ12879988:AZ13150560	AZ12879988	AZ13150560	AKT1S1:0.0	0.251115	0.249651	0.85472	0.778258	0.85472	0.778258	306.885	859.328	0.447184	132.912	173.379	0.115431	-3.5983	-26.985	resistance
A2780	Ovary	AZ12879988:AZ13150560	AZ12879988	AZ13150560	AKT1S1:mc5.0	0.270356	0.271989	0.0268158	0.0256021	0.0268158	0.0123945	36.779	36.4559	-0.00383255	148.337	81.4752	-0.260225	1.20739	9.93111	sensitivity
A375	Skin	AZ12879988:AZ13150560	AZ12879988	AZ13150560	AKT1S1:mc5.0	0.206967	0.217082	0.83976	0.875348	0.83976	0.875348	641.426	509.297	-0.100176	115.303	146.783	0.104835	3.41397	15.5662	sensitivity
A549	Lung	AZ12879988:AZ13150560	AZ12879988	AZ13150560	AKT1S1:mc5.0	0.225109	0.222819	0.119208	0.0318249	0.000860434	0.000387254	40.9965	40.0437	-0.0102124	157.633	135.058	-0.0671261	2.90229	7.62167	sensitivity
BT549	Breast	AZ12879988:AZ13150560	AZ12879988	AZ13150560	AKT1S1:mc5.0	0.246086	0.246086	0.931118	0.926606	0.931118	0.926606	1342.43	1290.07	-0.0172806	581.822	395.119	-0.168062	-2.2661	9.98174	sensitivity
C32	Skin	AZ12879988:AZ13150560	AZ12879988	AZ13150560	AKT1S1:mc5.0	0.220429	0.220429	0.247687	0.0239163	0.00123445	0	64.9035	65.8631	0.00637429	380.929	180.859	-0.323504	-5.24495	10.9379	sensitivity
CALU3	Lung	AZ12879988:AZ13150560	AZ12879988	AZ13150560	AKT1S1:mc5.0	0.264382	0.26254	0.792228	0.937202	0.792228	0.937202	816.979	630.339	-0.112637	218.856	160.308	-0.135203	-21.8598	15.3088	sensitivity
CALU6	Lung	AZ12879988:AZ13150560	AZ12879988	AZ13150560	AKT1S1:mc5.0	0.25336	0.25336	0.931537	0.927473	0.931537	0.927473	1000.92	639.316	-0.194682	228.486	153.416	-0.172988	-1.54423	22.4603	sensitivity
DMS114	Lung	AZ12879988:AZ13150560	AZ12879988	AZ13150560	AKT1S1:mc5.0	0.252069	0.255664	0.012027	0.0030264	0	0	2.7366	2.73572	-0.000138992	252.816	190.795	-0.122237	0.368567	10.9027	sensitivity
EKVX	Lung	AZ12879988:AZ13150560	AZ12879988	AZ13150560	AKT1S1:mc5.0	0.225855	0.234543	0.831801	0.895311	0.831801	0.895311	597.112	351.827	-0.229727	155.126	143.531	-0.0337402	-2.21713	6.9038	sensitivity
HCC1395	Breast	AZ12879988:AZ13150560	AZ12879988	AZ13150560	AKT1S1:mc5.0	0.239405	0.246926	0.854221	0.852465	0.854221	0.852465	693.129	316.668	-0.34021	122.68	134.933	0.0413423	-16.3613	26.3307	sensitivity
HCC1419	Breast	AZ12879988:AZ13150560	AZ12879988	AZ13150560	AKT1S1:mc5.0	0.268799	0.270527	0.11689	0.0122928	0.00826887	3.7209e-06	32.2145	32.7036	0.00654421	183.213	120.515	-0.181916	1.56721	12.3333	sensitivity
HCC1428	Breast	AZ12879988:AZ13150560	AZ12879988	AZ13150560	AKT1S1:mc5.0	0.195622	0.195622	0.903366	0.887191	0.903366	0.887191	930.088	645.436	-0.158671	212.662	228.076	0.0303895	0.528826	10.5917	sensitivity
HCC1806	Breast	AZ12879988:AZ13150560	AZ12879988	AZ13150560	AKT1S1:mc5.0	0.272994	0.272882	0.98607	0.991999	0.98607	0.991999	1605.77	1200.33	-0.126383	364.765	335.993	-0.0356824	3.53151	7.1239	sensitivity
HCC1937	Breast	AZ12879988:AZ13150560	AZ12879988	AZ13150560	AKT1S1:mc5.0	0.277062	0.277062	0.0673184	0.0735692	0.000164303	0.000164303	257.994	275.462	0.0284522	307.25	298.888	-0.0119831	3.9136	5.87248	sensitivity
HCC70	Breast	AZ12879988:AZ13150560	AZ12879988	AZ13150560	AKT1S1:mc5.0	0.275258	0.275258	0.329366	0.0130234	0	0	55.8748	57.9193	0.0156072	245.543	250.447	0.00858854	0.420131	6.19954	sensitivity
HOP62	Lung	AZ12879988:AZ13150560	AZ12879988	AZ13150560	AKT1S1:mc5.0	0.2622	0.263915	0.884678	0.895441	0.884678	0.895441	1046.44	908.964	-0.0611676	237.305	184.636	-0.10899	-2.29277	11.4065	sensitivity
HOP92	Lung	AZ12879988:AZ13150560	AZ12879988	AZ13150560	AKT1S1:mc5.0	0.220959	0.221933	0.836619	0.899881	0.836619	0.899881	1269.32	679.672	-0.271272	263.871	189.861	-0.142955	-7.5638	19.1756	sensitivity
HS578T	Breast	AZ12879988:AZ13150560	AZ12879988	AZ13150560	AKT1S1:mc5.0	0.26348	0.264961	0.84102	0.944665	0.84102	0.944665	2941	2419.86	-0.0847042	1396.92	1057.72	-0.120802	1.48308	8.44809	sensitivity
HT1197	Bladder	AZ12879988:AZ13150560	AZ12879988	AZ13150560	AKT1S1:mc5.0	0.261232	0.262874	0.880424	0.851111	0.880424	0.851111	1265.28	643.072	-0.293926	239.39	184.838	-0.112317	-10.189	21.7701	sensitivity
J82	Bladder	AZ12879988:AZ13150560	AZ12879988	AZ13150560	AKT1S1:mc5.0	0.264033	0.271245	0.708281	0.855744	0.708281	0.855744	641.12	572.091	-0.0494743	133.491	136.413	0.00940487	3.46696	15.4177	sensitivity
LOXIMVI	Skin	AZ12879988:AZ13150560	AZ12879988	AZ13150560	AKT1S1:mc5.0	0.251115	0.250893	0.85472	0.71726	0.85472	0.717261	306.885	290.406	-0.02397	132.912	85.2075	-0.193087	0.956275	13.6488	sensitivity
MDAMB175VII	Breast	AZ12879988:AZ13150560	AZ12879988	AZ13150560	AKT1S1:mc5.0	0.246333	0.247986	0.837267	0.951094	0.837267	0.951093	1531.57	933.866	-0.214851	261.303	280.322	0.030514	0.71046	18.1475	sensitivity
MDAMB231	Breast	AZ12879988:AZ13150560	AZ12879988	AZ13150560	AKT1S1:mc5.0	0.251966	0.251966	0.906939	0.919995	0.906939	0.919995	683.857	683.369	-0.000309437	220.74	191.883	-0.0608446	-4.86027	3.4734	sensitivity
NCIH1299	Lung	AZ12879988:AZ13150560	AZ12879988	AZ13150560	AKT1S1:mc5.0	0.245421	0.246811	0.850493	0.858522	0.850493	0.858522	910.805	685.83	-0.123209	293.458	185.784	-0.198539	-2.77579	17.9159	sensitivity
NCIH1437	Lung	AZ12879988:AZ13150560	AZ12879988	AZ13150560	AKT1S1:mc5.0	0.248625	0.256061	0.425416	0.124166	0.425416	0	17.4242	17.6394	0.00532924	668.452	214.755	-0.493127	-4.48692	8.49575	sensitivity
NCIH1650	Lung	AZ12879988:AZ13150560	AZ12879988	AZ13150560	AKT1S1:mc5.0	0.25122	0.25122	0.120377	0.0237568	0.00601957	0.00601957	14.351	14.4101	0.00178356	317.725	185.544	-0.233605	-2.23469	5.51766	sensitivity
NCIH1703	Lung	AZ12879988:AZ13150560	AZ12879988	AZ13150560	AKT1S1:mc5.0	0.237693	0.239145	0.110634	0.0159029	0.0109816	0.0110295	63.1723	63.9307	0.00518258	201.274	163.387	-0.09057	2.67344	11.9757	sensitivity
NCIH1793	Lung	AZ12879988:AZ13150560	AZ12879988	AZ13150560	AKT1S1:mc5.0	0.24367	0.245037	0.894823	0.925441	0.894823	0.925441	845.773	620.92	-0.134218	240.089	160.953	-0.173674	-7.69395	12.6722	sensitivity
NCIH1975	Lung	AZ12879988:AZ13150560	AZ12879988	AZ13150560	AKT1S1:mc5.0	0.259736	0.257879	0.264331	0.122625	8.38631e-05	8.38631e-05	61.8677	69.1749	0.0484848	179.524	145.608	-0.0909362	3.94084	14.0151	sensitivity
NCIH2170	Lung	AZ12879988:AZ13150560	AZ12879988	AZ13150560	AKT1S1:mc5.0	0.240262	0.241637	0.682706	0.57138	0.682706	0.57138	243.116	123.014	-0.295859	80.3119	64.0611	-0.0981853	1.15968	16.7941	sensitivity
NCIH2228	Lung	AZ12879988:AZ13150560	AZ12879988	AZ13150560	AKT1S1:mc5.0	0.223702	0.232494	0.866187	0.962524	0.866187	0.962524	1299.33	921.709	-0.149124	258.572	233.029	-0.045172	-2.19602	12.806	sensitivity
NCIH226	Lung	AZ12879988:AZ13150560	AZ12879988	AZ13150560	AKT1S1:mc5.0	0.257488	0.258481	0.859108	0.884168	0.859108	0.884168	605.704	518.177	-0.0677825	160.742	152.089	-0.0240297	-3.22287	8.29946	sensitivity
NCIH2291	Lung	AZ12879988:AZ13150560	AZ12879988	AZ13150560	AKT1S1:mc5.0	0.260935	0.260935	0.945256	0.965094	0.945256	0.965094	1547.45	1311.78	-0.0717562	324.79	298.256	-0.0370129	2.8834	5.03326	sensitivity
NCIH460	Lung	AZ12879988:AZ13150560	AZ12879988	AZ13150560	AKT1S1:mc5.0	0.235786	0.237077	0.844515	0.899126	0.844515	0.899126	530.977	527.191	-0.00310715	149.392	151.971	0.00743394	1.87156	6.54942	sensitivity
NCIH838	Lung	AZ12879988:AZ13150560	AZ12879988	AZ13150560	AKT1S1:mc5.0	0.242801	0.244235	0.951707	0.966269	0.951707	0.966269	940.237	649.055	-0.160956	239.156	176.504	-0.131926	-6.77242	23.5137	sensitivity
OV90	Ovary	AZ12879988:AZ13150560	AZ12879988	AZ13150560	AKT1S1:mc5.0	0.257815	0.265159	0.926933	0.713416	0.926933	0.713416	637.504	306.478	-0.318084	219.202	126.554	-0.238569	-4.06077	13.0618	sensitivity
OVCAR4	Ovary	AZ12879988:AZ13150560	AZ12879988	AZ13150560	AKT1S1:mc5.0	0.288231	0.288241	0.750441	0.838107	0.750441	0.838107	575.823	538.771	-0.0288851	148.858	141.438	-0.0222066	1.10533	5.64865	sensitivity
OVCAR8	Ovary	AZ12879988:AZ13150560	AZ12879988	AZ13150560	AKT1S1:mc5.0	0.215783	0.226074	0.476798	0.341788	0.476798	0.341788	375.953	313.827	-0.0784433	108.23	73.2385	-0.169606	2.67347	13.6051	sensitivity
RT4	Bladder	AZ12879988:AZ13150560	AZ12879988	AZ13150560	AKT1S1:mc5.0	0.270715	0.272389	0.902173	0.946791	0.902173	0.946791	1322.95	791.332	-0.223186	344.808	256.094	-0.129178	-3.92252	20.655	sensitivity
SF268	Brain	AZ12879988:AZ13150560	AZ12879988	AZ13150560	AKT1S1:mc5.0	0.234363	0.235419	0.84106	0.853459	0.84106	0.853459	297.163	236.926	-0.0983819	136.619	128.909	-0.025228	-3.38909	4.55367	sensitivity
SF295	Brain	AZ12879988:AZ13150560	AZ12879988	AZ13150560	AKT1S1:mc5.0	0.230975	0.232095	0.849784	0.87369	0.849784	0.87369	654.471	590.067	-0.0449889	143.603	145.332	0.00519588	5.4903	16.9881	sensitivity
SKMEL30	Skin	AZ12879988:AZ13150560	AZ12879988	AZ13150560	AKT1S1:mc5.0	0.278793	0.273395	0.0119113	0.012291	0	0	3.0426	2.99748	-0.00648827	165.735	170.065	0.0112003	0.791871	3.53653	sensitivity
SKMEL5	Skin	AZ12879988:AZ13150560	AZ12879988	AZ13150560	AKT1S1:mc5.0	0.233721	0.235099	0.210154	0.0234208	1.16768e-10	0	16.5456	16.9529	0.0105605	221.993	189.582	-0.0685411	0.286115	9.89065	sensitivity
SKMES1	Lung	AZ12879988:AZ13150560	AZ12879988	AZ13150560	AKT1S1:mc5.0	0.252873	0.254438	0.886056	0.912828	0.886056	0.912828	1523.52	719.739	-0.325673	252.833	190.375	-0.123224	-9.95046	24.0729	sensitivity
SW780	Bladder	AZ12879988:AZ13150560	AZ12879988	AZ13150560	AKT1S1:mc5.0	0.254936	0.254936	0.938216	0.949416	0.938216	0.949416	1359.29	1305.28	-0.0176084	367.067	254.95	-0.15829	-2.68586	3.2713	sensitivity
T24	Bladder	AZ12879988:AZ13150560	AZ12879988	AZ13150560	AKT1S1:mc5.0	0.244973	0.244973	0.603615	0.766505	0.603615	0.766505	312.107	260.922	-0.0777933	84.9762	43.8583	-0.287246	0.47954	10.3293	sensitivity
TCCSUP	Bladder	AZ12879988:AZ13150560	AZ12879988	AZ13150560	AKT1S1:mc5.0	0.24867	0.258151	0.798341	0.947248	0.798341	0.947248	2645.68	2337.55	-0.0537773	1815.8	1682.46	-0.0331226	2.61785	7.92094	sensitivity
UACC62	Skin	AZ12879988:AZ13150560	AZ12879988	AZ13150560	AKT1S1:mc5.0	0.215812	0.216898	0.859449	0.919907	0.859449	0.919907	882.391	637.373	-0.141267	180.923	150.883	-0.078854	3.55157	17.1202	sensitivity
UACC812	Breast	AZ12879988:AZ13150560	AZ12879988	AZ13150560	AKT1S1:mc5.0	0.358413	0.359985	0.0160522	0	0	0	0.53181	0.528085	-0.00305258	239.824	253.556	0.0241817	3.276	7.41596	sensitivity
UMUC3	Bladder	AZ12879988:AZ13150560	AZ12879988	AZ13150560	AKT1S1:mc5.0	0.235996	0.237299	0.852275	0.952509	0.852275	0.952509	889.187	640.796	-0.142273	176.723	172.123	-0.0114546	-5.78397	17.0474	sensitivity
NCIH1299	Lung	AZ12879988:AZ13150560	AZ12879988	AZ13150560	AKT2:mc5.0	0.245421	0.245421	0.850493	0.893852	0.850493	0.893852	910.805	918.071	0.00345051	293.458	233.983	-0.0983617	3.44594	3.48497	sensitivity
NCIH1793	Lung	AZ12879988:AZ13150560	AZ12879988	AZ13150560	AKT2:mc5.0	0.24367	0.24367	0.894823	0.90466	0.894823	0.90466	845.773	838.395	-0.00380499	240.089	210.545	-0.0570271	-4.19201	3.13391	sensitivity
OV90	Ovary	AZ12879988:AZ13150560	AZ12879988	AZ13150560	AKT2:mc5.0	0.257815	0.266211	0.926933	0.941249	0.926933	0.941249	637.504	634.879	-0.00179234	219.202	186.171	-0.070934	-3.63439	3.09015	sensitivity
A2780	Ovary	AZ12879988:AZ13150560	AZ12879988	AZ13150560	AKT2:mc5.0	0.270356	0.270356	0.0268158	0.123231	0.0268158	0.00280339	36.779	36.7818	3.30226e-05	148.337	90.5399	-0.214411	0.455365	5.01562	sensitivity
CALU3	Lung	AZ12879988:AZ13150560	AZ12879988	AZ13150560	AKT2:mc5.0	0.264382	0.255242	0.792228	0.929208	0.792228	0.929208	816.979	776.137	-0.0222723	218.856	125.678	-0.2409	-5.25342	8.17144	sensitivity
CALU6	Lung	AZ12879988:AZ13150560	AZ12879988	AZ13150560	AKT2:mc5.0	0.25336	0.25336	0.931537	0.952371	0.931537	0.952371	1000.92	934.572	-0.0297846	228.486	232.571	0.00769587	1.99436	4.59655	sensitivity
HOP92	Lung	AZ12879988:AZ13150560	AZ12879988	AZ13150560	AKT2:mc5.0	0.220959	0.220959	0.836619	0.915718	0.836619	0.915718	1269.32	1041.46	-0.0859291	263.871	265.682	0.00297088	2.05506	3.5677	sensitivity
MDAMB175VII	Breast	AZ12879988:AZ13150560	AZ12879988	AZ13150560	AKT2:mc5.0	0.246333	0.246333	0.837267	0.898539	0.837267	0.898539	1531.57	1455.43	-0.0221437	261.303	337.426	0.111034	3.06717	4.92068	sensitivity
NCIH1563	Lung	AZ12879988:AZ13150560	AZ12879988	AZ13150560	APAF1:0.0	0.26355	0.243	0.853766	0.94867	0.853766	0.94867	871.024	2219.76	0.406276	270.157	338.459	0.0978889	-18.6689	-39.9895	resistance
NCIH1975	Lung	AZ12879988:AZ13150560	AZ12879988	AZ13150560	APAF1:0.0	0.259736	0.250434	0.264331	0.948292	8.38631e-05	0.666842	61.8677	66.9402	0.0342231	179.524	354.112	0.295019	-2.1566	-25.2927	resistance
NCIH2291	Lung	AZ12879988:AZ13150560	AZ12879988	AZ13150560	APAF1:0.0	0.260935	0.245477	0.945256	0.183212	0.945256	0.183212	1547.45	3200.33	0.315577	324.79	363.423	0.0488099	-20.4123	-33.3863	resistance
NCIH520	Lung	AZ12879988:AZ13150560	AZ12879988	AZ13150560	APAF1:0.0	0.306188	0.292269	0.935224	0.93523	0.935224	0.93523	334.347	328.489	-0.00767672	174.51	174.268	-0.000603268	-1.43139	-1.79845	resistance
NCIH522	Lung	AZ12879988:AZ13150560	AZ12879988	AZ13150560	APAF1:0.0	0.260393	0.252819	0.292955	0.761271	0.0468964	0.761271	12.3707	12.3844	0.000481314	182.666	231.239	0.102403	1.16167	-1.76729	resistance
OV90	Ovary	AZ12879988:AZ13150560	AZ12879988	AZ13150560	APAF1:0.0	0.257815	0.242614	0.926933	0.946178	0.926933	0.946178	637.504	691.796	0.0354952	219.202	213.259	-0.0119378	-1.87705	-9.92342	resistance
TCCSUP	Bladder	AZ12879988:AZ13150560	AZ12879988	AZ13150560	APAF1:0.0	0.24867	0.24867	0.798341	0.104866	0.798341	0.104866	2645.68	2540.97	-0.0175379	1815.8	10000	0.740933	-10.0382	-51.4796	resistance
BFTC905	Bladder	AZ12879988:AZ13150560	AZ12879988	AZ13150560	APAF1:0.0	0.253527	0.238551	0.907007	0.979462	0.907007	0.870884	3074.59	3076.63	0.000287571	3569.75	10000	0.447362	14.7957	-21.1187	resistance
CAL120	Breast	AZ12879988:AZ13150560	AZ12879988	AZ13150560	APAF1:0.0	0.26406	0.241454	0.888458	0.941998	0.888458	0.941998	681.732	3167.59	0.667116	200.754	240.487	0.0784274	1.00245	-28.6012	resistance
CALU6	Lung	AZ12879988:AZ13150560	AZ12879988	AZ13150560	APAF1:0.0	0.25336	0.238398	0.931537	0.939806	0.931537	0.939806	1000.92	2751.67	0.439198	228.486	234.259	0.0108368	-10.1641	-22.6739	resistance
ES2	Ovary	AZ12879988:AZ13150560	AZ12879988	AZ13150560	APAF1:0.0	0.202946	0.173062	0.131477	0.142433	0.000207961	0.142433	333.68	3034.55	0.958765	7.98948	16.2706	0.308886	7.96078	-65.6811	resistance
HCC1143	Breast	AZ12879988:AZ13150560	AZ12879988	AZ13150560	APAF1:0.0	0.281158	0.259078	0.882398	0.912074	0.882398	0.912074	316.018	321.207	0.00707286	102.639	103.383	0.0031368	-2.54175	-7.26878	resistance
HCC1806	Breast	AZ12879988:AZ13150560	AZ12879988	AZ13150560	APAF1:0.0	0.272994	0.25711	0.98607	0.873017	0.98607	0.873017	1605.77	3317.57	0.315137	364.765	365.464	0.000832549	-12.4334	-20.779	resistance
HCC1937	Breast	AZ12879988:AZ13150560	AZ12879988	AZ13150560	APAF1:0.0	0.277062	0.2553	0.0673184	0.0304246	0.000164303	0.00016261	257.994	251.906	-0.010371	307.25	294.879	-0.0178477	-7.62976	-17.346	resistance
HCC38	Breast	AZ12879988:AZ13150560	AZ12879988	AZ13150560	APAF1:0.0	0.254141	0.23228	0.916727	0.951047	0.916727	0.951047	878.488	3179.17	0.558578	247.286	259.444	0.0208436	-20.6981	-44.6984	resistance
HS578T	Breast	AZ12879988:AZ13150560	AZ12879988	AZ13150560	APAF1:0.0	0.26348	0.240946	0.84102	0.0042877	0.84102	0.00428766	2941	2944.68	0.000543333	1396.92	10000	0.854829	-6.54164	-52.3982	resistance
KU1919	Bladder	AZ12879988:AZ13150560	AZ12879988	AZ13150560	APAF1:0.0	0.23507	0.219754	0.815789	0.0006285	0.000628476	0.000628485	3082.78	3080.44	-0.000329945	0	10000	0	-1.51337	-1.51478	resistance
MDAMB231	Breast	AZ12879988:AZ13150560	AZ12879988	AZ13150560	APAF1:0.0	0.251966	0.229226	0.906939	0.921328	0.906939	0.921328	683.857	3006.29	0.643065	220.74	520.669	0.372681	-2.03157	-47.1404	resistance
A549	Lung	AZ12879988:AZ13150560	AZ12879988	AZ13150560	ATF2:mc5.0	0.225109	0.234157	0.119208	0.663114	0.000860434	0.0233731	40.9965	35.5706	-0.0616552	157.633	139.051	-0.0544737	2.00941	-3.02407	resistance
HCC1937	Breast	AZ12879988:AZ13150560	AZ12879988	AZ13150560	ATF2:mc5.0	0.277062	0.277062	0.0673184	0.624861	0.000164303	0.000164303	257.994	513.781	0.299168	307.25	296.571	-0.0153627	2.20325	-6.81847	resistance
KU1919	Bladder	AZ12879988:AZ13150560	AZ12879988	AZ13150560	ATF2:mc5.0	0.23507	0.23507	0.815789	0.858054	0.000628476	0.000628476	3082.78	3457.57	0.0498283	0	10000	0	0.45405	-1.28163	resistance
NCIH1975	Lung	AZ12879988:AZ13150560	AZ12879988	AZ13150560	ATF2:mc5.0	0.259736	0.254945	0.264331	0.805193	8.38631e-05	0	61.8677	65.1472	0.022432	179.524	119.132	-0.178095	1.75747	-5.38345	resistance
NCIH520	Lung	AZ12879988:AZ13150560	AZ12879988	AZ13150560	ATF2:mc5.0	0.306188	0.298098	0.935224	0.908726	0.935224	0.908726	334.347	360.899	0.0331875	174.51	119.626	-0.163994	1.71548	-0.90944	resistance
SKMEL30	Skin	AZ12879988:AZ13150560	AZ12879988	AZ13150560	ATF2:mc5.0	0.278793	0.26978	0.0119113	0.0095173	0	0.00924484	3.0426	6.67355	0.341112	165.735	163.48	-0.00594993	0.867287	-6.78188	resistance
BFTC905	Bladder	AZ12879988:AZ13150560	AZ12879988	AZ13150560	ATF2:mc5.0	0.253527	0.25385	0.907007	0.896929	0.907007	0.896929	3074.59	3085.09	0.00148076	3569.75	1666.12	-0.330932	-3.18084	7.1056	sensitivity
BT549	Breast	AZ12879988:AZ13150560	AZ12879988	AZ13150560	ATF2:mc5.0	0.246086	0.246086	0.931118	0.927455	0.931118	0.927455	1342.43	1283.55	-0.0194804	581.822	513.779	-0.0540133	1.88101	6.21829	sensitivity
CAL148	Breast	AZ12879988:AZ13150560	AZ12879988	AZ13150560	ATF2:mc5.0	0.197698	0.188206	0.941185	0.903371	0.941185	0.903371	630.682	334.326	-0.275641	171.063	145.715	-0.0696536	0.438458	8.22259	sensitivity
CALU3	Lung	AZ12879988:AZ13150560	AZ12879988	AZ13150560	ATF2:mc5.0	0.264382	0.261003	0.792228	0.871532	0.792228	0.871532	816.979	619.125	-0.120433	218.856	137.731	-0.201126	-19.6921	10.0717	sensitivity
CALU6	Lung	AZ12879988:AZ13150560	AZ12879988	AZ13150560	ATF2:mc5.0	0.25336	0.25336	0.931537	0.836593	0.931537	0.836593	1000.92	849.926	-0.0710162	228.486	255.865	0.049151	12.8094	3.65214	sensitivity
CAMA1	Breast	AZ12879988:AZ13150560	AZ12879988	AZ13150560	ATF2:mc5.0	0.271438	0.28962	0.882645	0.923293	0.882645	0.923293	604.447	411.222	-0.167282	166.912	166.97	0.000150513	-0.98203	3.05641	sensitivity
DMS114	Lung	AZ12879988:AZ13150560	AZ12879988	AZ13150560	ATF2:mc5.0	0.252069	0.25425	0.012027	0.0014382	0	0	2.7366	2.73812	0.00024174	252.816	256.984	0.00710144	-1.5663	4.24495	sensitivity
DU4475	Breast	AZ12879988:AZ13150560	AZ12879988	AZ13150560	ATF2:mc5.0	0.182669	0.183279	0.923145	0.903858	0.923145	0.903858	1063.38	834.828	-0.105092	306.311	235.607	-0.113974	-1.46927	9.17272	sensitivity
EKVX	Lung	AZ12879988:AZ13150560	AZ12879988	AZ13150560	ATF2:mc5.0	0.225855	0.225591	0.831801	0.857468	0.831801	0.857469	597.112	306.023	-0.290302	155.126	141.413	-0.0401971	-3.16883	4.06741	sensitivity
ES2	Ovary	AZ12879988:AZ13150560	AZ12879988	AZ13150560	ATF2:mc5.0	0.202946	0.210982	0.131477	0.130136	0.000207961	0.0621023	333.68	148.159	-0.352602	7.98948	8.37201	0.0203115	-1.37807	3.71596	sensitivity
HCC1187	Breast	AZ12879988:AZ13150560	AZ12879988	AZ13150560	ATF2:mc5.0	0.233922	0.233922	0.891945	0.855075	0.891945	0.855075	859.177	612.444	-0.147016	247.545	164.917	-0.176388	-3.04316	11.7675	sensitivity
HCC1395	Breast	AZ12879988:AZ13150560	AZ12879988	AZ13150560	ATF2:mc5.0	0.239405	0.245312	0.854221	0.810609	0.854221	0.810609	693.129	348.634	-0.298444	122.68	138.901	0.0539317	-22.4611	6.15834	sensitivity
HCC1419	Breast	AZ12879988:AZ13150560	AZ12879988	AZ13150560	ATF2:mc5.0	0.268799	0.262394	0.11689	0.0962548	0.00826887	0	32.2145	32.4844	0.00362326	183.213	120.514	-0.181919	1.51277	3.53543	sensitivity
HCC1428	Breast	AZ12879988:AZ13150560	AZ12879988	AZ13150560	ATF2:mc5.0	0.195622	0.186189	0.903366	0.863471	0.903366	0.863471	930.088	869.175	-0.0294166	212.662	187.852	-0.053875	-4.27534	4.47401	sensitivity
HCC1500	Breast	AZ12879988:AZ13150560	AZ12879988	AZ13150560	ATF2:mc5.0	0.337122	0.342361	0.809736	0.725798	0.809736	0.725798	1079.14	603.687	-0.252266	237.56	175.799	-0.130757	-5.93814	10.3328	sensitivity
HCC1954	Breast	AZ12879988:AZ13150560	AZ12879988	AZ13150560	ATF2:mc5.0	0.258978	0.258978	0.861686	0.850439	0.861686	0.850439	660.771	522.723	-0.10178	169.443	153.102	-0.0440432	0.819142	5.26564	sensitivity
HCC38	Breast	AZ12879988:AZ13150560	AZ12879988	AZ13150560	ATF2:mc5.0	0.254141	0.24528	0.916727	0.812	0.916727	0.812	878.488	624.287	-0.148352	247.286	176.88	-0.14552	-4.31284	5.15411	sensitivity
HOP62	Lung	AZ12879988:AZ13150560	AZ12879988	AZ13150560	ATF2:mc5.0	0.2622	0.2622	0.884678	0.826811	0.884678	0.826811	1046.44	591.071	-0.248074	237.305	156.251	-0.181484	-3.09004	20.3367	sensitivity
HS578T	Breast	AZ12879988:AZ13150560	AZ12879988	AZ13150560	ATF2:mc5.0	0.26348	0.26348	0.84102	0.841758	0.84102	0.841758	2941	2941.15	2.29896e-05	1396.92	1288.8	-0.0349847	6.25408	7.17094	sensitivity
HT1197	Bladder	AZ12879988:AZ13150560	AZ12879988	AZ13150560	ATF2:mc5.0	0.261232	0.261325	0.880424	0.827736	0.880424	0.827736	1265.28	749.329	-0.227514	239.39	251.726	0.0218222	-2.45847	9.47614	sensitivity
HT1376	Bladder	AZ12879988:AZ13150560	AZ12879988	AZ13150560	ATF2:mc5.0	0.162289	0.162254	0.961237	0.951297	0.961237	0.951297	876.188	674.895	-0.113361	242.711	228.801	-0.0256309	-2.66847	6.59119	sensitivity
MDAMB157	Breast	AZ12879988:AZ13150560	AZ12879988	AZ13150560	ATF2:mc5.0	0.231822	0.240871	0.96295	0.970857	0.96295	0.970857	1576.82	964.017	-0.213696	385.971	316.281	-0.0864819	0.205509	6.8677	sensitivity
MDAMB175VII	Breast	AZ12879988:AZ13150560	AZ12879988	AZ13150560	ATF2:mc5.0	0.246333	0.246333	0.837267	0.886358	0.837267	0.886358	1531.57	937.022	-0.213386	261.303	247.018	-0.024415	2.83791	9.81128	sensitivity
MDAMB231	Breast	AZ12879988:AZ13150560	AZ12879988	AZ13150560	ATF2:mc5.0	0.251966	0.24303	0.906939	0.884111	0.906939	0.88411	683.857	588.141	-0.0654836	220.74	153.374	-0.158127	-1.89749	5.80141	sensitivity
MDAMB361	Breast	AZ12879988:AZ13150560	AZ12879988	AZ13150560	ATF2:mc5.0	0.176148	0.176148	0.936769	0.936819	0.936769	0.936819	803.682	648.171	-0.0933946	156.695	153.303	-0.00950578	0.918402	5.11808	sensitivity
MDAMB436	Breast	AZ12879988:AZ13150560	AZ12879988	AZ13150560	ATF2:mc5.0	0.224887	0.224887	0.946859	0.88935	0.946859	0.88935	643.997	316.15	-0.30899	146.059	139.998	-0.0184042	0.757149	8.31972	sensitivity
NCIH1437	Lung	AZ12879988:AZ13150560	AZ12879988	AZ13150560	ATF2:mc5.0	0.248625	0.260265	0.425416	0.374629	0.425416	0.374629	17.4242	13.9217	-0.097461	668.452	563.439	-0.0742238	-2.02936	3.08619	sensitivity
NCIH1563	Lung	AZ12879988:AZ13150560	AZ12879988	AZ13150560	ATF2:mc5.0	0.26355	0.264267	0.853766	0.841746	0.853766	0.841746	871.024	656.173	-0.123012	270.157	162.775	-0.220028	-2.31142	4.48875	sensitivity
NCIH1650	Lung	AZ12879988:AZ13150560	AZ12879988	AZ13150560	ATF2:mc5.0	0.25122	0.242269	0.120377	0.104982	0.00601957	0.00524371	14.351	14.4033	0.00157918	317.725	168.441	-0.275603	-1.6333	3.91874	sensitivity
NCIH1703	Lung	AZ12879988:AZ13150560	AZ12879988	AZ13150560	ATF2:mc5.0	0.237693	0.228659	0.110634	0.0762623	0.0109816	0.0108761	63.1723	65.2783	0.0142422	201.274	165.442	-0.0851436	2.25406	4.37243	sensitivity
NCIH1793	Lung	AZ12879988:AZ13150560	AZ12879988	AZ13150560	ATF2:mc5.0	0.24367	0.24367	0.894823	0.918348	0.894823	0.918348	845.773	668.232	-0.102326	240.089	145.738	-0.216801	-4.76381	7.36317	sensitivity
NCIH2085	Lung	AZ12879988:AZ13150560	AZ12879988	AZ13150560	ATF2:mc5.0	0.243084	0.243084	0.96145	0.937121	0.96145	0.937121	884.336	641.266	-0.139579	222.734	219.185	-0.00697547	-2.1881	7.55827	sensitivity
NCIH2122	Lung	AZ12879988:AZ13150560	AZ12879988	AZ13150560	ATF2:mc5.0	0.168095	0.168095	0.870821	0.80686	0.870821	0.80686	727.013	312.281	-0.366996	142.253	134.3	-0.024985	0.810372	10.9113	sensitivity
NCIH2228	Lung	AZ12879988:AZ13150560	AZ12879988	AZ13150560	ATF2:mc5.0	0.223702	0.223702	0.866187	0.833425	0.866187	0.833425	1299.33	691.197	-0.274116	258.572	237.352	-0.0371881	-4.77979	9.93764	sensitivity
NCIH23	Lung	AZ12879988:AZ13150560	AZ12879988	AZ13150560	ATF2:mc5.0	0.227766	0.236901	0.944769	0.944025	0.925956	0.944025	923.579	676.97	-0.134905	328.362	185.8	-0.247309	-4.75471	11.7581	sensitivity
NCIH460	Lung	AZ12879988:AZ13150560	AZ12879988	AZ13150560	ATF2:mc5.0	0.235786	0.235742	0.844515	0.883522	0.844515	0.883522	530.977	308.432	-0.235915	149.392	143.733	-0.0167705	-3.06848	3.63208	sensitivity
NCIH838	Lung	AZ12879988:AZ13150560	AZ12879988	AZ13150560	ATF2:mc5.0	0.242801	0.242801	0.951707	0.887985	0.951707	0.887985	940.237	698.145	-0.129292	239.156	248.56	0.0167497	-1.22878	9.25575	sensitivity
OVCAR8	Ovary	AZ12879988:AZ13150560	AZ12879988	AZ13150560	ATF2:mc5.0	0.215783	0.232629	0.476798	0.828958	0.476798	0.828958	375.953	273.435	-0.138279	108.23	72.7755	-0.172361	4.1657	10.7335	sensitivity
RPMI7951	Skin	AZ12879988:AZ13150560	AZ12879988	AZ13150560	ATF2:mc5.0	0.233865	0.233865	0.839475	0.829677	0.839475	0.829677	939.966	667.423	-0.148711	258.21	224.393	-0.0609636	0.451398	13.0171	sensitivity
SF268	Brain	AZ12879988:AZ13150560	AZ12879988	AZ13150560	ATF2:mc5.0	0.234363	0.234576	0.84106	0.872112	0.84106	0.872112	297.163	287.986	-0.013623	136.619	77.4638	-0.246413	-1.52984	7.14155	sensitivity
SF539	Brain	AZ12879988:AZ13150560	AZ12879988	AZ13150560	ATF2:mc5.0	0.161596	0.161596	0.915133	0.928012	0.915133	0.928012	2678.66	2366.86	-0.0537456	626.04	627.561	0.00105415	4.88375	4.83838	sensitivity
SKMEL5	Skin	AZ12879988:AZ13150560	AZ12879988	AZ13150560	ATF2:mc5.0	0.233721	0.233828	0.210154	0.0304263	1.16768e-10	0	16.5456	14.684	-0.0518392	221.993	147.32	-0.178076	-1.86772	4.72001	sensitivity
SKMES1	Lung	AZ12879988:AZ13150560	AZ12879988	AZ13150560	ATF2:mc5.0	0.252873	0.252969	0.886056	0.872037	0.886056	0.872037	1523.52	897.927	-0.229606	252.833	238.3	-0.0257097	-4.49897	8.31802	sensitivity
SNB75	Brain	AZ12879988:AZ13150560	AZ12879988	AZ13150560	ATF2:mc5.0	0.234201	0.243247	0.910317	0.930838	0.910317	0.930838	892.248	660.649	-0.130515	243.399	170.468	-0.154675	-4.37156	10.371	sensitivity
T47D	Breast	AZ12879988:AZ13150560	AZ12879988	AZ13150560	ATF2:mc5.0	0.197274	0.190228	0.925369	0.90158	0.925369	0.90158	1217.52	936.831	-0.113816	329.059	318.059	-0.0147668	-2.02421	6.66499	sensitivity
UACC62	Skin	AZ12879988:AZ13150560	AZ12879988	AZ13150560	ATF2:mc5.0	0.215812	0.215812	0.859449	0.783426	0.859449	0.783426	882.391	622.002	-0.15187	180.923	142.631	-0.10328	1.78178	11.0246	sensitivity
UACC812	Breast	AZ12879988:AZ13150560	AZ12879988	AZ13150560	ATF2:mc5.0	0.358413	0.422544	0.0160522	0.0024964	0	0	0.53181	0.273948	-0.288088	239.824	363.077	0.180107	0.315118	3.08024	sensitivity
VMCUB1	Bladder	AZ12879988:AZ13150560	AZ12879988	AZ13150560	ATF2:mc5.0	0.256525	0.249011	0.906073	0.918446	0.906073	0.918446	943.238	815.501	-0.0631972	253.387	312.444	0.0909881	2.32952	5.59097	sensitivity
BFTC905	Bladder	AZ12879988:AZ13150560	AZ12879988	AZ13150560	ATM:0.0	0.253527	0.455895	0.907007	0.443142	0.907007	0.0248534	3074.59	401.555	-0.884042	3569.75	1871.04	-0.280555	-1.34811	45.0916	sensitivity
BT549	Breast	AZ12879988:AZ13150560	AZ12879988	AZ13150560	ATM:0.0	0.246086	0.39368	0.931118	0.0601428	0.931118	0.0128432	1342.43	117.647	-1.05731	581.822	480.743	-0.0828767	-4.00615	40.2728	sensitivity
DU4475	Breast	AZ12879988:AZ13150560	AZ12879988	AZ13150560	ATM:0.0	0.182669	0.383838	0.923145	0.861034	0.923145	0.861034	1063.38	778.051	-0.135681	306.311	294.469	-0.0171228	-1.75565	8.50293	sensitivity
HCC1187	Breast	AZ12879988:AZ13150560	AZ12879988	AZ13150560	ATM:0.0	0.233922	0.319463	0.891945	0.830499	0.891945	0.830499	859.177	823.076	-0.0186426	247.545	216.596	-0.0580049	-1.24616	4.37885	sensitivity
HCC1428	Breast	AZ12879988:AZ13150560	AZ12879988	AZ13150560	ATM:0.0	0.195622	0.244662	0.903366	0.726661	0.903366	0.726661	930.088	872.46	-0.0277782	212.662	244.765	0.0610588	-1.97441	7.68477	sensitivity
HT1197	Bladder	AZ12879988:AZ13150560	AZ12879988	AZ13150560	ATM:0.0	0.261232	0.414906	0.880424	0.866529	0.880424	0.866529	1265.28	739.635	-0.233169	239.39	239.191	-0.000360955	-1.95752	6.96428	sensitivity
J82	Bladder	AZ12879988:AZ13150560	AZ12879988	AZ13150560	ATM:0.0	0.264033	0.383307	0.708281	0.290344	0.708281	0.0564632	641.12	39.1691	-1.214	133.491	108.97	-0.0881456	-3.94741	24.4674	sensitivity
RT4	Bladder	AZ12879988:AZ13150560	AZ12879988	AZ13150560	ATM:0.0	0.270715	0.281998	0.902173	0.842638	0.902173	0.842638	1322.95	1090.18	-0.0840459	344.808	299.321	-0.0614408	-5.02446	10.9013	sensitivity
SW780	Bladder	AZ12879988:AZ13150560	AZ12879988	AZ13150560	ATM:0.0	0.254936	0.352672	0.938216	0.552822	0.938216	0.0289921	1359.29	508.72	-0.426834	367.067	360.501	-0.0078391	-3.01004	18.02	sensitivity
A2780	Ovary	AZ12879988:AZ13150560	AZ12879988	AZ13150560	ATP6AP2:0.0	0.270356	0.281056	0.0268158	0.025923	0.0268158	9.35315e-07	36.779	36.4666	-0.00370391	148.337	79.5377	-0.270678	0.352636	8.45733	sensitivity
BFTC905	Bladder	AZ12879988:AZ13150560	AZ12879988	AZ13150560	ATP6AP2:0.0	0.253527	0.271601	0.907007	0.0486951	0.907007	0	3074.59	304.749	-1.00384	3569.75	1577.35	-0.354711	-5.51051	50.8212	sensitivity
CAL120	Breast	AZ12879988:AZ13150560	AZ12879988	AZ13150560	ATP6AP2:0.0	0.26406	0.273124	0.888458	0.820419	0.888458	0.820419	681.732	579.181	-0.0707995	200.754	172.47	-0.0659494	0.859837	8.37384	sensitivity
CALU3	Lung	AZ12879988:AZ13150560	AZ12879988	AZ13150560	ATP6AP2:0.0	0.264382	0.273426	0.792228	0.920681	0.792228	0.920681	816.979	821.925	0.00262135	218.856	189.672	-0.0621552	-18.8362	8.5015	sensitivity
CALU6	Lung	AZ12879988:AZ13150560	AZ12879988	AZ13150560	ATP6AP2:0.0	0.25336	0.262429	0.931537	0.923029	0.931537	0.923029	1000.92	656.263	-0.183319	228.486	159.994	-0.154757	-1.91499	20.9021	sensitivity
DMS114	Lung	AZ12879988:AZ13150560	AZ12879988	AZ13150560	ATP6AP2:0.0	0.252069	0.26482	0.012027	1.11e-16	0	0	2.7366	2.73619	-6.47096e-05	252.816	217.827	-0.0646918	0.231811	8.90713	sensitivity
EKVX	Lung	AZ12879988:AZ13150560	AZ12879988	AZ13150560	ATP6AP2:0.0	0.225855	0.252537	0.831801	0.48414	0.831801	0.48414	597.112	209.359	-0.455164	155.126	83.5604	-0.268686	-3.49757	17.1365	sensitivity
HCC1395	Breast	AZ12879988:AZ13150560	AZ12879988	AZ13150560	ATP6AP2:0.0	0.239405	0.256073	0.854221	0.895681	0.854221	0.895681	693.129	610.383	-0.0552119	122.68	147.285	0.0793833	-15.4423	18.2512	sensitivity
HCC70	Breast	AZ12879988:AZ13150560	AZ12879988	AZ13150560	ATP6AP2:0.0	0.275258	0.284507	0.329366	0.207402	0	0.207403	55.8748	58.0856	0.0168523	245.543	229.731	-0.0289079	1.05204	6.73572	sensitivity
HS578T	Breast	AZ12879988:AZ13150560	AZ12879988	AZ13150560	ATP6AP2:0.0	0.26348	0.274043	0.84102	0.919218	0.84102	0.919218	2941	2811.26	-0.0195938	1396.92	950.734	-0.167112	-2.24765	12.8907	sensitivity
HT1197	Bladder	AZ12879988:AZ13150560	AZ12879988	AZ13150560	ATP6AP2:0.0	0.261232	0.27195	0.880424	0.849921	0.880424	0.849921	1265.28	607.648	-0.318534	239.39	215.987	-0.04468	-6.54252	16.4523	sensitivity
MDAMB175VII	Breast	AZ12879988:AZ13150560	AZ12879988	AZ13150560	ATP6AP2:0.0	0.246333	0.249618	0.837267	0.910663	0.837267	0.910663	1531.57	738.579	-0.316739	261.303	218.5	-0.0776922	-2.51642	26.1695	sensitivity
NCIH1703	Lung	AZ12879988:AZ13150560	AZ12879988	AZ13150560	ATP6AP2:0.0	0.237693	0.248305	0.110634	0.0594414	0.0109816	0.011164	63.1723	63.9122	0.00505689	201.274	153.051	-0.118952	4.00124	10.6727	sensitivity
NCIH1975	Lung	AZ12879988:AZ13150560	AZ12879988	AZ13150560	ATP6AP2:0.0	0.259736	0.276328	0.264331	0.0479254	8.38631e-05	0.036516	61.8677	68.3384	0.043201	179.524	136.701	-0.11835	3.72239	14.0962	sensitivity
NCIH2122	Lung	AZ12879988:AZ13150560	AZ12879988	AZ13150560	ATP6AP2:0.0	0.168095	0.196632	0.870821	0.0261416	0.870821	0.016278	727.013	10.558	-1.83796	142.253	144.375	0.00643181	-8.44423	27.7824	sensitivity
NCIH2170	Lung	AZ12879988:AZ13150560	AZ12879988	AZ13150560	ATP6AP2:0.0	0.240262	0.244826	0.682706	0.519891	0.682706	0.519891	243.116	57.7707	-0.624107	80.3119	29.1121	-0.440706	0.752265	26.8372	sensitivity
NCIH226	Lung	AZ12879988:AZ13150560	AZ12879988	AZ13150560	ATP6AP2:0.0	0.257488	0.267275	0.859108	0.855023	0.859108	0.855023	605.704	588.121	-0.0127937	160.742	178.165	0.0446943	-2.55269	5.36247	sensitivity
NCIH460	Lung	AZ12879988:AZ13150560	AZ12879988	AZ13150560	ATP6AP2:0.0	0.235786	0.25545	0.844515	0.471545	0.844515	0.471545	530.977	351.897	-0.178659	149.392	81.2513	-0.264496	-4.42442	4.10974	sensitivity
NCIH838	Lung	AZ12879988:AZ13150560	AZ12879988	AZ13150560	ATP6AP2:0.0	0.242801	0.253281	0.951707	0.484054	0.951707	0.484054	940.237	230.12	-0.611284	239.156	170.599	-0.146706	-8.29781	29.0518	sensitivity
OV90	Ovary	AZ12879988:AZ13150560	AZ12879988	AZ13150560	ATP6AP2:0.0	0.257815	0.267044	0.926933	0.506	0.926933	0.506	637.504	303.874	-0.32179	219.202	109.693	-0.300667	-3.56534	14.2227	sensitivity
RPMI7951	Skin	AZ12879988:AZ13150560	AZ12879988	AZ13150560	ATP6AP2:0.0	0.233865	0.244179	0.839475	0.904139	0.839475	0.904139	939.966	631.021	-0.173068	258.21	145.03	-0.250515	1.23926	26.5621	sensitivity
RT4	Bladder	AZ12879988:AZ13150560	AZ12879988	AZ13150560	ATP6AP2:0.0	0.270715	0.290451	0.902173	0.900096	0.902173	0.900097	1322.95	628.233	-0.323424	344.808	227.802	-0.180021	-4.91637	24.1608	sensitivity
SF295	Brain	AZ12879988:AZ13150560	AZ12879988	AZ13150560	ATP6AP2:0.0	0.230975	0.241105	0.849784	0.859704	0.849784	0.859704	654.471	335.185	-0.290606	143.603	138.938	-0.0143443	1.82038	16.0351	sensitivity
SKMES1	Lung	AZ12879988:AZ13150560	AZ12879988	AZ13150560	ATP6AP2:0.0	0.252873	0.263521	0.886056	0.923963	0.886056	0.923963	1523.52	677.684	-0.35182	252.833	179.915	-0.147766	-9.21882	27.311	sensitivity
T47D	Breast	AZ12879988:AZ13150560	AZ12879988	AZ13150560	ATP6AP2:0.0	0.197274	0.206816	0.925369	0.871936	0.925369	0.871936	1217.52	1291.08	0.0254767	329.059	329.472	0.000544146	-2.39336	2.99053	sensitivity
TCCSUP	Bladder	AZ12879988:AZ13150560	AZ12879988	AZ13150560	ATP6AP2:0.0	0.24867	0.277482	0.798341	0.45258	0.798341	0.0215954	2645.68	495.763	-0.727264	1815.8	1613.94	-0.0511804	-2.77684	39.2563	sensitivity
UACC62	Skin	AZ12879988:AZ13150560	AZ12879988	AZ13150560	ATP6AP2:0.0	0.215812	0.23571	0.859449	0.784033	0.859449	0.784033	882.391	886.472	0.00200386	180.923	183.506	0.00615719	2.95428	5.21061	sensitivity
UACC812	Breast	AZ12879988:AZ13150560	AZ12879988	AZ13150560	ATP6AP2:0.0	0.358413	0.376774	0.0160522	0.01542	0	0	0.53181	0.529875	-0.00158251	239.824	380.614	0.200593	3.1247	6.99214	sensitivity
UMUC3	Bladder	AZ12879988:AZ13150560	AZ12879988	AZ13150560	ATP6AP2:0.0	0.235996	0.243747	0.852275	0.826257	0.852275	0.826257	889.187	890.281	0.000534368	176.723	181.894	0.0125255	-3.5572	4.37673	sensitivity
NCIH1703	Lung	AZ12879988:AZ13150560	AZ12879988	AZ13150560	ATP6V1B1:0.0	0.237693	0.248305	0.110634	0.0586217	0.0109816	0.011164	63.1723	63.9122	0.00505689	201.274	154.764	-0.114118	3.7899	10.7039	sensitivity
NCIH1975	Lung	AZ12879988:AZ13150560	AZ12879988	AZ13150560	ATP6V1B1:0.0	0.259736	0.276318	0.264331	0.0606718	8.38631e-05	0.0606718	61.8677	68.3347	0.0431775	179.524	136.578	-0.118741	3.72227	14.0986	sensitivity
NCIH2122	Lung	AZ12879988:AZ13150560	AZ12879988	AZ13150560	ATP6V1B1:0.0	0.168095	0.196632	0.870821	0.0266635	0.870821	0.016278	727.013	10.557	-1.838	142.253	144.375	0.00643181	-8.42573	27.7851	sensitivity
NCIH2170	Lung	AZ12879988:AZ13150560	AZ12879988	AZ13150560	ATP6V1B1:0.0	0.240262	0.255036	0.682706	0.456809	0.682706	0.456809	243.116	54.9129	-0.646139	80.3119	27.4638	-0.466019	0.42092	27.5471	sensitivity
NCIH226	Lung	AZ12879988:AZ13150560	AZ12879988	AZ13150560	ATP6V1B1:0.0	0.257488	0.267275	0.859108	0.855025	0.859108	0.855026	605.704	588.109	-0.0128028	160.742	177.911	0.0440742	-2.57316	5.36369	sensitivity
NCIH460	Lung	AZ12879988:AZ13150560	AZ12879988	AZ13150560	ATP6V1B1:0.0	0.235786	0.25545	0.844515	0.67438	0.844515	0.67438	530.977	334.274	-0.200973	149.392	81.2456	-0.264527	-3.60734	5.02636	sensitivity
NCIH838	Lung	AZ12879988:AZ13150560	AZ12879988	AZ13150560	ATP6V1B1:0.0	0.242801	0.253281	0.951707	0.484054	0.951707	0.484054	940.237	230.12	-0.611284	239.156	170.599	-0.146706	-8.29781	29.0518	sensitivity
OV90	Ovary	AZ12879988:AZ13150560	AZ12879988	AZ13150560	ATP6V1B1:0.0	0.257815	0.267044	0.926933	0.506	0.926933	0.506	637.504	303.874	-0.32179	219.202	109.73	-0.30052	-3.57873	14.2384	sensitivity
OVCAR4	Ovary	AZ12879988:AZ13150560	AZ12879988	AZ13150560	ATP6V1B1:0.0	0.288231	0.306259	0.750441	0.796313	0.750441	0.796313	575.823	580.068	0.00318968	148.858	155.095	0.0178238	0.348083	3.40952	sensitivity
RPMI7951	Skin	AZ12879988:AZ13150560	AZ12879988	AZ13150560	ATP6V1B1:0.0	0.233865	0.244179	0.839475	0.914711	0.839475	0.914711	939.966	630.991	-0.173089	258.21	124.728	-0.316009	3.00351	26.5138	sensitivity
RT4	Bladder	AZ12879988:AZ13150560	AZ12879988	AZ13150560	ATP6V1B1:0.0	0.270715	0.290451	0.902173	0.899823	0.902173	0.899823	1322.95	628.066	-0.323539	344.808	228.204	-0.179254	-4.81715	24.5716	sensitivity
SF295	Brain	AZ12879988:AZ13150560	AZ12879988	AZ13150560	ATP6V1B1:0.0	0.230975	0.241105	0.849784	0.859703	0.849784	0.859703	654.471	335.49	-0.290211	143.603	139.201	-0.013523	2.03597	16.2189	sensitivity
SKMES1	Lung	AZ12879988:AZ13150560	AZ12879988	AZ13150560	ATP6V1B1:0.0	0.252873	0.263521	0.886056	0.924081	0.886056	0.924081	1523.52	678.113	-0.351545	252.833	177.159	-0.15447	-9.07735	27.5725	sensitivity
T47D	Breast	AZ12879988:AZ13150560	AZ12879988	AZ13150560	ATP6V1B1:0.0	0.197274	0.206868	0.925369	0.876832	0.925369	0.876832	1217.52	1290.93	0.0254248	329.059	329.654	0.000784028	-2.3841	2.99431	sensitivity
TCCSUP	Bladder	AZ12879988:AZ13150560	AZ12879988	AZ13150560	ATP6V1B1:0.0	0.24867	0.277601	0.798341	0.241922	0.798341	0.0216517	2645.68	401.155	-0.819226	1815.8	1614.03	-0.0511561	-3.04029	41.6781	sensitivity
UACC62	Skin	AZ12879988:AZ13150560	AZ12879988	AZ13150560	ATP6V1B1:0.0	0.215812	0.23571	0.859449	0.749356	0.859449	0.749356	882.391	885.02	0.00129174	180.923	181.624	0.00167984	1.84439	4.23867	sensitivity
UACC812	Breast	AZ12879988:AZ13150560	AZ12879988	AZ13150560	ATP6V1B1:0.0	0.358413	0.376687	0.0160522	0.0150385	0	0	0.53181	0.529544	-0.00185389	239.824	363.764	0.180928	3.20406	7.02458	sensitivity
UMUC3	Bladder	AZ12879988:AZ13150560	AZ12879988	AZ13150560	ATP6V1B1:0.0	0.235996	0.243747	0.852275	0.812526	0.852275	0.812526	889.187	890.283	0.000535081	176.723	183.889	0.0172627	-3.95213	4.40463	sensitivity
A2780	Ovary	AZ12879988:AZ13150560	AZ12879988	AZ13150560	ATP6V1B1:0.0	0.270356	0.281056	0.0268158	0.025923	0.0268158	9.35315e-07	36.779	36.4666	-0.00370391	148.337	79.5377	-0.270678	0.467733	8.57243	sensitivity
BFTC905	Bladder	AZ12879988:AZ13150560	AZ12879988	AZ13150560	ATP6V1B1:0.0	0.253527	0.271446	0.907007	0.0294714	0.907007	0	3074.59	230.827	-1.1245	3569.75	1577.32	-0.354719	-5.42235	55.315	sensitivity
CAL120	Breast	AZ12879988:AZ13150560	AZ12879988	AZ13150560	ATP6V1B1:0.0	0.26406	0.273124	0.888458	0.819033	0.888458	0.819033	681.732	578.852	-0.0710465	200.754	172.876	-0.0649282	1.00403	8.50658	sensitivity
CALU3	Lung	AZ12879988:AZ13150560	AZ12879988	AZ13150560	ATP6V1B1:0.0	0.264382	0.273426	0.792228	0.921223	0.792228	0.921223	816.979	820.087	0.00164888	218.856	187.017	-0.0682786	-19.0258	8.83439	sensitivity
CALU6	Lung	AZ12879988:AZ13150560	AZ12879988	AZ13150560	ATP6V1B1:0.0	0.25336	0.262429	0.931537	0.92345	0.931537	0.92345	1000.92	647.83	-0.188936	228.486	159.994	-0.154757	-2.12585	20.6184	sensitivity
DMS114	Lung	AZ12879988:AZ13150560	AZ12879988	AZ13150560	ATP6V1B1:0.0	0.252069	0.26482	0.012027	0.0073823	0	0	2.7366	2.73619	-6.47096e-05	252.816	214.479	-0.0714197	0.243277	8.95636	sensitivity
EKVX	Lung	AZ12879988:AZ13150560	AZ12879988	AZ13150560	ATP6V1B1:0.0	0.225855	0.252558	0.831801	0.245302	0.831801	8.53549e-05	597.112	152.512	-0.592752	155.126	83.6872	-0.268027	-3.75335	19.9159	sensitivity
HCC1395	Breast	AZ12879988:AZ13150560	AZ12879988	AZ13150560	ATP6V1B1:0.0	0.239405	0.256073	0.854221	0.885184	0.854221	0.885184	693.129	620.646	-0.0479699	122.68	146.986	0.0785022	-15.0832	18.5281	sensitivity
HCC70	Breast	AZ12879988:AZ13150560	AZ12879988	AZ13150560	ATP6V1B1:0.0	0.275258	0.284507	0.329366	0.287801	0	0.287801	55.8748	58.0856	0.0168523	245.543	223.613	-0.040629	1.16152	6.95276	sensitivity
HS578T	Breast	AZ12879988:AZ13150560	AZ12879988	AZ13150560	ATP6V1B1:0.0	0.26348	0.274043	0.84102	0.918899	0.84102	0.918899	2941	2635.25	-0.0476721	1396.92	948.011	-0.168358	-2.22903	14.0444	sensitivity
HT1197	Bladder	AZ12879988:AZ13150560	AZ12879988	AZ13150560	ATP6V1B1:0.0	0.261232	0.27195	0.880424	0.849921	0.880424	0.849921	1265.28	607.648	-0.318534	239.39	237.913	-0.0026886	-5.98312	16.484	sensitivity
MDAMB175VII	Breast	AZ12879988:AZ13150560	AZ12879988	AZ13150560	ATP6V1B1:0.0	0.246333	0.258266	0.837267	0.921832	0.837267	0.921832	1531.57	686.039	-0.348787	261.303	200.683	-0.114634	-3.94896	26.893	sensitivity
NCIH838	Lung	AZ12879988:AZ13150560	AZ12879988	AZ13150560	ATP6V1B1:mc5.0	0.242801	0.233822	0.951707	0.919728	0.951707	0.919728	940.237	952.053	0.00542367	239.156	316.454	0.121629	-1.52769	-0.899018	resistance
SW780	Bladder	AZ12879988:AZ13150560	AZ12879988	AZ13150560	ATP6V1B1:mc5.0	0.254936	0.242179	0.938216	0.751478	0.938216	0.751477	1359.29	1464.66	0.0324234	367.067	370.813	0.00440944	0.466441	-8.61457	resistance
BT549	Breast	AZ12879988:AZ13150560	AZ12879988	AZ13150560	ATP6V1B1:mc5.0	0.246086	0.244705	0.931118	0.906982	0.931118	0.906982	1342.43	1383.29	0.0130208	581.822	630.188	0.03468	1.27656	-5.93885	resistance
LOXIMVI	Skin	AZ12879988:AZ13150560	AZ12879988	AZ13150560	ATP6V1B1:mc5.0	0.251115	0.249403	0.85472	0.815912	0.85472	0.815912	306.885	865.947	0.450516	132.912	173.384	0.115443	-1.66664	-24.8046	resistance
A2780	Ovary	AZ12879988:AZ13150560	AZ12879988	AZ13150560	ATP6V1B2:0.0	0.270356	0.281056	0.0268158	0.025923	0.0268158	9.35315e-07	36.779	36.4666	-0.00370391	148.337	79.5377	-0.270678	0.454961	8.55965	sensitivity
BFTC905	Bladder	AZ12879988:AZ13150560	AZ12879988	AZ13150560	ATP6V1B2:0.0	0.253527	0.271508	0.907007	0.0235233	0.907007	2.08864e-05	3074.59	255.63	-1.08018	3569.75	1577.46	-0.354681	-5.49191	53.0107	sensitivity
CAL120	Breast	AZ12879988:AZ13150560	AZ12879988	AZ13150560	ATP6V1B2:0.0	0.26406	0.273124	0.888458	0.819033	0.888458	0.819033	681.732	579.035	-0.0709085	200.754	172.67	-0.0654469	0.958233	8.47196	sensitivity
CALU3	Lung	AZ12879988:AZ13150560	AZ12879988	AZ13150560	ATP6V1B2:0.0	0.264382	0.273426	0.792228	0.92128	0.792228	0.92128	816.979	820.519	0.001878	218.856	187.003	-0.0683102	-19.0404	8.79006	sensitivity
CALU6	Lung	AZ12879988:AZ13150560	AZ12879988	AZ13150560	ATP6V1B2:0.0	0.25336	0.262429	0.931537	0.923863	0.931537	0.923863	1000.92	647.802	-0.188955	228.486	159.994	-0.154757	-2.12973	20.6104	sensitivity
DMS114	Lung	AZ12879988:AZ13150560	AZ12879988	AZ13150560	ATP6V1B2:0.0	0.252069	0.26482	0.012027	0.0073887	0	0	2.7366	2.73619	-6.47096e-05	252.816	214.497	-0.071383	0.243416	8.9557	sensitivity
EKVX	Lung	AZ12879988:AZ13150560	AZ12879988	AZ13150560	ATP6V1B2:0.0	0.225855	0.25249	0.831801	0.292078	0.831801	0	597.112	167.355	-0.552417	155.126	83.7177	-0.267869	-3.69075	19.0854	sensitivity
HCC1395	Breast	AZ12879988:AZ13150560	AZ12879988	AZ13150560	ATP6V1B2:0.0	0.239405	0.256073	0.854221	0.895993	0.854221	0.895993	693.129	625.376	-0.044673	122.68	146.841	0.0780735	-15.0736	18.4803	sensitivity
HCC70	Breast	AZ12879988:AZ13150560	AZ12879988	AZ13150560	ATP6V1B2:0.0	0.275258	0.284507	0.329366	0.262984	0	0.262984	55.8748	58.0856	0.0168523	245.543	223.589	-0.0406771	1.18473	6.91877	sensitivity
HS578T	Breast	AZ12879988:AZ13150560	AZ12879988	AZ13150560	ATP6V1B2:0.0	0.26348	0.274043	0.84102	0.919218	0.84102	0.919218	2941	2675.23	-0.0411334	1396.92	950.734	-0.167112	-2.24064	13.7412	sensitivity
HT1197	Bladder	AZ12879988:AZ13150560	AZ12879988	AZ13150560	ATP6V1B2:0.0	0.261232	0.27195	0.880424	0.849921	0.880424	0.849921	1265.28	607.648	-0.318534	239.39	238.933	-0.000830996	-5.84877	16.4156	sensitivity
MDAMB175VII	Breast	AZ12879988:AZ13150560	AZ12879988	AZ13150560	ATP6V1B2:0.0	0.246333	0.258524	0.837267	0.921601	0.837267	0.921601	1531.57	698.343	-0.341067	261.303	207.503	-0.100119	-2.95326	26.586	sensitivity
NCIH1703	Lung	AZ12879988:AZ13150560	AZ12879988	AZ13150560	ATP6V1B2:0.0	0.237693	0.248305	0.110634	0.0592055	0.0109816	0.011164	63.1723	63.9122	0.00505689	201.274	154.738	-0.114193	3.79343	10.7032	sensitivity
NCIH1975	Lung	AZ12879988:AZ13150560	AZ12879988	AZ13150560	ATP6V1B2:0.0	0.259736	0.276318	0.264331	0.0606718	8.38631e-05	0.0606718	61.8677	68.3347	0.0431775	179.524	136.578	-0.118741	3.73268	14.109	sensitivity
NCIH2122	Lung	AZ12879988:AZ13150560	AZ12879988	AZ13150560	ATP6V1B2:0.0	0.168095	0.196632	0.870821	0.0266635	0.870821	0.016278	727.013	10.557	-1.838	142.253	144.375	0.00643181	-8.4258	27.785	sensitivity
NCIH2170	Lung	AZ12879988:AZ13150560	AZ12879988	AZ13150560	ATP6V1B2:0.0	0.240262	0.244857	0.682706	0.458348	0.682706	0.458348	243.116	53.803	-0.655007	80.3119	27.206	-0.470115	0.528292	27.6119	sensitivity
NCIH226	Lung	AZ12879988:AZ13150560	AZ12879988	AZ13150560	ATP6V1B2:0.0	0.257488	0.267275	0.859108	0.855023	0.859108	0.855023	605.704	588.106	-0.0128046	160.742	177.911	0.0440742	-2.59153	5.34484	sensitivity
NCIH460	Lung	AZ12879988:AZ13150560	AZ12879988	AZ13150560	ATP6V1B2:0.0	0.235786	0.25545	0.844515	0.627101	0.844515	0.627101	530.977	334.274	-0.200973	149.392	81.2513	-0.264496	-3.80172	4.8315	sensitivity
NCIH838	Lung	AZ12879988:AZ13150560	AZ12879988	AZ13150560	ATP6V1B2:0.0	0.242801	0.253281	0.951707	0.484054	0.951707	0.484054	940.237	230.12	-0.611284	239.156	170.599	-0.146706	-8.29781	29.0518	sensitivity
OV90	Ovary	AZ12879988:AZ13150560	AZ12879988	AZ13150560	ATP6V1B2:0.0	0.257815	0.267044	0.926933	0.506	0.926933	0.506	637.504	303.874	-0.32179	219.202	109.73	-0.30052	-3.57897	14.2382	sensitivity
RPMI7951	Skin	AZ12879988:AZ13150560	AZ12879988	AZ13150560	ATP6V1B2:0.0	0.233865	0.244191	0.839475	0.915096	0.839475	0.915096	939.966	631.001	-0.173082	258.21	137.378	-0.274057	2.24833	26.5124	sensitivity
RT4	Bladder	AZ12879988:AZ13150560	AZ12879988	AZ13150560	ATP6V1B2:0.0	0.270715	0.290451	0.902173	0.900096	0.902173	0.900097	1322.95	628.202	-0.323445	344.808	228.204	-0.179254	-4.83474	24.5515	sensitivity
SF295	Brain	AZ12879988:AZ13150560	AZ12879988	AZ13150560	ATP6V1B2:0.0	0.230975	0.241105	0.849784	0.859703	0.849784	0.859703	654.471	335.497	-0.290201	143.603	138.609	-0.0153743	2.04253	16.1636	sensitivity
SKMES1	Lung	AZ12879988:AZ13150560	AZ12879988	AZ13150560	ATP6V1B2:0.0	0.252873	0.263521	0.886056	0.924081	0.886056	0.924081	1523.52	678.113	-0.351545	252.833	177.159	-0.15447	-9.29978	27.3501	sensitivity
T47D	Breast	AZ12879988:AZ13150560	AZ12879988	AZ13150560	ATP6V1B2:0.0	0.197274	0.206886	0.925369	0.877095	0.925369	0.877095	1217.52	1290.86	0.0254028	329.059	329.691	0.000833126	-2.383	2.99319	sensitivity
TCCSUP	Bladder	AZ12879988:AZ13150560	AZ12879988	AZ13150560	ATP6V1B2:0.0	0.24867	0.277319	0.798341	0.305375	0.798341	0.0216229	2645.68	429.088	-0.789991	1815.8	1616.34	-0.0505357	-2.94121	41.0289	sensitivity
UACC62	Skin	AZ12879988:AZ13150560	AZ12879988	AZ13150560	ATP6V1B2:0.0	0.215812	0.23571	0.859449	0.759535	0.859449	0.759535	882.391	885.021	0.00129228	180.923	182.427	0.00359598	2.58909	4.45876	sensitivity
UACC812	Breast	AZ12879988:AZ13150560	AZ12879988	AZ13150560	ATP6V1B2:0.0	0.358413	0.376687	0.0160522	0.0158911	0	0	0.53181	0.529544	-0.00185389	239.824	362.302	0.179179	3.20389	7.03003	sensitivity
UMUC3	Bladder	AZ12879988:AZ13150560	AZ12879988	AZ13150560	ATP6V1B2:0.0	0.235996	0.243747	0.852275	0.828935	0.852275	0.828935	889.187	890.283	0.000535081	176.723	183.902	0.0172938	-3.81925	4.43357	sensitivity
BFTC905	Bladder	AZ12879988:AZ13150560	AZ12879988	AZ13150560	ATR:mc0.3	0.253527	0.216643	0.907007	0.881172	0.907007	0.881172	3074.59	2555.97	-0.080231	3569.75	1308.2	-0.435963	-1.90876	12.3213	sensitivity
CAOV3	Ovary	AZ12879988:AZ13150560	AZ12879988	AZ13150560	ATR:mc0.3	0.178024	0.164004	0.935245	0.49584	0.935245	0.49584	884.725	437.933	-0.305401	232.317	184.362	-0.100411	-2.49472	16.703	sensitivity
HCC1187	Breast	AZ12879988:AZ13150560	AZ12879988	AZ13150560	ATR:mc0.3	0.233922	0.224026	0.891945	0.754764	0.891945	0.754764	859.177	572.554	-0.176266	247.545	199.528	-0.0936515	-3.79084	8.68676	sensitivity
HCC1806	Breast	AZ12879988:AZ13150560	AZ12879988	AZ13150560	ATR:mc0.3	0.272994	0.221207	0.98607	0.879076	0.98607	0.879076	1605.77	819.603	-0.29208	364.765	213.957	-0.231687	1.57607	18.7951	sensitivity
HCC1937	Breast	AZ12879988:AZ13150560	AZ12879988	AZ13150560	ATR:mc0.3	0.277062	0.296346	0.0673184	0.346415	0.000164303	0.346415	257.994	240.662	-0.0302025	307.25	150.338	-0.310424	6.384	22.6546	sensitivity
HCC70	Breast	AZ12879988:AZ13150560	AZ12879988	AZ13150560	ATR:mc0.3	0.275258	0.254772	0.329366	0.0650564	0	0.000435211	55.8748	59.4891	0.027221	245.543	266.529	0.0356175	0.654146	3.67597	sensitivity
HS578T	Breast	AZ12879988:AZ13150560	AZ12879988	AZ13150560	ATR:mc0.3	0.26348	0.206354	0.84102	0.500607	0.84102	0.500607	2941	705.062	-0.620267	1396.92	261.352	-0.727946	-4.89005	57.0596	sensitivity
KU1919	Bladder	AZ12879988:AZ13150560	AZ12879988	AZ13150560	ATR:mc0.3	0.23507	0.19762	0.815789	0.781753	0.000628476	0.781753	3082.78	2933.84	-0.0215069	0	1241.86	0	6.91041	55.1475	sensitivity
MDAMB157	Breast	AZ12879988:AZ13150560	AZ12879988	AZ13150560	ATR:mc0.3	0.231822	0.211204	0.96295	0.672687	0.96295	0.672687	1576.82	605.894	-0.415385	385.971	231.041	-0.222866	-1.79365	20.0828	sensitivity
MDAMB175VII	Breast	AZ12879988:AZ13150560	AZ12879988	AZ13150560	ATR:mc0.3	0.246333	0.222502	0.837267	0.857508	0.837267	0.857508	1531.57	1289.64	-0.074667	261.303	269.79	0.0138824	2.14609	7.67647	sensitivity
MDAMB231	Breast	AZ12879988:AZ13150560	AZ12879988	AZ13150560	ATR:mc0.3	0.251966	0.316334	0.906939	0.381724	0.906939	0.381724	683.857	234.409	-0.464991	220.74	111.278	-0.297472	-5.06436	23.0721	sensitivity
NCIH1437	Lung	AZ12879988:AZ13150560	AZ12879988	AZ13150560	ATR:mc0.3	0.248625	0.21984	0.425416	0.168716	0.425416	0.000199678	17.4242	17.4903	0.00164376	668.452	377.489	-0.248167	-3.29716	5.85596	sensitivity
NCIH1793	Lung	AZ12879988:AZ13150560	AZ12879988	AZ13150560	ATR:mc0.3	0.24367	0.214856	0.894823	0.924776	0.894823	0.924776	845.773	808.393	-0.0196309	240.089	239.356	-0.00132861	-3.29483	5.2382	sensitivity
NCIH2085	Lung	AZ12879988:AZ13150560	AZ12879988	AZ13150560	ATR:mc0.3	0.243084	0.279157	0.96145	0.692243	0.96145	0.692243	884.336	561.662	-0.197142	222.734	164.883	-0.130609	-4.23354	15.0357	sensitivity
NCIH2170	Lung	AZ12879988:AZ13150560	AZ12879988	AZ13150560	ATR:mc0.3	0.240262	0.228835	0.682706	0.36308	0.682706	0.36308	243.116	136.209	-0.25161	80.3119	58.9166	-0.134542	1.30166	11.4644	sensitivity
OV90	Ovary	AZ12879988:AZ13150560	AZ12879988	AZ13150560	ATR:mc0.3	0.257815	0.244196	0.926933	0.644233	0.926933	0.644233	637.504	273.772	-0.367093	219.202	131.837	-0.220806	-2.03208	17.6395	sensitivity
RT4	Bladder	AZ12879988:AZ13150560	AZ12879988	AZ13150560	ATR:mc0.3	0.270715	0.217022	0.902173	0.908862	0.902173	0.908862	1322.95	1316.56	-0.00210534	344.808	371.825	0.0327614	-2.38667	3.49984	sensitivity
SNB75	Brain	AZ12879988:AZ13150560	AZ12879988	AZ13150560	ATR:mc0.3	0.234201	0.213368	0.910317	0.747286	0.910317	0.747286	892.248	640.795	-0.143766	243.399	210.032	-0.064034	-2.3328	9.96949	sensitivity
SW900	Lung	AZ12879988:AZ13150560	AZ12879988	AZ13150560	ATR:mc0.3	0.253695	0.215106	0.931967	0.71604	0.931967	0.71604	1370.11	793.266	-0.237335	369.935	221.939	-0.221891	-2.55034	14.7143	sensitivity
TCCSUP	Bladder	AZ12879988:AZ13150560	AZ12879988	AZ13150560	ATR:mc0.3	0.24867	0.211262	0.798341	0.723474	0.798341	0.723474	2645.68	1227.17	-0.333631	1815.8	475.497	-0.581919	5.9428	47.698	sensitivity
CAMA1	Breast	AZ12879988:AZ13150560	AZ12879988	AZ13150560	ATRIP:mc0.3	0.271438	0.159007	0.882645	0.847139	0.882645	0.847139	604.447	386.027	-0.194741	166.912	145.716	-0.0589791	-1.25389	5.25214	sensitivity
CAOV3	Ovary	AZ12879988:AZ13150560	AZ12879988	AZ13150560	ATRIP:mc0.3	0.178024	0.149192	0.935245	0.930977	0.935245	0.930977	884.725	729.94	-0.0835213	232.317	197.18	-0.0712185	-2.91953	9.12605	sensitivity
MDAMB175VII	Breast	AZ12879988:AZ13150560	AZ12879988	AZ13150560	ATRIP:mc0.3	0.246333	0.214763	0.837267	0.850773	0.837267	0.850773	1531.57	1301.86	-0.0705717	261.303	312.468	0.0776617	0.986799	4.9102	sensitivity
NCIH2122	Lung	AZ12879988:AZ13150560	AZ12879988	AZ13150560	ATRIP:mc0.3	0.168095	0.14955	0.870821	0.386472	0.870821	0.386472	727.013	641.37	-0.0544336	142.253	53.6481	-0.423507	0.187375	16.7747	sensitivity
NCIH1563	Lung	AZ12879988:AZ13150560	AZ12879988	AZ13150560	BCL2:1.0	0.26355	0.243	0.853766	0.905673	0.853766	0.905673	871.024	2296.69	0.421072	270.157	308.014	0.0569538	-19.2431	-39.0648	resistance
NCIH1975	Lung	AZ12879988:AZ13150560	AZ12879988	AZ13150560	BCL2:1.0	0.259736	0.250434	0.264331	0.933118	8.38631e-05	0.66675	61.8677	64.2434	0.0163648	179.524	354.112	0.295019	-2.61076	-25.0187	resistance
NCIH2291	Lung	AZ12879988:AZ13150560	AZ12879988	AZ13150560	BCL2:1.0	0.260935	0.245477	0.945256	0.178229	0.945256	0.178229	1547.45	3151.06	0.308839	324.79	359.577	0.0441894	-20.2144	-33.2954	resistance
NCIH520	Lung	AZ12879988:AZ13150560	AZ12879988	AZ13150560	BCL2:1.0	0.306188	0.292269	0.935224	0.935292	0.935224	0.935292	334.347	328.512	-0.00764689	174.51	174.287	-0.000555415	-1.44716	-1.81202	resistance
NCIH522	Lung	AZ12879988:AZ13150560	AZ12879988	AZ13150560	BCL2:1.0	0.260393	0.252819	0.292955	0.761271	0.0468964	0.761271	12.3707	12.4104	0.00139026	182.666	231.239	0.102403	1.20066	-1.684	resistance
OV90	Ovary	AZ12879988:AZ13150560	AZ12879988	AZ13150560	BCL2:1.0	0.257815	0.242614	0.926933	0.896414	0.926933	0.896414	637.504	636.295	-0.000824294	219.202	213.275	-0.0119048	-2.25875	-9.52342	resistance
TCCSUP	Bladder	AZ12879988:AZ13150560	AZ12879988	AZ13150560	BCL2:1.0	0.24867	0.254545	0.798341	0.0057608	0.798341	0.00576082	2645.68	2528.04	-0.0197532	1815.8	10000	0.740933	-3.97786	-53.9914	resistance
BFTC905	Bladder	AZ12879988:AZ13150560	AZ12879988	AZ13150560	BCL2:1.0	0.253527	0.238551	0.907007	0.965852	0.907007	0.851145	3074.59	3076.57	0.000279852	3569.75	10000	0.447362	14.3287	-21.103	resistance
CAL120	Breast	AZ12879988:AZ13150560	AZ12879988	AZ13150560	BCL2:1.0	0.26406	0.241454	0.888458	0.916244	0.888458	0.916244	681.732	2969.36	0.63905	200.754	248.154	0.0920581	0.466821	-27.6577	resistance
CALU6	Lung	AZ12879988:AZ13150560	AZ12879988	AZ13150560	BCL2:1.0	0.25336	0.238398	0.931537	0.939558	0.931537	0.939558	1000.92	2759.7	0.440465	228.486	234.259	0.0108368	-10.1476	-22.4662	resistance
ES2	Ovary	AZ12879988:AZ13150560	AZ12879988	AZ13150560	BCL2:1.0	0.202946	0.173062	0.131477	0.143172	0.000207961	0.143172	333.68	3072.84	0.964211	7.98948	16.6577	0.319097	8.55562	-65.9522	resistance
HCC1143	Breast	AZ12879988:AZ13150560	AZ12879988	AZ13150560	BCL2:1.0	0.281158	0.259078	0.882398	0.912117	0.882398	0.912117	316.018	321.142	0.00698546	102.639	103.392	0.00317165	-2.56864	-7.23861	resistance
HCC1806	Breast	AZ12879988:AZ13150560	AZ12879988	AZ13150560	BCL2:1.0	0.272994	0.25711	0.98607	0.871117	0.98607	0.871117	1605.77	3215.13	0.301515	364.765	376.551	0.013811	-11.7731	-20.7683	resistance
HCC1937	Breast	AZ12879988:AZ13150560	AZ12879988	AZ13150560	BCL2:1.0	0.277062	0.2553	0.0673184	0.0294068	0.000164303	0.00920186	257.994	251.676	-0.0107679	307.25	294.089	-0.019014	-7.73506	-17.239	resistance
HCC1954	Breast	AZ12879988:AZ13150560	AZ12879988	AZ13150560	BCL2:1.0	0.258978	0.235868	0.861686	0.768149	0.861686	0.768149	660.771	947.402	0.156483	169.443	603.279	0.551493	21.7468	-33.6211	resistance
HCC38	Breast	AZ12879988:AZ13150560	AZ12879988	AZ13150560	BCL2:1.0	0.254141	0.23228	0.916727	0.944558	0.916727	0.944558	878.488	2976.47	0.529966	247.286	247.201	-0.000148893	-20.1972	-43.7336	resistance
HS578T	Breast	AZ12879988:AZ13150560	AZ12879988	AZ13150560	BCL2:1.0	0.26348	0.240946	0.84102	0.0095298	0.84102	0.00952977	2941	2944.94	0.00058192	1396.92	10000	0.854829	-6.43995	-52.3039	resistance
KU1919	Bladder	AZ12879988:AZ13150560	AZ12879988	AZ13150560	BCL2:1.0	0.23507	0.219754	0.815789	0.0038144	0.000628476	0.000628485	3082.78	3080.44	-0.000329945	0	10000	0	-1.45857	-1.45998	resistance
MDAMB231	Breast	AZ12879988:AZ13150560	AZ12879988	AZ13150560	BCL2:1.0	0.251966	0.229226	0.906939	0.903532	0.906939	0.903532	683.857	2890.44	0.626	220.74	416.589	0.275827	2.08753	-39.227	resistance
BFTC905	Bladder	AZ12879988:AZ13150560	AZ12879988	AZ13150560	BCL2:mc0.3	0.253527	0.320275	0.907007	0.0164028	0.907007	0	3074.59	6.80554	-2.65492	3569.75	1716.85	-0.317905	-5.66542	109.559	sensitivity
CALU6	Lung	AZ12879988:AZ13150560	AZ12879988	AZ13150560	BCL2:mc0.3	0.25336	0.268308	0.931537	0.0172491	0.931537	2.17433e-06	1000.92	7.74403	-2.11143	228.486	166.649	-0.137056	-3.31662	65.6152	sensitivity
DMS114	Lung	AZ12879988:AZ13150560	AZ12879988	AZ13150560	BCL2:mc0.3	0.252069	0.260582	0.012027	0.0007151	0	0	2.7366	2.77321	0.00577109	252.816	310.482	0.0892325	0.224187	8.23807	sensitivity
DU4475	Breast	AZ12879988:AZ13150560	AZ12879988	AZ13150560	BCL2:mc0.3	0.182669	0.412589	0.923145	0.235497	0.923145	0.0511124	1063.38	189.024	-0.750173	306.311	172.956	-0.248227	-7.7013	29.2617	sensitivity
HCC1428	Breast	AZ12879988:AZ13150560	AZ12879988	AZ13150560	BCL2:mc0.3	0.195622	0.256394	0.903366	0.174395	0.903366	0.122259	930.088	7.67453	-2.08347	212.662	162.652	-0.116432	-6.24935	56.775	sensitivity
HCC70	Breast	AZ12879988:AZ13150560	AZ12879988	AZ13150560	BCL2:mc0.3	0.275258	0.289742	0.329366	0.73355	0	0.73355	55.8748	12.4347	-0.65258	245.543	286.734	0.0673528	1.27083	24.3207	sensitivity
HOP62	Lung	AZ12879988:AZ13150560	AZ12879988	AZ13150560	BCL2:mc0.3	0.2622	0.358398	0.884678	0.0168618	0.884678	0	1046.44	6.37335	-2.21535	237.305	174.248	-0.13414	-5.06194	72.8598	sensitivity
MDAMB361	Breast	AZ12879988:AZ13150560	AZ12879988	AZ13150560	BCL2:mc0.3	0.176148	0.209624	0.936769	0.0221376	0.936769	0.00150183	803.682	7.6697	-2.02031	156.695	141.894	-0.0430921	-1.64286	51.2397	sensitivity
NCIH1650	Lung	AZ12879988:AZ13150560	AZ12879988	AZ13150560	BCL2:mc0.3	0.25122	0.296453	0.120377	0.118904	0.00601957	0	14.351	4.96394	-0.461056	317.725	173.036	-0.263914	-1.93661	18.465	sensitivity
NCIH1975	Lung	AZ12879988:AZ13150560	AZ12879988	AZ13150560	BCL2:mc0.3	0.259736	0.328212	0.264331	0.749993	8.38631e-05	0.749993	61.8677	14.5991	-0.627136	179.524	174.833	-0.0114991	4.65814	31.1456	sensitivity
NCIH2122	Lung	AZ12879988:AZ13150560	AZ12879988	AZ13150560	BCL2:mc0.3	0.168095	0.218496	0.870821	0.0320632	0.870821	9.89472e-05	727.013	17.0186	-1.63062	142.253	137.983	-0.0132345	-1.59856	39.1953	sensitivity
NCIH2170	Lung	AZ12879988:AZ13150560	AZ12879988	AZ13150560	BCL2:mc0.3	0.240262	0.388008	0.682706	0.117138	0.682706	0.117137	243.116	6.79999	-1.55331	80.3119	27.8563	-0.459857	-2.953	40.3204	sensitivity
NCIH2228	Lung	AZ12879988:AZ13150560	AZ12879988	AZ13150560	BCL2:mc0.3	0.223702	0.223702	0.866187	0.0326188	0.866187	0	1299.33	32.9318	-1.5961	258.572	230.598	-0.0497252	-10.7463	40.1303	sensitivity
NCIH2291	Lung	AZ12879988:AZ13150560	AZ12879988	AZ13150560	BCL2:mc0.3	0.260935	0.284114	0.945256	0.0006116	0.945256	0	1547.45	6.63752	-2.36761	324.79	181.754	-0.25212	-4.53352	71.382	sensitivity
NCIH838	Lung	AZ12879988:AZ13150560	AZ12879988	AZ13150560	BCL2:mc0.3	0.242801	0.265861	0.951707	0.0259845	0.951707	0	940.237	2.90983	-2.50937	239.156	177.004	-0.130697	-11.0151	72.7494	sensitivity
OVCAR8	Ovary	AZ12879988:AZ13150560	AZ12879988	AZ13150560	BCL2:mc0.3	0.215783	0.270835	0.476798	0.0090996	0.476798	0	375.953	8.72824	-1.63421	108.23	68.9064	-0.196086	1.67431	48.0065	sensitivity
SKMES1	Lung	AZ12879988:AZ13150560	AZ12879988	AZ13150560	BCL2:mc0.3	0.252873	0.26836	0.886056	0.12854	0.886056	0	1523.52	17.2072	-1.94714	252.833	217.803	-0.0647686	-9.41583	65.3689	sensitivity
TCCSUP	Bladder	AZ12879988:AZ13150560	AZ12879988	AZ13150560	BCL2:mc0.3	0.24867	0.273497	0.798341	0.0097369	0.798341	0.00973689	2645.68	15.4911	-2.23246	1815.8	1713.62	-0.0251524	-4.23476	86.1093	sensitivity
MDAMB436	Breast	AZ12879988:AZ13150560	AZ12879988	AZ13150560	BCL2:mc5.0	0.224887	0.209178	0.946859	0.950647	0.946859	0.950647	643.997	3640.16	0.752236	146.059	298.651	0.310637	-24.3758	-63.8115	resistance
MDAMB468	Breast	AZ12879988:AZ13150560	AZ12879988	AZ13150560	BCL2:mc5.0	0.231306	0.217184	0.0477119	0.0331236	0	0	81.5047	70.6408	-0.0621269	165.905	255.133	0.186907	-11.5384	-26.3901	resistance
NCIH1563	Lung	AZ12879988:AZ13150560	AZ12879988	AZ13150560	BCL2:mc5.0	0.26355	0.249202	0.853766	0.93109	0.853766	0.93109	871.024	2489.26	0.45604	270.157	286.449	0.0254308	-18.4848	-39.7861	resistance
NCIH1975	Lung	AZ12879988:AZ13150560	AZ12879988	AZ13150560	BCL2:mc5.0	0.259736	0.252291	0.264331	0.942923	8.38631e-05	0.654339	61.8677	64.6429	0.019057	179.524	303.661	0.228266	-2.32286	-25.3446	resistance
NCIH2085	Lung	AZ12879988:AZ13150560	AZ12879988	AZ13150560	BCL2:mc5.0	0.243084	0.227744	0.96145	0.901602	0.96145	0.901602	884.336	2994.81	0.529753	222.734	303.974	0.135051	-17.9867	-43.7742	resistance
NCIH2228	Lung	AZ12879988:AZ13150560	AZ12879988	AZ13150560	BCL2:mc5.0	0.223702	0.209292	0.866187	0.796332	0.866187	0.796332	1299.33	3243.9	0.397349	258.572	321.724	0.0949028	-11.0063	-31.7159	resistance
NCIH2291	Lung	AZ12879988:AZ13150560	AZ12879988	AZ13150560	BCL2:mc5.0	0.260935	0.245477	0.945256	0.178217	0.945256	0.178217	1547.45	3267.65	0.324618	324.79	367.284	0.0533989	-20.6778	-33.4904	resistance
NCIH23	Lung	AZ12879988:AZ13150560	AZ12879988	AZ13150560	BCL2:mc5.0	0.227766	0.212011	0.944769	0.11393	0.925956	0.0569074	923.579	3769.35	0.610792	328.362	346.193	0.0229648	-25.2785	-55.8051	resistance
NCIH460	Lung	AZ12879988:AZ13150560	AZ12879988	AZ13150560	BCL2:mc5.0	0.235786	0.220137	0.844515	0.820001	0.844515	0.820001	530.977	4828.56	0.958742	149.392	247.019	0.218403	-14.4944	-54.009	resistance
NCIH520	Lung	AZ12879988:AZ13150560	AZ12879988	AZ13150560	BCL2:mc5.0	0.306188	0.292269	0.935224	0.935292	0.935224	0.935292	334.347	328.512	-0.0076469	174.51	174.283	-0.000564961	-1.44547	-1.81192	resistance
NCIH522	Lung	AZ12879988:AZ13150560	AZ12879988	AZ13150560	BCL2:mc5.0	0.260393	0.252819	0.292955	0.736938	0.0468964	0.736938	12.3707	12.3971	0.000924632	182.666	228.093	0.0964535	1.1302	-1.51055	resistance
NCIH838	Lung	AZ12879988:AZ13150560	AZ12879988	AZ13150560	BCL2:mc5.0	0.242801	0.227616	0.951707	0.895934	0.951707	0.895934	940.237	946.185	0.00273847	239.156	279.524	0.0677383	-5.46214	-8.31066	resistance
OV90	Ovary	AZ12879988:AZ13150560	AZ12879988	AZ13150560	BCL2:mc5.0	0.257815	0.242614	0.926933	0.945884	0.926933	0.945884	637.504	691.765	0.0354756	219.202	213.486	-0.0114761	-1.9316	-9.94792	resistance
OVCAR8	Ovary	AZ12879988:AZ13150560	AZ12879988	AZ13150560	BCL2:mc5.0	0.215783	0.207836	0.476798	0.662272	0.476798	0.662272	375.953	1980.66	0.721675	108.23	145.405	0.128235	-8.89158	-37.3442	resistance
SF539	Brain	AZ12879988:AZ13150560	AZ12879988	AZ13150560	BCL2:mc5.0	0.161596	0.144605	0.915133	0.0852812	0.915133	0.00806006	2678.66	10000	0.572082	626.04	680.543	0.0362539	-39.9431	-83.5177	resistance
SKMEL28	Skin	AZ12879988:AZ13150560	AZ12879988	AZ13150560	BCL2:mc5.0	0.163563	0.146439	0.0303252	0.0305842	0.00088681	0	15.7941	15.7669	-0.000746824	317.514	312.041	-0.00755014	-1.0828	-3.41888	resistance
SKMEL30	Skin	AZ12879988:AZ13150560	AZ12879988	AZ13150560	BCL2:mc5.0	0.278793	0.264177	0.0119113	0.0119146	0	0	3.0426	3.04963	0.00100309	165.735	669.277	0.606192	-2.94096	-14.0172	resistance
SNB75	Brain	AZ12879988:AZ13150560	AZ12879988	AZ13150560	BCL2:mc5.0	0.234201	0.218681	0.910317	0.702636	0.910317	0.702636	892.248	3123.1	0.5441	243.399	312.495	0.108525	-16.1386	-40.0601	resistance
T47D	Breast	AZ12879988:AZ13150560	AZ12879988	AZ13150560	BCL2:mc5.0	0.197274	0.181065	0.925369	0.0568266	0.925369	0.0568266	1217.52	5275.22	0.636763	329.059	318.262	-0.01449	-29.7907	-44.5908	resistance
TCCSUP	Bladder	AZ12879988:AZ13150560	AZ12879988	AZ13150560	BCL2:mc5.0	0.24867	0.254545	0.798341	0.242169	0.798341	0.00767755	2645.68	2528.04	-0.0197532	1815.8	4337.55	0.378177	-4.89411	-30.2086	resistance
UMUC3	Bladder	AZ12879988:AZ13150560	AZ12879988	AZ13150560	BCL2:mc5.0	0.235996	0.220512	0.852275	0.905909	0.852275	0.905909	889.187	3275.11	0.566233	176.723	254.078	0.157674	-16.0082	-43.9204	resistance
A375	Skin	AZ12879988:AZ13150560	AZ12879988	AZ13150560	BCL2:mc5.0	0.206967	0.190895	0.83976	0.861295	0.83976	0.861295	641.426	3139.59	0.689726	115.303	256.708	0.347599	-15.1636	-52.5665	resistance
A549	Lung	AZ12879988:AZ13150560	AZ12879988	AZ13150560	BCL2:mc5.0	0.225109	0.209431	0.119208	0.111245	0.000860434	0.0113172	40.9965	35.6634	-0.0605243	157.633	263.85	0.223711	-10.9556	-37.2828	resistance
BFTC905	Bladder	AZ12879988:AZ13150560	AZ12879988	AZ13150560	BCL2:mc5.0	0.253527	0.238551	0.907007	0.313975	0.907007	0.0454368	3074.59	3076.34	0.000247054	3569.75	4136.17	0.0639607	-5.74036	-16.4008	resistance
BT20	Breast	AZ12879988:AZ13150560	AZ12879988	AZ13150560	BCL2:mc5.0	0.189591	0.173125	0.914961	0.906887	0.914961	0.906887	1104.46	10000	0.956848	307.665	301.74	-0.008445	-20.7285	-47.9025	resistance
CAL120	Breast	AZ12879988:AZ13150560	AZ12879988	AZ13150560	BCL2:mc5.0	0.26406	0.241454	0.888458	0.922592	0.888458	0.922592	681.732	3240.47	0.676994	200.754	239.055	0.0758342	0.991192	-28.4006	resistance
CALU6	Lung	AZ12879988:AZ13150560	AZ12879988	AZ13150560	BCL2:mc5.0	0.25336	0.238398	0.931537	0.926471	0.931537	0.926471	1000.92	2767.19	0.441641	228.486	226.702	-0.00340354	-10.3317	-22.509	resistance
CAMA1	Breast	AZ12879988:AZ13150560	AZ12879988	AZ13150560	BCL2:mc5.0	0.271438	0.256571	0.882645	0.832152	0.882645	0.832152	604.447	1994.31	0.518435	166.912	247.378	0.170874	-9.67238	-39.2366	resistance
EKVX	Lung	AZ12879988:AZ13150560	AZ12879988	AZ13150560	BCL2:mc5.0	0.225855	0.207119	0.831801	0.888345	0.831801	0.888345	597.112	2130.12	0.552347	155.126	244.526	0.197639	13.4623	-48.7981	resistance
ES2	Ovary	AZ12879988:AZ13150560	AZ12879988	AZ13150560	BCL2:mc5.0	0.202946	0.186682	0.131477	0.143427	0.000207961	0.010199	333.68	3287.61	0.993551	7.98948	7.15901	-0.0476653	1.82358	-46.4102	resistance
HCC1143	Breast	AZ12879988:AZ13150560	AZ12879988	AZ13150560	BCL2:mc5.0	0.281158	0.259078	0.882398	0.912117	0.882398	0.912117	316.018	319.93	0.00534305	102.639	102.699	0.000252227	-2.57966	-7.13627	resistance
HCC1187	Breast	AZ12879988:AZ13150560	AZ12879988	AZ13150560	BCL2:mc5.0	0.233922	0.226159	0.891945	0.842137	0.891945	0.842137	859.177	2669.1	0.492282	247.545	306.23	0.0923933	-8.15076	-34.8089	resistance
HCC1500	Breast	AZ12879988:AZ13150560	AZ12879988	AZ13150560	BCL2:mc5.0	0.337122	0.240546	0.809736	0.917561	0.809736	0.917561	1079.14	1534.98	0.153027	237.56	254.059	0.0291618	12.673	-22.6533	resistance
HCC1806	Breast	AZ12879988:AZ13150560	AZ12879988	AZ13150560	BCL2:mc5.0	0.272994	0.262373	0.98607	0.869526	0.98607	0.869526	1605.77	3566.01	0.346498	364.765	364.634	-0.000155322	-11.9878	-20.5658	resistance
HCC1937	Breast	AZ12879988:AZ13150560	AZ12879988	AZ13150560	BCL2:mc5.0	0.277062	0.2553	0.0673184	0.0281029	0.000164303	0.000162618	257.994	251.949	-0.0102979	307.25	296.021	-0.0161701	-7.70221	-17.5238	resistance
HCC1954	Breast	AZ12879988:AZ13150560	AZ12879988	AZ13150560	BCL2:mc5.0	0.258978	0.243788	0.861686	0.560997	0.861686	0.560997	660.771	3104.42	0.67193	169.443	266.97	0.197438	-18.609	-60.8659	resistance
HCC38	Breast	AZ12879988:AZ13150560	AZ12879988	AZ13150560	BCL2:mc5.0	0.254141	0.232312	0.916727	0.929264	0.916727	0.929264	878.488	3111.86	0.549284	247.286	242.288	-0.00886729	-17.9035	-40.5534	resistance
HOP92	Lung	AZ12879988:AZ13150560	AZ12879988	AZ13150560	BCL2:mc5.0	0.220959	0.197037	0.836619	0.148819	0.836619	0.148819	1269.32	3055.63	0.381529	263.871	1411.97	0.728433	-21.767	-57.4598	resistance
HS578T	Breast	AZ12879988:AZ13150560	AZ12879988	AZ13150560	BCL2:mc5.0	0.26348	0.248399	0.84102	0.167682	0.84102	0.0190553	2941	3130.72	0.0271505	1396.92	1648.88	0.0720169	-11.4581	-19.7866	resistance
HT1197	Bladder	AZ12879988:AZ13150560	AZ12879988	AZ13150560	BCL2:mc5.0	0.261232	0.246267	0.880424	0.72184	0.880424	0.72184	1265.28	3074.94	0.38565	239.39	415.291	0.239246	-9.15028	-39.804	resistance
J82	Bladder	AZ12879988:AZ13150560	AZ12879988	AZ13150560	BCL2:mc5.0	0.264033	0.249163	0.708281	0.720085	0.708281	0.720085	641.12	3102.71	0.684801	133.491	165.924	0.0944557	2.03516	-40.9109	resistance
KU1919	Bladder	AZ12879988:AZ13150560	AZ12879988	AZ13150560	BCL2:mc5.0	0.23507	0.219754	0.815789	0.0006285	0.000628476	0.000628485	3082.78	3080.44	-0.000329945	0	10000	0	-1.49486	-1.49627	resistance
MDAMB157	Breast	AZ12879988:AZ13150560	AZ12879988	AZ13150560	BCL2:mc5.0	0.231822	0.216254	0.96295	0.699541	0.96295	0.699541	1576.82	3105.24	0.294314	385.971	385.01	-0.00108279	-12.3893	-27.9012	resistance
MDAMB231	Breast	AZ12879988:AZ13150560	AZ12879988	AZ13150560	BCL2:mc5.0	0.251966	0.229226	0.906939	0.893368	0.906939	0.893368	683.857	2998.06	0.641875	220.74	347.718	0.197347	-3.62135	-38.3785	resistance
NCIH1563	Lung	AZ12879988:AZ13150560	AZ12879988	AZ13150560	BCLXL:mc5.0	0.26355	0.243	0.853766	0.949041	0.853766	0.949041	871.024	2228.81	0.408044	270.157	344.119	0.105092	-18.6737	-40.0933	resistance
NCIH1975	Lung	AZ12879988:AZ13150560	AZ12879988	AZ13150560	BCLXL:mc5.0	0.259736	0.250434	0.264331	0.952138	8.38631e-05	0.66675	61.8677	66.9748	0.0344475	179.524	354.112	0.295019	-2.15007	-25.3838	resistance
NCIH2291	Lung	AZ12879988:AZ13150560	AZ12879988	AZ13150560	BCLXL:mc5.0	0.260935	0.245477	0.945256	0.178217	0.945256	0.178217	1547.45	3267.65	0.324618	324.79	359.577	0.0441894	-20.3818	-33.5578	resistance
NCIH520	Lung	AZ12879988:AZ13150560	AZ12879988	AZ13150560	BCLXL:mc5.0	0.306188	0.292269	0.935224	0.935292	0.935224	0.935292	334.347	328.512	-0.0076469	174.51	174.267	-0.00060621	-1.4381	-1.81176	resistance
NCIH522	Lung	AZ12879988:AZ13150560	AZ12879988	AZ13150560	BCLXL:mc5.0	0.260393	0.252819	0.292955	0.761271	0.0468964	0.761271	12.3707	12.3868	0.0005636	182.666	231.239	0.102403	1.0731	-1.85688	resistance
OV90	Ovary	AZ12879988:AZ13150560	AZ12879988	AZ13150560	BCLXL:mc5.0	0.257815	0.242614	0.926933	0.945884	0.926933	0.945884	637.504	691.765	0.0354756	219.202	213.284	-0.0118874	-1.96012	-9.966	resistance
TCCSUP	Bladder	AZ12879988:AZ13150560	AZ12879988	AZ13150560	BCLXL:mc5.0	0.24867	0.254545	0.798341	0.0057466	0.798341	0.00574662	2645.68	2528.04	-0.0197532	1815.8	10000	0.740933	-4.0161	-54.0297	resistance
BFTC905	Bladder	AZ12879988:AZ13150560	AZ12879988	AZ13150560	BCLXL:mc5.0	0.253527	0.238551	0.907007	0.975135	0.907007	0.85947	3074.59	3076.34	0.000247054	3569.75	10000	0.447362	14.5634	-21.3278	resistance
CAL120	Breast	AZ12879988:AZ13150560	AZ12879988	AZ13150560	BCLXL:mc5.0	0.26406	0.241454	0.888458	0.943525	0.888458	0.943525	681.732	3239.08	0.676808	200.754	248.153	0.092055	1.06153	-28.8294	resistance
CALU6	Lung	AZ12879988:AZ13150560	AZ12879988	AZ13150560	BCLXL:mc5.0	0.25336	0.238398	0.931537	0.939558	0.931537	0.939558	1000.92	2767.19	0.441641	228.486	234.259	0.0108368	-10.2314	-22.8002	resistance
ES2	Ovary	AZ12879988:AZ13150560	AZ12879988	AZ13150560	BCLXL:mc5.0	0.202946	0.173062	0.131477	0.143177	0.000207961	0.143177	333.68	3073.09	0.964246	7.98948	16.7094	0.320444	8.51159	-66.0821	resistance
HCC1143	Breast	AZ12879988:AZ13150560	AZ12879988	AZ13150560	BCLXL:mc5.0	0.281158	0.259078	0.882398	0.912117	0.882398	0.912117	316.018	319.527	0.00479553	102.639	103.383	0.00313679	-2.58912	-7.33557	resistance
HCC1806	Breast	AZ12879988:AZ13150560	AZ12879988	AZ13150560	BCLXL:mc5.0	0.272994	0.25711	0.98607	0.870263	0.98607	0.870263	1605.77	3546.62	0.344131	364.765	376.461	0.0137071	-11.9744	-21.3067	resistance
HCC1937	Breast	AZ12879988:AZ13150560	AZ12879988	AZ13150560	BCLXL:mc5.0	0.277062	0.2553	0.0673184	0.0290605	0.000164303	0.000162618	257.994	251.961	-0.0102767	307.25	294.578	-0.0182914	-7.79634	-17.6595	resistance
HCC38	Breast	AZ12879988:AZ13150560	AZ12879988	AZ13150560	BCLXL:mc5.0	0.254141	0.23228	0.916727	0.950955	0.916727	0.950955	878.488	3194.26	0.560634	247.286	255.852	0.0147898	-20.4552	-44.7876	resistance
HS578T	Breast	AZ12879988:AZ13150560	AZ12879988	AZ13150560	BCLXL:mc5.0	0.26348	0.240946	0.84102	0.000705	0.84102	0.000705047	2941	2944.94	0.00058192	1396.92	10000	0.854829	-6.57623	-52.4402	resistance
KU1919	Bladder	AZ12879988:AZ13150560	AZ12879988	AZ13150560	BCLXL:mc5.0	0.23507	0.219754	0.815789	0.0006285	0.000628476	0.000628485	3082.78	3080.44	-0.000329945	0	10000	0	-1.51342	-1.51483	resistance
MDAMB231	Breast	AZ12879988:AZ13150560	AZ12879988	AZ13150560	BCLXL:mc5.0	0.251966	0.229226	0.906939	0.919453	0.906939	0.919453	683.857	3143.88	0.662501	220.74	422.384	0.281827	-8.12269	-51.081	resistance
CALU6	Lung	AZ12879988:AZ13150560	AZ12879988	AZ13150560	BIK:1.0	0.25336	0.268318	0.931537	0.916058	0.931537	0.916058	1000.92	760.98	-0.119024	228.486	172.351	-0.122446	1.3436	20.4967	sensitivity
DMS114	Lung	AZ12879988:AZ13150560	AZ12879988	AZ13150560	BIK:1.0	0.252069	0.262263	0.012027	0.0048331	0	0	2.7366	2.73791	0.000207751	252.816	311.573	0.0907553	0.230946	8.07326	sensitivity
J82	Bladder	AZ12879988:AZ13150560	AZ12879988	AZ13150560	BIK:1.0	0.264033	0.264033	0.708281	0.755374	0.708281	0.755374	641.12	622.533	-0.0127772	133.491	124.412	-0.0305917	0.97668	5.6657	sensitivity
LOXIMVI	Skin	AZ12879988:AZ13150560	AZ12879988	AZ13150560	BIK:1.0	0.251115	0.329237	0.85472	0.870661	0.85472	0.870661	306.885	305.412	-0.00208902	132.912	122.176	-0.0365798	0.993467	6.69197	sensitivity
NCIH1563	Lung	AZ12879988:AZ13150560	AZ12879988	AZ13150560	BIK:1.0	0.26355	0.300382	0.853766	0.79374	0.853766	0.79374	871.024	601.359	-0.160896	270.157	193.699	-0.144488	-1.659	15.0632	sensitivity
NCIH2228	Lung	AZ12879988:AZ13150560	AZ12879988	AZ13150560	BIK:1.0	0.223702	0.327419	0.866187	0.0091426	0.866187	0	1299.33	8.86065	-2.16625	258.572	167.349	-0.188959	-12.7595	54.7333	sensitivity
NCIH460	Lung	AZ12879988:AZ13150560	AZ12879988	AZ13150560	BIK:1.0	0.235786	0.29779	0.844515	0.576244	0.844515	0.576244	530.977	32.2414	-1.21666	149.392	109.279	-0.135788	-3.07048	38.2016	sensitivity
NCIH838	Lung	AZ12879988:AZ13150560	AZ12879988	AZ13150560	BIK:1.0	0.242801	0.242801	0.951707	0.902245	0.951707	0.902245	940.237	678.862	-0.141456	239.156	214.435	-0.0473852	-2.71576	17.5819	sensitivity
SF539	Brain	AZ12879988:AZ13150560	AZ12879988	AZ13150560	BIK:1.0	0.161596	0.161596	0.915133	0.88558	0.915133	0.88558	2678.66	2838.8	0.0252172	626.04	609.14	-0.011885	2.60417	8.65879	sensitivity
UMUC3	Bladder	AZ12879988:AZ13150560	AZ12879988	AZ13150560	BIK:1.0	0.235996	0.235996	0.852275	0.835715	0.852275	0.835715	889.187	711.987	-0.0965207	176.723	153.199	-0.0620373	-7.4039	8.55724	sensitivity
BFTC905	Bladder	AZ12879988:AZ13150560	AZ12879988	AZ13150560	BIM:0.0	0.253527	0.238551	0.907007	0.960401	0.907007	0.858893	3074.59	3072.82	-0.000250526	3569.75	10000	0.447362	13.2139	-21.0054	resistance
CALU6	Lung	AZ12879988:AZ13150560	AZ12879988	AZ13150560	BIM:0.0	0.25336	0.238398	0.931537	0.939544	0.931537	0.939544	1000.92	2765.53	0.441382	228.486	234.249	0.0108188	-10.1782	-22.7579	resistance
ES2	Ovary	AZ12879988:AZ13150560	AZ12879988	AZ13150560	BIM:0.0	0.202946	0.173062	0.131477	0.143177	0.000207961	0.143177	333.68	3073.09	0.964246	7.98948	16.7094	0.320444	8.51173	-66.0826	resistance
HCC1143	Breast	AZ12879988:AZ13150560	AZ12879988	AZ13150560	BIM:0.0	0.281158	0.259078	0.882398	0.882566	0.882398	0.882566	316.018	294	-0.0313651	102.639	103.383	0.00313679	-2.73409	-6.67539	resistance
HCC1806	Breast	AZ12879988:AZ13150560	AZ12879988	AZ13150560	BIM:0.0	0.272994	0.25711	0.98607	0.870269	0.98607	0.870269	1605.77	3525.99	0.341597	364.765	376.473	0.0137208	-11.8711	-21.0958	resistance
HCC1937	Breast	AZ12879988:AZ13150560	AZ12879988	AZ13150560	BIM:0.0	0.277062	0.2553	0.0673184	0.02779	0.000164303	0.000163877	257.994	254.924	-0.00519897	307.25	284.741	-0.0330417	-8.26354	-16.9186	resistance
HCC38	Breast	AZ12879988:AZ13150560	AZ12879988	AZ13150560	BIM:0.0	0.254141	0.23228	0.916727	0.90518	0.916727	0.90518	878.488	3184.93	0.559363	247.286	258.406	0.019104	-21.8094	-43.9053	resistance
HS578T	Breast	AZ12879988:AZ13150560	AZ12879988	AZ13150560	BIM:0.0	0.26348	0.240946	0.84102	0.000705	0.84102	0.000705047	2941	2944.94	0.00058192	1396.92	10000	0.854829	-6.57627	-52.4402	resistance
KU1919	Bladder	AZ12879988:AZ13150560	AZ12879988	AZ13150560	BIM:0.0	0.23507	0.219754	0.815789	0.0006285	0.000628476	0.000628485	3082.78	3080.44	-0.000329945	0	10000	0	-1.51281	-1.51423	resistance
MDAMB231	Breast	AZ12879988:AZ13150560	AZ12879988	AZ13150560	BIM:0.0	0.251966	0.229226	0.906939	0.920103	0.906939	0.920103	683.857	3121.37	0.65938	220.74	417.188	0.276452	-7.35121	-49.5084	resistance
NCIH1563	Lung	AZ12879988:AZ13150560	AZ12879988	AZ13150560	BIM:0.0	0.26355	0.243	0.853766	0.911706	0.853766	0.911706	871.024	2377.29	0.436052	270.157	344.119	0.105092	-20.1439	-39.4448	resistance
NCIH1975	Lung	AZ12879988:AZ13150560	AZ12879988	AZ13150560	BIM:0.0	0.259736	0.250434	0.264331	0.942391	8.38631e-05	0.66675	61.8677	64.923	0.0209351	179.524	354.112	0.295019	-2.25594	-25.3996	resistance
NCIH2291	Lung	AZ12879988:AZ13150560	AZ12879988	AZ13150560	BIM:0.0	0.260935	0.245477	0.945256	0.178217	0.945256	0.178217	1547.45	3267.65	0.324618	324.79	358.926	0.0434017	-20.372	-33.5641	resistance
NCIH520	Lung	AZ12879988:AZ13150560	AZ12879988	AZ13150560	BIM:0.0	0.306188	0.292269	0.935224	0.935292	0.935224	0.935292	334.347	328.512	-0.0076469	174.51	174.278	-0.000577108	-1.444	-1.81278	resistance
NCIH522	Lung	AZ12879988:AZ13150560	AZ12879988	AZ13150560	BIM:0.0	0.260393	0.252819	0.292955	0.761271	0.0468964	0.761271	12.3707	12.3971	0.000924565	182.666	231.239	0.102403	1.20858	-1.69859	resistance
OV90	Ovary	AZ12879988:AZ13150560	AZ12879988	AZ13150560	BIM:0.0	0.257815	0.242614	0.926933	0.891163	0.926933	0.891163	637.504	633.308	-0.00286835	219.202	212.65	-0.0131797	-2.78646	-8.2679	resistance
TCCSUP	Bladder	AZ12879988:AZ13150560	AZ12879988	AZ13150560	BIM:0.0	0.24867	0.254545	0.798341	0.0057466	0.798341	0.00574662	2645.68	2528.04	-0.0197532	1815.8	10000	0.740933	-4.016	-54.0296	resistance
NCIH1975	Lung	AZ12879988:AZ13150560	AZ12879988	AZ13150560	BRD2:0.0	0.259736	0.259736	0.264331	0.261519	8.38631e-05	8.38631e-05	61.8677	26.8695	-0.362205	179.524	179.161	-0.000879476	2.13741	11.4862	sensitivity
SW900	Lung	AZ12879988:AZ13150560	AZ12879988	AZ13150560	BRD2:0.0	0.253695	0.253678	0.931967	0.0754257	0.931967	0.0111564	1370.11	132.977	-1.01298	369.935	371.061	0.00132038	-6.08936	28.4276	sensitivity
A549	Lung	AZ12879988:AZ13150560	AZ12879988	AZ13150560	BRD2:0.0	0.225109	0.225109	0.119208	0.0990445	0.000860434	0.00958068	40.9965	27.4103	-0.174834	157.633	157.634	2.58953e-06	1.83453	3.99894	sensitivity
CAL120	Breast	AZ12879988:AZ13150560	AZ12879988	AZ13150560	BRD2:0.0	0.26406	0.256783	0.888458	0.440794	0.888458	0.440794	681.732	124.837	-0.737269	200.754	200.566	-0.000407361	-2.47968	15.8774	sensitivity
HCC1500	Breast	AZ12879988:AZ13150560	AZ12879988	AZ13150560	BRD2:0.0	0.337122	0.337122	0.809736	0.587028	0.809736	0.0172549	1079.14	402.07	-0.428775	237.56	286.849	0.0818808	-1.58074	6.28948	sensitivity
HCC1937	Breast	AZ12879988:AZ13150560	AZ12879988	AZ13150560	BRD2:0.0	0.277062	0.277062	0.0673184	0.0625002	0.000164303	0.012055	257.994	136.414	-0.27675	307.25	307.555	0.000430718	1.69341	9.02146	sensitivity
HCC70	Breast	AZ12879988:AZ13150560	AZ12879988	AZ13150560	BRD2:0.0	0.275258	0.275911	0.329366	0.339178	0	0.000441014	55.8748	27.3694	-0.309951	245.543	245.578	6.16343e-05	0.282656	8.25859	sensitivity
HT1197	Bladder	AZ12879988:AZ13150560	AZ12879988	AZ13150560	BRD2:0.0	0.261232	0.256375	0.880424	0.874108	0.880424	0	1265.28	438.407	-0.460309	239.39	237.299	-0.00381094	-5.36682	9.55337	sensitivity
MDAMB231	Breast	AZ12879988:AZ13150560	AZ12879988	AZ13150560	BRD2:0.0	0.251966	0.251966	0.906939	0.521909	0.906939	0.521909	683.857	147.708	-0.665562	220.74	220.754	2.78867e-05	-3.24951	11.4517	sensitivity
NCIH1975	Lung	AZ12879988:AZ13150560	AZ12879988	AZ13150560	BRD2:mc0.3	0.259736	0.259736	0.264331	0.276874	8.38631e-05	8.38631e-05	61.8677	42.915	-0.158854	179.524	179.489	-8.31943e-05	0.763499	7.63026	sensitivity
SW900	Lung	AZ12879988:AZ13150560	AZ12879988	AZ13150560	BRD2:mc0.3	0.253695	0.253695	0.931967	0.656176	0.931967	0.354	1370.11	700.576	-0.291299	369.935	371.063	0.00132241	-2.50338	10.6494	sensitivity
C32	Skin	AZ12879988:AZ13150560	AZ12879988	AZ13150560	BRD2:mc0.3	0.220429	0.220429	0.247687	0.25965	0.00123445	0.00123445	64.9035	37.2801	-0.240791	380.929	382.909	0.00225143	-1.18522	6.54884	sensitivity
BFTC905	Bladder	AZ12879988:AZ13150560	AZ12879988	AZ13150560	C_ATR:mc0.3	0.253527	0.216643	0.907007	0.880528	0.907007	0.880528	3074.59	2679.01	-0.0598129	3569.75	1308.2	-0.435963	-2.17335	12.9092	sensitivity
CALU3	Lung	AZ12879988:AZ13150560	AZ12879988	AZ13150560	C_ATR:mc0.3	0.264382	0.208869	0.792228	0.815823	0.792228	0.815823	816.979	706.426	-0.0631443	218.856	223.37	0.00886511	-1.9481	4.13523	sensitivity
HCC1187	Breast	AZ12879988:AZ13150560	AZ12879988	AZ13150560	C_ATR:mc0.3	0.233922	0.224026	0.891945	0.754764	0.891945	0.754764	859.177	572.554	-0.176266	247.545	199.528	-0.0936515	-3.79084	8.68676	sensitivity
HCC1806	Breast	AZ12879988:AZ13150560	AZ12879988	AZ13150560	C_ATR:mc0.3	0.272994	0.221207	0.98607	0.879075	0.98607	0.879075	1605.77	817.109	-0.293404	364.765	213.957	-0.231687	1.50326	18.8367	sensitivity
HCC1937	Breast	AZ12879988:AZ13150560	AZ12879988	AZ13150560	C_ATR:mc0.3	0.277062	0.296346	0.0673184	0.346415	0.000164303	0.346415	257.994	240.662	-0.0302025	307.25	150.338	-0.310424	6.37929	22.6499	sensitivity
HCC70	Breast	AZ12879988:AZ13150560	AZ12879988	AZ13150560	C_ATR:mc0.3	0.275258	0.264875	0.329366	0.0652381	0	0.000991388	55.8748	60.3802	0.0336783	245.543	266.539	0.035634	0.598051	4.26249	sensitivity
HS578T	Breast	AZ12879988:AZ13150560	AZ12879988	AZ13150560	C_ATR:mc0.3	0.26348	0.206324	0.84102	0.480559	0.84102	0.480559	2941	669.915	-0.642475	1396.92	261.346	-0.727956	-5.60356	57.5674	sensitivity
HT1376	Bladder	AZ12879988:AZ13150560	AZ12879988	AZ13150560	C_ATR:mc0.3	0.162289	0.143067	0.961237	0.969068	0.961237	0.969068	876.188	682.388	-0.108566	242.711	245.528	0.00501291	-3.55451	4.28475	sensitivity
KU1919	Bladder	AZ12879988:AZ13150560	AZ12879988	AZ13150560	C_ATR:mc0.3	0.23507	0.198018	0.815789	0.761768	0.000628476	0.761768	3082.78	2869.87	-0.0310808	0	1241.05	0	6.72972	55.3702	sensitivity
MDAMB157	Breast	AZ12879988:AZ13150560	AZ12879988	AZ13150560	C_ATR:mc0.3	0.231822	0.211204	0.96295	0.672687	0.96295	0.672687	1576.82	605.894	-0.415385	385.971	231.041	-0.222866	-1.79277	20.0837	sensitivity
MDAMB175VII	Breast	AZ12879988:AZ13150560	AZ12879988	AZ13150560	C_ATR:mc0.3	0.246333	0.222502	0.837267	0.857517	0.837267	0.857517	1531.57	1289.64	-0.074667	261.303	269.79	0.0138824	2.15535	7.68573	sensitivity
MDAMB231	Breast	AZ12879988:AZ13150560	AZ12879988	AZ13150560	C_ATR:mc0.3	0.251966	0.316334	0.906939	0.381724	0.906939	0.381724	683.857	235.261	-0.463415	220.74	111.3	-0.297387	-5.10214	23.0648	sensitivity
NCIH1437	Lung	AZ12879988:AZ13150560	AZ12879988	AZ13150560	C_ATR:mc0.3	0.248625	0.222387	0.425416	0.16945	0.425416	0	17.4242	17.5078	0.00207742	668.452	378.577	-0.246917	-3.25957	5.95937	sensitivity
NCIH1793	Lung	AZ12879988:AZ13150560	AZ12879988	AZ13150560	C_ATR:mc0.3	0.24367	0.222709	0.894823	0.899174	0.894823	0.899174	845.773	674.662	-0.0981674	240.089	186.701	-0.109225	-5.62572	10.824	sensitivity
NCIH2085	Lung	AZ12879988:AZ13150560	AZ12879988	AZ13150560	C_ATR:mc0.3	0.243084	0.279157	0.96145	0.692243	0.96145	0.692243	884.336	561.662	-0.197142	222.734	164.883	-0.130609	-4.23315	15.0361	sensitivity
NCIH2170	Lung	AZ12879988:AZ13150560	AZ12879988	AZ13150560	C_ATR:mc0.3	0.240262	0.231824	0.682706	0.363448	0.682706	0.363448	243.116	134.828	-0.256033	80.3119	58.9306	-0.134439	1.26861	11.5036	sensitivity
NCIH2291	Lung	AZ12879988:AZ13150560	AZ12879988	AZ13150560	C_ATR:mc0.3	0.260935	0.235251	0.945256	0.605837	0.945256	0.605837	1547.45	544.547	-0.453583	324.79	260.18	-0.096329	-2.74607	21.9954	sensitivity
OV90	Ovary	AZ12879988:AZ13150560	AZ12879988	AZ13150560	C_ATR:mc0.3	0.257815	0.244196	0.926933	0.644233	0.926933	0.644233	637.504	273.772	-0.367094	219.202	131.837	-0.220806	-2.03189	17.6394	sensitivity
OVCAR4	Ovary	AZ12879988:AZ13150560	AZ12879988	AZ13150560	C_ATR:mc0.3	0.288231	0.214575	0.750441	0.700847	0.750441	0.700847	575.823	366.175	-0.1966	148.858	155.382	0.0186287	-2.02082	5.16554	sensitivity
RT4	Bladder	AZ12879988:AZ13150560	AZ12879988	AZ13150560	C_ATR:mc0.3	0.270715	0.217022	0.902173	0.908862	0.902173	0.908862	1322.95	1316.56	-0.00210534	344.808	371.825	0.0327614	-2.38667	3.49984	sensitivity
SF295	Brain	AZ12879988:AZ13150560	AZ12879988	AZ13150560	C_ATR:mc0.3	0.230975	0.205998	0.849784	0.696261	0.849784	0.696261	654.471	427.275	-0.185183	143.603	135.938	-0.0238233	-0.97764	4.95958	sensitivity
SF539	Brain	AZ12879988:AZ13150560	AZ12879988	AZ13150560	C_ATR:mc0.3	0.161596	0.134346	0.915133	0.934971	0.915133	0.934971	2678.66	1415.36	-0.277051	626.04	627.279	0.000858721	-1.81218	7.3535	sensitivity
SNB75	Brain	AZ12879988:AZ13150560	AZ12879988	AZ13150560	C_ATR:mc0.3	0.234201	0.213368	0.910317	0.747286	0.910317	0.747286	892.248	640.795	-0.143766	243.399	210.032	-0.064034	-2.33251	9.96978	sensitivity
SW900	Lung	AZ12879988:AZ13150560	AZ12879988	AZ13150560	C_ATR:mc0.3	0.253695	0.215106	0.931967	0.71604	0.931967	0.71604	1370.11	793.266	-0.237335	369.935	221.939	-0.221891	-2.55061	14.714	sensitivity
TCCSUP	Bladder	AZ12879988:AZ13150560	AZ12879988	AZ13150560	C_ATR:mc0.3	0.24867	0.211262	0.798341	0.723474	0.798341	0.723474	2645.68	1227.17	-0.333631	1815.8	484.777	-0.573525	6.29592	47.6671	sensitivity
NCIH1703	Lung	AZ12879988:AZ13150560	AZ12879988	AZ13150560	C_LAMTOR:0.0	0.237693	0.248305	0.110634	0.0586217	0.0109816	0.011164	63.1723	63.9122	0.00505689	201.274	154.815	-0.113976	3.79373	10.7158	sensitivity
NCIH1975	Lung	AZ12879988:AZ13150560	AZ12879988	AZ13150560	C_LAMTOR:0.0	0.259736	0.276318	0.264331	0.0730041	8.38631e-05	0.0730041	61.8677	68.3347	0.0431775	179.524	136.593	-0.118694	3.75314	14.1347	sensitivity
NCIH2122	Lung	AZ12879988:AZ13150560	AZ12879988	AZ13150560	C_LAMTOR:0.0	0.168095	0.196632	0.870821	0.0266635	0.870821	0.016278	727.013	10.557	-1.838	142.253	144.375	0.00643181	-8.42573	27.7851	sensitivity
NCIH2170	Lung	AZ12879988:AZ13150560	AZ12879988	AZ13150560	C_LAMTOR:0.0	0.240262	0.254336	0.682706	0.407591	0.682706	0.407591	243.116	53.2215	-0.659727	80.3119	26.6631	-0.47887	0.616755	28.0816	sensitivity
NCIH226	Lung	AZ12879988:AZ13150560	AZ12879988	AZ13150560	C_LAMTOR:0.0	0.257488	0.267275	0.859108	0.854135	0.859108	0.854135	605.704	582.54	-0.0169348	160.742	178.079	0.0444855	-2.57582	5.41943	sensitivity
NCIH460	Lung	AZ12879988:AZ13150560	AZ12879988	AZ13150560	C_LAMTOR:0.0	0.235786	0.25545	0.844515	0.708995	0.844515	0.708995	530.977	334.272	-0.200975	149.392	76.837	-0.288756	-3.38839	5.4824	sensitivity
NCIH838	Lung	AZ12879988:AZ13150560	AZ12879988	AZ13150560	C_LAMTOR:0.0	0.242801	0.253281	0.951707	0.484054	0.951707	0.484054	940.237	230.12	-0.611284	239.156	170.599	-0.146706	-8.29781	29.0518	sensitivity
OV90	Ovary	AZ12879988:AZ13150560	AZ12879988	AZ13150560	C_LAMTOR:0.0	0.257815	0.267044	0.926933	0.506	0.926933	0.506	637.504	303.874	-0.32179	219.202	109.73	-0.30052	-3.57893	14.2382	sensitivity
OVCAR4	Ovary	AZ12879988:AZ13150560	AZ12879988	AZ13150560	C_LAMTOR:0.0	0.288231	0.306259	0.750441	0.796309	0.750441	0.796309	575.823	578.693	0.00215918	148.858	153.621	0.0136766	0.330578	3.55198	sensitivity
RPMI7951	Skin	AZ12879988:AZ13150560	AZ12879988	AZ13150560	C_LAMTOR:0.0	0.233865	0.244191	0.839475	0.914396	0.839475	0.914396	939.966	631.01	-0.173076	258.21	133.914	-0.285146	2.47904	26.6073	sensitivity
RT4	Bladder	AZ12879988:AZ13150560	AZ12879988	AZ13150560	C_LAMTOR:0.0	0.270715	0.290451	0.902173	0.899823	0.902173	0.899823	1322.95	628.066	-0.323539	344.808	226.487	-0.182534	-4.91343	24.6026	sensitivity
SF295	Brain	AZ12879988:AZ13150560	AZ12879988	AZ13150560	C_LAMTOR:0.0	0.230975	0.241105	0.849784	0.859703	0.849784	0.859703	654.471	335.663	-0.289987	143.603	138.612	-0.0153639	2.30251	16.2217	sensitivity
SKMES1	Lung	AZ12879988:AZ13150560	AZ12879988	AZ13150560	C_LAMTOR:0.0	0.252873	0.263521	0.886056	0.924081	0.886056	0.924081	1523.52	678.113	-0.351545	252.833	175.243	-0.159192	-9.10442	27.6697	sensitivity
TCCSUP	Bladder	AZ12879988:AZ13150560	AZ12879988	AZ13150560	C_LAMTOR:0.0	0.24867	0.277601	0.798341	0.191264	0.798341	0.0216667	2645.68	381.743	-0.840767	1815.8	1611.47	-0.0518448	-3.08465	42.2329	sensitivity
UACC62	Skin	AZ12879988:AZ13150560	AZ12879988	AZ13150560	C_LAMTOR:0.0	0.215812	0.23571	0.859449	0.751178	0.859449	0.751178	882.391	883.015	0.000306616	180.923	182.029	0.00264575	1.25243	3.51019	sensitivity
UACC812	Breast	AZ12879988:AZ13150560	AZ12879988	AZ13150560	C_LAMTOR:0.0	0.358413	0.376969	0.0160522	0.0170524	0	0	0.53181	0.53108	-0.000596497	239.824	364.129	0.181363	3.11871	6.97163	sensitivity
UMUC3	Bladder	AZ12879988:AZ13150560	AZ12879988	AZ13150560	C_LAMTOR:0.0	0.235996	0.243747	0.852275	0.828676	0.852275	0.828676	889.187	890.283	0.000535081	176.723	183.879	0.017239	-3.90217	4.42789	sensitivity
A2780	Ovary	AZ12879988:AZ13150560	AZ12879988	AZ13150560	C_LAMTOR:0.0	0.270356	0.281056	0.0268158	0.025923	0.0268158	9.35315e-07	36.779	36.4666	-0.00370391	148.337	79.5377	-0.270678	0.505323	8.61002	sensitivity
BFTC905	Bladder	AZ12879988:AZ13150560	AZ12879988	AZ13150560	C_LAMTOR:0.0	0.253527	0.271632	0.907007	0.0224493	0.907007	0	3074.59	165.69	-1.26849	3569.75	1577.35	-0.354711	-5.39886	60.6804	sensitivity
CAL120	Breast	AZ12879988:AZ13150560	AZ12879988	AZ13150560	C_LAMTOR:0.0	0.26406	0.273124	0.888458	0.819033	0.888458	0.819033	681.732	579.036	-0.0709081	200.754	173.09	-0.064392	1.04813	8.53226	sensitivity
CALU3	Lung	AZ12879988:AZ13150560	AZ12879988	AZ13150560	C_LAMTOR:0.0	0.264382	0.273426	0.792228	0.922671	0.792228	0.922671	816.979	820.779	0.00201532	218.856	187.243	-0.0677535	-18.9393	8.83727	sensitivity
CALU6	Lung	AZ12879988:AZ13150560	AZ12879988	AZ13150560	C_LAMTOR:0.0	0.25336	0.262429	0.931537	0.924267	0.931537	0.924267	1000.92	649.003	-0.18815	228.486	159.994	-0.154757	-2.20819	20.6457	sensitivity
DMS114	Lung	AZ12879988:AZ13150560	AZ12879988	AZ13150560	C_LAMTOR:0.0	0.252069	0.26482	0.012027	0.0064435	0	0	2.7366	2.73619	-6.47096e-05	252.816	209.808	-0.0809824	0.263047	9.0932	sensitivity
EKVX	Lung	AZ12879988:AZ13150560	AZ12879988	AZ13150560	C_LAMTOR:0.0	0.225855	0.261651	0.831801	0.09446	0.831801	0	597.112	120.678	-0.694427	155.126	83.7388	-0.267759	-3.863	22.6295	sensitivity
HCC1395	Breast	AZ12879988:AZ13150560	AZ12879988	AZ13150560	C_LAMTOR:0.0	0.239405	0.256073	0.854221	0.883586	0.854221	0.883585	693.129	610.11	-0.055406	122.68	146.996	0.0785304	-15.4649	18.1467	sensitivity
HCC1428	Breast	AZ12879988:AZ13150560	AZ12879988	AZ13150560	C_LAMTOR:0.0	0.195622	0.195622	0.903366	0.891722	0.903366	0.891722	930.088	899.379	-0.0145813	212.662	227.4	0.0290987	0.663576	3.11261	sensitivity
HCC70	Breast	AZ12879988:AZ13150560	AZ12879988	AZ13150560	C_LAMTOR:0.0	0.275258	0.284507	0.329366	0.292993	0	0.292993	55.8748	58.0856	0.0168523	245.543	218.341	-0.0509922	1.10979	7.24261	sensitivity
HS578T	Breast	AZ12879988:AZ13150560	AZ12879988	AZ13150560	C_LAMTOR:0.0	0.26348	0.274043	0.84102	0.918942	0.84102	0.918942	2941	2585.83	-0.0558941	1396.92	948.011	-0.168358	-2.22838	14.4209	sensitivity
HT1197	Bladder	AZ12879988:AZ13150560	AZ12879988	AZ13150560	C_LAMTOR:0.0	0.261232	0.27195	0.880424	0.849921	0.880424	0.849921	1265.28	600.099	-0.323963	239.39	235.187	-0.00769314	-6.25947	16.6233	sensitivity
MDAMB175VII	Breast	AZ12879988:AZ13150560	AZ12879988	AZ13150560	C_LAMTOR:0.0	0.246333	0.258731	0.837267	0.921858	0.837267	0.921858	1531.57	668.801	-0.359839	261.303	191.062	-0.13597	-5.86502	27.8795	sensitivity
BT549	Breast	AZ12879988:AZ13150560	AZ12879988	AZ13150560	C_LAMTOR:1.0	0.246086	0.244705	0.931118	0.906982	0.931118	0.906982	1342.43	1383.29	0.0130208	581.822	630.188	0.03468	1.27734	-5.93806	resistance
LOXIMVI	Skin	AZ12879988:AZ13150560	AZ12879988	AZ13150560	C_LAMTOR:1.0	0.251115	0.249403	0.85472	0.815912	0.85472	0.815912	306.885	865.947	0.450516	132.912	173.384	0.115443	-1.66399	-24.8019	resistance
NCIH838	Lung	AZ12879988:AZ13150560	AZ12879988	AZ13150560	C_LAMTOR:1.0	0.242801	0.233822	0.951707	0.919728	0.951707	0.919728	940.237	952.053	0.00542367	239.156	316.454	0.121629	-1.52782	-0.899151	resistance
SW780	Bladder	AZ12879988:AZ13150560	AZ12879988	AZ13150560	C_LAMTOR:1.0	0.254936	0.242179	0.938216	0.75376	0.938216	0.75376	1359.29	1464.66	0.0324234	367.067	372.154	0.00597701	0.509924	-8.53234	resistance
BT549	Breast	AZ12879988:AZ13150560	AZ12879988	AZ13150560	C_LAMTOR:mc5.0	0.246086	0.244705	0.931118	0.906982	0.931118	0.906982	1342.43	1383.29	0.0130208	581.822	630.188	0.03468	1.27647	-5.93893	resistance
LOXIMVI	Skin	AZ12879988:AZ13150560	AZ12879988	AZ13150560	C_LAMTOR:mc5.0	0.251115	0.249403	0.85472	0.815912	0.85472	0.815912	306.885	866.223	0.450655	132.912	173.384	0.115443	-1.05108	-24.1172	resistance
NCIH838	Lung	AZ12879988:AZ13150560	AZ12879988	AZ13150560	C_LAMTOR:mc5.0	0.242801	0.233822	0.951707	0.919728	0.951707	0.919728	940.237	952.053	0.00542367	239.156	316.454	0.121629	-1.52772	-0.899052	resistance
SW780	Bladder	AZ12879988:AZ13150560	AZ12879988	AZ13150560	C_LAMTOR:mc5.0	0.254936	0.242179	0.938216	0.751478	0.938216	0.751477	1359.29	1464.66	0.0324234	367.067	356.784	-0.0123399	0.83192	-8.58222	resistance
T24	Bladder	AZ12879988:AZ13150560	AZ12879988	AZ13150560	C_LAMTOR:mc5.0	0.244973	0.244973	0.603615	0.827826	0.603615	0.827826	312.107	365.762	0.0688943	84.9762	130.458	0.186173	0.234199	-12.8792	resistance
NCIH1563	Lung	AZ12879988:AZ13150560	AZ12879988	AZ13150560	C_MTORC1:1.0	0.26355	0.264169	0.853766	0.817315	0.853766	0.817315	871.024	871.472	0.00022336	270.157	267.781	-0.00383666	1.63517	-5.33104	resistance
NCIH2228	Lung	AZ12879988:AZ13150560	AZ12879988	AZ13150560	C_MTORC1:1.0	0.223702	0.223702	0.866187	0.875443	0.866187	0.875443	1299.33	1311.32	0.00399216	258.572	260.335	0.00295214	-2.0705	-2.81777	resistance
NCIH226	Lung	AZ12879988:AZ13150560	AZ12879988	AZ13150560	C_MTORC1:1.0	0.257488	0.248728	0.859108	0.839289	0.859108	0.839289	605.704	603.704	-0.00143659	160.742	166.665	0.0157155	-2.30279	-0.775723	resistance
NCIH2291	Lung	AZ12879988:AZ13150560	AZ12879988	AZ13150560	C_MTORC1:1.0	0.260935	0.251533	0.945256	0.945293	0.945256	0.945293	1547.45	1536.25	-0.00315585	324.79	371.604	0.0584782	1.27143	-1.93521	resistance
NCIH520	Lung	AZ12879988:AZ13150560	AZ12879988	AZ13150560	C_MTORC1:1.0	0.306188	0.268377	0.935224	0.921133	0.935224	0.921133	334.347	911.124	0.43538	174.51	238.571	0.135798	5.85793	-26.4084	resistance
NCIH522	Lung	AZ12879988:AZ13150560	AZ12879988	AZ13150560	C_MTORC1:1.0	0.260393	0.23995	0.292955	0.0462508	0.0468964	0.0462508	12.3707	12.5331	0.00566463	182.666	145.026	-0.100213	-1.45715	-2.81042	resistance
SF268	Brain	AZ12879988:AZ13150560	AZ12879988	AZ13150560	C_MTORC1:1.0	0.234363	0.234576	0.84106	0.843048	0.84106	0.843048	297.163	303.934	0.00978446	136.619	135.52	-0.00350984	-1.52317	-0.533308	resistance
SW780	Bladder	AZ12879988:AZ13150560	AZ12879988	AZ13150560	C_MTORC1:1.0	0.254936	0.234555	0.938216	0.815101	0.938216	0.815101	1359.29	1481.54	0.0374005	367.067	386.76	0.0226958	-2.96686	-7.11282	resistance
T24	Bladder	AZ12879988:AZ13150560	AZ12879988	AZ13150560	C_MTORC1:1.0	0.244973	0.225602	0.603615	0.853666	0.603615	0.853666	312.107	372.599	0.076938	84.9762	134.047	0.19796	1.11873	-15.6413	resistance
VMCUB1	Bladder	AZ12879988:AZ13150560	AZ12879988	AZ13150560	C_MTORC1:1.0	0.256525	0.236167	0.906073	0.863913	0.906073	0.863913	943.238	1362.41	0.159687	253.387	311.264	0.0893448	2.4415	-14.6519	resistance
BT549	Breast	AZ12879988:AZ13150560	AZ12879988	AZ13150560	C_MTORC1:1.0	0.246086	0.226518	0.931118	0.907845	0.931118	0.907845	1342.43	1383.88	0.0132064	581.822	650.174	0.0482394	0.668247	-5.22253	resistance
CALU6	Lung	AZ12879988:AZ13150560	AZ12879988	AZ13150560	C_MTORC1:1.0	0.25336	0.242866	0.931537	0.838241	0.931537	0.838241	1000.92	996.71	-0.00182868	228.486	237.64	0.0170606	2.30991	-4.18638	resistance
EKVX	Lung	AZ12879988:AZ13150560	AZ12879988	AZ13150560	C_MTORC1:1.0	0.225855	0.216439	0.831801	0.851971	0.831801	0.851971	597.112	603.938	0.00493645	155.126	153.613	-0.00425725	-1.43488	-2.15041	resistance
HCC1143	Breast	AZ12879988:AZ13150560	AZ12879988	AZ13150560	C_MTORC1:1.0	0.281158	0.23577	0.882398	0.867309	0.882398	0.867309	316.018	601.182	0.279294	102.639	151.32	0.168583	0.598492	-12.5465	resistance
HCC1806	Breast	AZ12879988:AZ13150560	AZ12879988	AZ13150560	C_MTORC1:1.0	0.272994	0.271147	0.98607	0.962498	0.98607	0.962498	1605.77	1616.68	0.00293911	364.765	380.274	0.0180841	2.3555	-4.04824	resistance
HCC1937	Breast	AZ12879988:AZ13150560	AZ12879988	AZ13150560	C_MTORC1:1.0	0.277062	0.250271	0.0673184	0.0583976	0.000164303	0.000138276	257.994	257.847	-0.000247315	307.25	342.832	0.0475897	0.235434	-2.84981	resistance
HCC38	Breast	AZ12879988:AZ13150560	AZ12879988	AZ13150560	C_MTORC1:1.0	0.254141	0.245172	0.916727	0.850488	0.916727	0.850488	878.488	876.41	-0.00102856	247.286	284.489	0.0608663	0.67089	-4.92651	resistance
HCC70	Breast	AZ12879988:AZ13150560	AZ12879988	AZ13150560	C_MTORC1:1.0	0.275258	0.245826	0.329366	0.0179435	0	0	55.8748	57.6254	0.0133977	245.543	362.602	0.169303	-2.3827	-1.67463	resistance
MDAMB231	Breast	AZ12879988:AZ13150560	AZ12879988	AZ13150560	C_MTORC1:1.0	0.251966	0.24303	0.906939	0.907081	0.906939	0.907081	683.857	680.558	-0.00209992	220.74	209.787	-0.0221017	-1.9732	-0.793665	resistance
NCIH1793	Lung	AZ12879988:AZ13150560	AZ12879988	AZ13150560	C_MTORC1:mc5.0	0.24367	0.234565	0.894823	0.883709	0.894823	0.883708	845.773	837.868	-0.00407794	240.089	238.988	-0.00199567	-1.25571	-0.802403	resistance
NCIH2228	Lung	AZ12879988:AZ13150560	AZ12879988	AZ13150560	C_MTORC1:mc5.0	0.223702	0.214588	0.866187	0.863333	0.866187	0.863333	1299.33	1266.84	-0.0109972	258.572	260.238	0.00278889	-1.09046	-2.03764	resistance
NCIH2291	Lung	AZ12879988:AZ13150560	AZ12879988	AZ13150560	C_MTORC1:mc5.0	0.260935	0.251363	0.945256	0.945062	0.945256	0.945062	1547.45	1504.16	-0.0123245	324.79	359.835	0.0445012	0.382734	-1.53825	resistance
NCIH520	Lung	AZ12879988:AZ13150560	AZ12879988	AZ13150560	C_MTORC1:mc5.0	0.306188	0.268345	0.935224	0.904088	0.935224	0.904088	334.347	906.434	0.433138	174.51	238.082	0.134907	5.22714	-27.8028	resistance
NCIH838	Lung	AZ12879988:AZ13150560	AZ12879988	AZ13150560	C_MTORC1:mc5.0	0.242801	0.224714	0.951707	0.930915	0.951707	0.930915	940.237	953.526	0.00609498	239.156	316.548	0.121758	-2.5108	-2.56159	resistance
OV90	Ovary	AZ12879988:AZ13150560	AZ12879988	AZ13150560	C_MTORC1:mc5.0	0.257815	0.254482	0.926933	0.883896	0.926933	0.883896	637.504	693.55	0.0365946	219.202	300.4	0.136856	0.717936	-6.64956	resistance
SF268	Brain	AZ12879988:AZ13150560	AZ12879988	AZ13150560	C_MTORC1:mc5.0	0.234363	0.225471	0.84106	0.83384	0.84106	0.83384	297.163	270.406	-0.0409781	136.619	135.03	-0.00508163	-2.78004	-1.25614	resistance
SW780	Bladder	AZ12879988:AZ13150560	AZ12879988	AZ13150560	C_MTORC1:mc5.0	0.254936	0.229182	0.938216	0.821386	0.938216	0.821386	1359.29	1441.69	0.0255605	367.067	380.516	0.0156276	-1.34584	-10.09	resistance
TCCSUP	Bladder	AZ12879988:AZ13150560	AZ12879988	AZ13150560	C_MTORC1:mc5.0	0.24867	0.244961	0.798341	0.825855	0.798341	0.825855	2645.68	3791.48	0.156271	1815.8	1828.51	0.00302944	0.724584	-8.16558	resistance
BFTC905	Bladder	AZ12879988:AZ13150560	AZ12879988	AZ13150560	C_MTORC1:mc5.0	0.253527	0.226118	0.907007	0.902973	0.907007	0.902973	3074.59	6128.91	0.299596	3569.75	3551.02	-0.00228435	4.58347	-6.7719	resistance
BT549	Breast	AZ12879988:AZ13150560	AZ12879988	AZ13150560	C_MTORC1:mc5.0	0.246086	0.235641	0.931118	0.907417	0.931118	0.907418	1342.43	3188.16	0.375647	581.822	634.145	0.0373986	2.65547	-16.1458	resistance
CALU6	Lung	AZ12879988:AZ13150560	AZ12879988	AZ13150560	C_MTORC1:mc5.0	0.25336	0.235035	0.931537	0.922128	0.931537	0.922128	1000.92	997.93	-0.00129737	228.486	229.823	0.00253486	-1.01564	-5.20921	resistance
HCC1143	Breast	AZ12879988:AZ13150560	AZ12879988	AZ13150560	C_MTORC1:mc5.0	0.281158	0.244789	0.882398	0.867216	0.882398	0.867216	316.018	594.129	0.274169	102.639	151.357	0.168689	0.243167	-13.2405	resistance
HCC1937	Breast	AZ12879988:AZ13150560	AZ12879988	AZ13150560	C_MTORC1:mc5.0	0.277062	0.250213	0.0673184	0.0585011	0.000164303	0.000147982	257.994	232.313	-0.0455371	307.25	328.758	0.0293836	-1.48568	-4.36634	resistance
HCC38	Breast	AZ12879988:AZ13150560	AZ12879988	AZ13150560	C_MTORC1:mc5.0	0.254141	0.244934	0.916727	0.924662	0.916727	0.924662	878.488	872.698	-0.00287219	247.286	266.049	0.031762	0.765854	-1.92923	resistance
KU1919	Bladder	AZ12879988:AZ13150560	AZ12879988	AZ13150560	C_MTORC1:mc5.0	0.23507	0.225873	0.815789	0.826312	0.000628476	0.82351	3082.78	7837.18	0.405217	0	10000	0	2.44897	-19.4521	resistance
LOXIMVI	Skin	AZ12879988:AZ13150560	AZ12879988	AZ13150560	C_MTORC1:mc5.0	0.251115	0.231097	0.85472	0.82855	0.85472	0.82855	306.885	855.627	0.445309	132.912	172.451	0.113101	-1.44599	-24.0239	resistance
MDAMB231	Breast	AZ12879988:AZ13150560	AZ12879988	AZ13150560	C_MTORC1:mc5.0	0.251966	0.242862	0.906939	0.907507	0.906939	0.907507	683.857	669.544	-0.00918561	220.74	211.731	-0.0180968	0.398331	-3.36658	resistance
A2780	Ovary	AZ12879988:AZ13150560	AZ12879988	AZ13150560	C_MTORC2:0.0	0.270356	0.277747	0.0268158	0.605734	0.0268158	0.605734	36.779	39.212	0.0278193	148.337	68.8543	-0.33332	0.778114	6.07821	sensitivity
BFTC905	Bladder	AZ12879988:AZ13150560	AZ12879988	AZ13150560	C_MTORC2:0.0	0.253527	0.269969	0.907007	0.933865	0.907007	0.933865	3074.59	3122.57	0.00672488	3569.75	1414.83	-0.401932	2.15652	14.4687	sensitivity
BT20	Breast	AZ12879988:AZ13150560	AZ12879988	AZ13150560	C_MTORC2:0.0	0.189591	0.189591	0.914961	0.84269	0.914961	0.84269	1104.46	296.085	-0.571736	307.665	111.385	-0.441249	-6.45949	29.4001	sensitivity
BT549	Breast	AZ12879988:AZ13150560	AZ12879988	AZ13150560	C_MTORC2:0.0	0.246086	0.246086	0.931118	0.942876	0.931118	0.942876	1342.43	1256.16	-0.0288471	581.822	296.984	-0.292057	1.77233	13.5866	sensitivity
C32	Skin	AZ12879988:AZ13150560	AZ12879988	AZ13150560	C_MTORC2:0.0	0.220429	0.220429	0.247687	0.747941	0.00123445	0.747941	64.9035	64.9455	0.000281146	380.929	160.375	-0.375707	1.54672	7.90342	sensitivity
CAL120	Breast	AZ12879988:AZ13150560	AZ12879988	AZ13150560	C_MTORC2:0.0	0.26406	0.2505	0.888458	0.810029	0.888458	0.810029	681.732	200.19	-0.532172	200.754	66.5021	-0.479829	0.444474	27.3149	sensitivity
CALU3	Lung	AZ12879988:AZ13150560	AZ12879988	AZ13150560	C_MTORC2:0.0	0.264382	0.265289	0.792228	0.863593	0.792228	0.863593	816.979	259.426	-0.498197	218.856	80.1799	-0.436093	-5.31792	22.6259	sensitivity
CALU6	Lung	AZ12879988:AZ13150560	AZ12879988	AZ13150560	C_MTORC2:0.0	0.25336	0.25336	0.931537	0.910994	0.931537	0.910994	1000.92	406.698	-0.391126	228.486	133.075	-0.234763	-3.56422	21.596	sensitivity
CAOV3	Ovary	AZ12879988:AZ13150560	AZ12879988	AZ13150560	C_MTORC2:0.0	0.178024	0.178024	0.935245	0.84558	0.935245	0.84558	884.725	287.538	-0.488113	232.317	94.3125	-0.391512	-6.23724	25.6941	sensitivity
DU4475	Breast	AZ12879988:AZ13150560	AZ12879988	AZ13150560	C_MTORC2:0.0	0.182669	0.190953	0.923145	0.81268	0.923145	0.81268	1063.38	565.956	-0.273906	306.311	141.379	-0.335776	-3.44535	22.0783	sensitivity
HCC1187	Breast	AZ12879988:AZ13150560	AZ12879988	AZ13150560	C_MTORC2:0.0	0.233922	0.233922	0.891945	0.491643	0.891945	0.491643	859.177	283.701	-0.481222	247.545	93.3377	-0.423598	-7.22902	22.2413	sensitivity
HCC1395	Breast	AZ12879988:AZ13150560	AZ12879988	AZ13150560	C_MTORC2:0.0	0.239405	0.247799	0.854221	0.780687	0.854221	0.780687	693.129	255	-0.434274	122.68	63.191	-0.288119	2.38993	15.618	sensitivity
HCC1419	Breast	AZ12879988:AZ13150560	AZ12879988	AZ13150560	C_MTORC2:0.0	0.268799	0.268799	0.11689	0.11689	0.00826887	4.27469e-08	32.2145	32.2918	0.00104118	183.213	120.704	-0.181237	0.410433	3.00374	sensitivity
HCC1428	Breast	AZ12879988:AZ13150560	AZ12879988	AZ13150560	C_MTORC2:0.0	0.195622	0.173207	0.903366	0.821753	0.903366	0.821753	930.088	558.929	-0.221167	212.662	133.136	-0.203395	-2.64856	18.7754	sensitivity
HCC1500	Breast	AZ12879988:AZ13150560	AZ12879988	AZ13150560	C_MTORC2:0.0	0.337122	0.337122	0.809736	0.739266	0.809736	1.15803e-06	1079.14	425.609	-0.404066	237.56	126.478	-0.273757	-3.5245	17.9438	sensitivity
HCC1806	Breast	AZ12879988:AZ13150560	AZ12879988	AZ13150560	C_MTORC2:0.0	0.272994	0.272882	0.98607	0.796155	0.98607	0.796155	1605.77	584.652	-0.438786	364.765	167.861	-0.337062	0.365134	27.4474	sensitivity
HCC38	Breast	AZ12879988:AZ13150560	AZ12879988	AZ13150560	C_MTORC2:0.0	0.254141	0.254179	0.916727	0.766935	0.916727	0.766935	878.488	292.57	-0.477506	247.286	97.6958	-0.403324	-5.80019	24.1474	sensitivity
HCC70	Breast	AZ12879988:AZ13150560	AZ12879988	AZ13150560	C_MTORC2:0.0	0.275258	0.283052	0.329366	0.741149	0	0.741149	55.8748	62.6791	0.0499066	245.543	113.921	-0.333523	1.59306	6.29714	sensitivity
HOP62	Lung	AZ12879988:AZ13150560	AZ12879988	AZ13150560	C_MTORC2:0.0	0.2622	0.260429	0.884678	0.121155	0.884678	0.121155	1046.44	349.582	-0.476165	237.305	74.2284	-0.504737	-11.0231	27.8423	sensitivity
HOP92	Lung	AZ12879988:AZ13150560	AZ12879988	AZ13150560	C_MTORC2:0.0	0.220959	0.220959	0.836619	0.853784	0.836619	0.853784	1269.32	428.14	-0.471985	263.871	139.18	-0.277816	-6.55989	22.6634	sensitivity
HS578T	Breast	AZ12879988:AZ13150560	AZ12879988	AZ13150560	C_MTORC2:0.0	0.26348	0.26348	0.84102	0.83308	0.84102	0.83308	2941	2861.9	-0.0118393	1396.92	851.268	-0.215105	0.431951	12.4259	sensitivity
HT1197	Bladder	AZ12879988:AZ13150560	AZ12879988	AZ13150560	C_MTORC2:0.0	0.261232	0.261232	0.880424	0.77321	0.880424	0.77321	1265.28	364.967	-0.539933	239.39	129.356	-0.267319	-5.92415	24.0381	sensitivity
HT1376	Bladder	AZ12879988:AZ13150560	AZ12879988	AZ13150560	C_MTORC2:0.0	0.162289	0.162289	0.961237	0.951511	0.961237	0.951512	876.188	373.819	-0.369936	242.711	157.355	-0.188209	-5.51104	19.6799	sensitivity
J82	Bladder	AZ12879988:AZ13150560	AZ12879988	AZ13150560	C_MTORC2:0.0	0.264033	0.27315	0.708281	0.65524	0.708281	0.65524	641.12	355.507	-0.256091	133.491	59.6323	-0.349971	1.0269	14.6356	sensitivity
LOXIMVI	Skin	AZ12879988:AZ13150560	AZ12879988	AZ13150560	C_MTORC2:0.0	0.251115	0.260873	0.85472	0.534385	0.85472	0.534385	306.885	122.565	-0.39861	132.912	23.9306	-0.744611	-1.73585	23.6804	sensitivity
MDAMB175VII	Breast	AZ12879988:AZ13150560	AZ12879988	AZ13150560	C_MTORC2:0.0	0.246333	0.246333	0.837267	0.782176	0.837267	0.782176	1531.57	859.008	-0.251138	261.303	185.973	-0.147694	-2.33598	16.1986	sensitivity
MDAMB361	Breast	AZ12879988:AZ13150560	AZ12879988	AZ13150560	C_MTORC2:0.0	0.176148	0.176148	0.936769	0.166745	0.936769	0.166745	803.682	262.877	-0.485332	156.695	76.9585	-0.308799	-3.62887	17.7811	sensitivity
MDAMB415	Breast	AZ12879988:AZ13150560	AZ12879988	AZ13150560	C_MTORC2:0.0	0.178918	0.178918	0.887795	0.819219	0.887795	0.819219	1359.95	835.737	-0.211454	344.045	248.479	-0.141326	1.02149	12.1112	sensitivity
MDAMB436	Breast	AZ12879988:AZ13150560	AZ12879988	AZ13150560	C_MTORC2:0.0	0.224887	0.232705	0.946859	0.756131	0.946859	0.756131	643.997	192.908	-0.523533	146.059	59.8107	-0.387748	0.422613	22.5512	sensitivity
NCIH1299	Lung	AZ12879988:AZ13150560	AZ12879988	AZ13150560	C_MTORC2:0.0	0.245421	0.245421	0.850493	0.773808	0.850493	0.773808	910.805	308.182	-0.470618	293.458	137.468	-0.329345	-4.46065	20.3883	sensitivity
NCIH1437	Lung	AZ12879988:AZ13150560	AZ12879988	AZ13150560	C_MTORC2:0.0	0.248625	0.248205	0.425416	0.437686	0.425416	0.437686	17.4242	17.4163	-0.000197331	668.452	411.064	-0.211161	0.226394	3.99168	sensitivity
NCIH1563	Lung	AZ12879988:AZ13150560	AZ12879988	AZ13150560	C_MTORC2:0.0	0.26355	0.260351	0.853766	0.832833	0.853766	0.832833	871.024	499.928	-0.241123	270.157	161.716	-0.222863	-3.5123	15.5859	sensitivity
NCIH1703	Lung	AZ12879988:AZ13150560	AZ12879988	AZ13150560	C_MTORC2:0.0	0.237693	0.229643	0.110634	0.110484	0.0109816	0.00182575	63.1723	66.1639	0.0200945	201.274	65.4704	-0.487744	0.735874	9.87528	sensitivity
NCIH1793	Lung	AZ12879988:AZ13150560	AZ12879988	AZ13150560	C_MTORC2:0.0	0.24367	0.243634	0.894823	0.751393	0.894823	0.751393	845.773	300.024	-0.450098	240.089	87.7399	-0.437175	-6.8676	21.5512	sensitivity
NCIH1975	Lung	AZ12879988:AZ13150560	AZ12879988	AZ13150560	C_MTORC2:0.0	0.259736	0.264893	0.264331	0.819682	8.38631e-05	0.819682	61.8677	233.43	0.576692	179.524	83.8649	-0.330542	4.86265	4.09921	sensitivity
NCIH2085	Lung	AZ12879988:AZ13150560	AZ12879988	AZ13150560	C_MTORC2:0.0	0.243084	0.243084	0.96145	0.897191	0.96145	0.897191	884.336	292.15	-0.481012	222.734	80.3878	-0.442595	-6.01279	28.0289	sensitivity
NCIH2122	Lung	AZ12879988:AZ13150560	AZ12879988	AZ13150560	C_MTORC2:0.0	0.168095	0.18535	0.870821	0.592687	0.870821	0.592687	727.013	226.218	-0.507014	142.253	45.2222	-0.497709	-2.97544	20.389	sensitivity
NCIH2228	Lung	AZ12879988:AZ13150560	AZ12879988	AZ13150560	C_MTORC2:0.0	0.223702	0.223732	0.866187	0.32692	0.866187	0.32692	1299.33	342.361	-0.579233	258.572	89.4941	-0.460787	-9.50087	29.1687	sensitivity
NCIH226	Lung	AZ12879988:AZ13150560	AZ12879988	AZ13150560	C_MTORC2:0.0	0.257488	0.273003	0.859108	0.308386	0.859108	0.134497	605.704	184.001	-0.51744	160.742	47.6637	-0.527941	-4.65045	21.2189	sensitivity
NCIH23	Lung	AZ12879988:AZ13150560	AZ12879988	AZ13150560	C_MTORC2:0.0	0.227766	0.199171	0.944769	0.8346	0.925956	0.8346	923.579	183.721	-0.701316	328.362	58.9862	-0.745603	-6.90115	35.4943	sensitivity
NCIH460	Lung	AZ12879988:AZ13150560	AZ12879988	AZ13150560	C_MTORC2:0.0	0.235786	0.234516	0.844515	0.90195	0.844515	0.90195	530.977	247.055	-0.332281	149.392	69.4794	-0.332471	-2.39357	15.0247	sensitivity
NCIH520	Lung	AZ12879988:AZ13150560	AZ12879988	AZ13150560	C_MTORC2:0.0	0.306188	0.306188	0.935224	0.924226	0.935224	0.924226	334.347	316.41	-0.0239479	174.51	82.5968	-0.324857	0.938435	10.512	sensitivity
NCIH838	Lung	AZ12879988:AZ13150560	AZ12879988	AZ13150560	C_MTORC2:0.0	0.242801	0.242801	0.951707	0.716427	0.951707	0.716427	940.237	464.421	-0.306326	239.156	112.698	-0.326766	-4.06111	25.2595	sensitivity
OVCAR4	Ovary	AZ12879988:AZ13150560	AZ12879988	AZ13150560	C_MTORC2:0.0	0.288231	0.288231	0.750441	0.74721	0.750441	0.74721	575.823	260.778	-0.344018	148.858	119.132	-0.0967444	0.239582	10.9545	sensitivity
OVCAR8	Ovary	AZ12879988:AZ13150560	AZ12879988	AZ13150560	C_MTORC2:0.0	0.215783	0.258435	0.476798	0.266313	0.476798	0.266313	375.953	139.874	-0.429398	108.23	15.268	-0.850564	-4.69881	22.6716	sensitivity
RPMI7951	Skin	AZ12879988:AZ13150560	AZ12879988	AZ13150560	C_MTORC2:0.0	0.233865	0.233865	0.839475	0.800341	0.839475	0.80034	939.966	529.657	-0.249118	258.21	137.019	-0.275193	-4.28775	17.3582	sensitivity
RT4	Bladder	AZ12879988:AZ13150560	AZ12879988	AZ13150560	C_MTORC2:0.0	0.270715	0.270715	0.902173	0.861854	0.902173	0.861854	1322.95	640.084	-0.315307	344.808	208.403	-0.218673	-2.98843	17.9385	sensitivity
SF539	Brain	AZ12879988:AZ13150560	AZ12879988	AZ13150560	C_MTORC2:0.0	0.161596	0.161596	0.915133	0.930484	0.915133	0.930484	2678.66	1351.9	-0.296973	626.04	316.759	-0.295873	-2.70963	18.3895	sensitivity
SKMEL5	Skin	AZ12879988:AZ13150560	AZ12879988	AZ13150560	C_MTORC2:0.0	0.233721	0.239214	0.210154	0.208464	1.16768e-10	0	16.5456	16.8582	0.00812763	221.993	61.6112	-0.556679	0.994403	7.35981	sensitivity
SKMES1	Lung	AZ12879988:AZ13150560	AZ12879988	AZ13150560	C_MTORC2:0.0	0.252873	0.252873	0.886056	0.44573	0.886056	0.356478	1523.52	364.014	-0.621729	252.833	99.424	-0.405342	-8.53262	28.9975	sensitivity
SNB75	Brain	AZ12879988:AZ13150560	AZ12879988	AZ13150560	C_MTORC2:0.0	0.234201	0.234201	0.910317	0.876746	0.910317	0.876746	892.248	414.698	-0.332754	243.399	132.811	-0.263084	-4.2064	19.7643	sensitivity
SW780	Bladder	AZ12879988:AZ13150560	AZ12879988	AZ13150560	C_MTORC2:0.0	0.254936	0.254936	0.938216	0.928172	0.938216	0.928172	1359.29	590.539	-0.362064	367.067	159.133	-0.362987	-2.04582	25.1872	sensitivity
SW900	Lung	AZ12879988:AZ13150560	AZ12879988	AZ13150560	C_MTORC2:0.0	0.253695	0.253695	0.931967	0.93833	0.931967	0.93833	1370.11	409.057	-0.52497	369.935	145.442	-0.405436	-3.89682	29.075	sensitivity
T24	Bladder	AZ12879988:AZ13150560	AZ12879988	AZ13150560	C_MTORC2:0.0	0.244973	0.288796	0.603615	0.163885	0.603615	0.163885	312.107	45.0448	-0.840659	84.9762	7.66823	-1.0446	-1.34581	36.3744	sensitivity
T47D	Breast	AZ12879988:AZ13150560	AZ12879988	AZ13150560	C_MTORC2:0.0	0.197274	0.197274	0.925369	0.942125	0.925369	0.942125	1217.52	559.315	-0.337821	329.059	195.05	-0.227128	-3.90568	18.9083	sensitivity
TCCSUP	Bladder	AZ12879988:AZ13150560	AZ12879988	AZ13150560	C_MTORC2:0.0	0.24867	0.256228	0.798341	0.893849	0.798341	0.893849	2645.68	2628.46	-0.00283719	1815.8	1301.06	-0.144771	5.13387	8.51969	sensitivity
UMUC3	Bladder	AZ12879988:AZ13150560	AZ12879988	AZ13150560	C_MTORC2:0.0	0.235996	0.236033	0.852275	0.667137	0.852275	0.667137	889.187	402.775	-0.343931	176.723	62.0355	-0.454653	-2.5755	20.5167	sensitivity
VMCUB1	Bladder	AZ12879988:AZ13150560	AZ12879988	AZ13150560	C_MTORC2:0.0	0.256525	0.256525	0.906073	0.42772	0.906073	0.165955	943.238	286.035	-0.518202	253.387	97.4428	-0.415035	-3.21874	28.8727	sensitivity
A549	Lung	AZ12879988:AZ13150560	AZ12879988	AZ13150560	C_MTORC2:1.0	0.225109	0.225109	0.119208	0.335071	0.000860434	0.000763293	40.9965	38.8146	-0.0237514	157.633	175.586	0.0468427	0.830122	-1.96415	resistance
CALU3	Lung	AZ12879988:AZ13150560	AZ12879988	AZ13150560	C_MTORC2:1.0	0.264382	0.264382	0.792228	0.821981	0.792228	0.821981	816.979	839.021	0.0115622	218.856	223.082	0.00830495	0.818949	-0.734416	resistance
CAMA1	Breast	AZ12879988:AZ13150560	AZ12879988	AZ13150560	C_MTORC2:1.0	0.271438	0.271438	0.882645	0.911887	0.882645	0.911887	604.447	616.795	0.00878197	166.912	181.454	0.0362786	-1.42951	-2.40871	resistance
EKVX	Lung	AZ12879988:AZ13150560	AZ12879988	AZ13150560	C_MTORC2:1.0	0.225855	0.225855	0.831801	0.851242	0.831801	0.851242	597.112	603.2	0.00440515	155.126	159.848	0.0130212	-1.49639	-2.13866	resistance
HCC1419	Breast	AZ12879988:AZ13150560	AZ12879988	AZ13150560	C_MTORC2:1.0	0.268799	0.268799	0.11689	0.11689	0.00826887	0.00174101	32.2145	32.0591	-0.00209986	183.213	330.403	0.256087	1.73523	-2.40264	resistance
HCC1428	Breast	AZ12879988:AZ13150560	AZ12879988	AZ13150560	C_MTORC2:1.0	0.195622	0.195622	0.903366	0.930757	0.903366	0.930757	930.088	1358.94	0.164677	212.662	359.73	0.228286	0.432816	-7.81405	resistance
HCC1500	Breast	AZ12879988:AZ13150560	AZ12879988	AZ13150560	C_MTORC2:1.0	0.337122	0.337122	0.809736	0.810832	0.809736	0.810832	1079.14	1198.85	0.0456881	237.56	237.352	-0.000380688	-1.78795	-3.23053	resistance
HCC1954	Breast	AZ12879988:AZ13150560	AZ12879988	AZ13150560	C_MTORC2:1.0	0.258978	0.258978	0.861686	0.886696	0.861686	0.886696	660.771	872.906	0.120916	169.443	201.021	0.0742168	2.87534	-6.77816	resistance
HS578T	Breast	AZ12879988:AZ13150560	AZ12879988	AZ13150560	C_MTORC2:1.0	0.26348	0.256099	0.84102	0.814096	0.84102	0.814096	2941	2998.36	0.00838903	1396.92	1474.54	0.0234847	-4.67718	-4.70648	resistance
HT1376	Bladder	AZ12879988:AZ13150560	AZ12879988	AZ13150560	C_MTORC2:1.0	0.162289	0.162289	0.961237	0.960772	0.961237	0.960772	876.188	1404.02	0.204776	242.711	315.359	0.113716	-1.47197	-10.6124	resistance
MDAMB157	Breast	AZ12879988:AZ13150560	AZ12879988	AZ13150560	C_MTORC2:1.0	0.231822	0.231822	0.96295	0.951384	0.96295	0.951384	1576.82	1459.81	-0.0334845	385.971	386.531	0.000629845	-1.79687	-1.46183	resistance
MDAMB175VII	Breast	AZ12879988:AZ13150560	AZ12879988	AZ13150560	C_MTORC2:1.0	0.246333	0.246333	0.837267	0.853655	0.837267	0.853655	1531.57	1535.88	0.00122042	261.303	293.621	0.050643	-1.3906	-1.63181	resistance
MDAMB231	Breast	AZ12879988:AZ13150560	AZ12879988	AZ13150560	C_MTORC2:1.0	0.251966	0.251966	0.906939	0.902124	0.906939	0.902124	683.857	793.996	0.0648532	220.74	296.492	0.128132	2.90508	-2.60852	resistance
MDAMB361	Breast	AZ12879988:AZ13150560	AZ12879988	AZ13150560	C_MTORC2:1.0	0.176148	0.176148	0.936769	0.946761	0.936769	0.946761	803.682	929.194	0.0630219	156.695	215.704	0.138803	4.41516	-9.65418	resistance
MDAMB415	Breast	AZ12879988:AZ13150560	AZ12879988	AZ13150560	C_MTORC2:1.0	0.178918	0.178918	0.887795	0.900855	0.887795	0.900855	1359.95	1373.32	0.00424755	344.045	390.17	0.0546386	-2.41769	-3.26672	resistance
NCIH1793	Lung	AZ12879988:AZ13150560	AZ12879988	AZ13150560	C_MTORC2:1.0	0.24367	0.24367	0.894823	0.924489	0.894823	0.924489	845.773	921.06	0.0370344	240.089	298.293	0.0942711	0.598179	-5.08992	resistance
NCIH1975	Lung	AZ12879988:AZ13150560	AZ12879988	AZ13150560	C_MTORC2:1.0	0.259736	0.259736	0.264331	0.83195	8.38631e-05	0	61.8677	62.1598	0.00204577	179.524	277.575	0.189258	2.93703	-6.34348	resistance
NCIH2122	Lung	AZ12879988:AZ13150560	AZ12879988	AZ13150560	C_MTORC2:1.0	0.168095	0.168095	0.870821	0.890441	0.870821	0.890441	727.013	953.877	0.11795	142.253	240.861	0.228705	3.06355	-12.359	resistance
NCIH2170	Lung	AZ12879988:AZ13150560	AZ12879988	AZ13150560	C_MTORC2:1.0	0.240262	0.231016	0.682706	0.679452	0.682706	0.679452	243.116	270.136	0.045768	80.3119	128.692	0.204773	0.946088	-5.73255	resistance
NCIH520	Lung	AZ12879988:AZ13150560	AZ12879988	AZ13150560	C_MTORC2:1.0	0.306188	0.306188	0.935224	0.882999	0.935224	0.882999	334.347	612.047	0.262587	174.51	174.497	-3.10257e-05	0.687531	-6.55857	resistance
OV90	Ovary	AZ12879988:AZ13150560	AZ12879988	AZ13150560	C_MTORC2:1.0	0.257815	0.257815	0.926933	0.930426	0.926933	0.930426	637.504	884.373	0.142152	219.202	352.573	0.206404	1.77211	-10.5525	resistance
RPMI7951	Skin	AZ12879988:AZ13150560	AZ12879988	AZ13150560	C_MTORC2:1.0	0.233865	0.233865	0.839475	0.827214	0.839475	0.827214	939.966	1048.27	0.0473597	258.21	258.212	3.45736e-06	1.49631	-2.39624	resistance
SF268	Brain	AZ12879988:AZ13150560	AZ12879988	AZ13150560	C_MTORC2:1.0	0.234363	0.234363	0.84106	0.901217	0.84106	0.901217	297.163	306.742	0.013778	136.619	147.711	0.0338999	-1.05514	-1.77436	resistance
SKMEL5	Skin	AZ12879988:AZ13150560	AZ12879988	AZ13150560	C_MTORC2:1.0	0.233721	0.233721	0.210154	0.210832	1.16768e-10	0	16.5456	16.543	-7.04888e-05	221.993	250.257	0.0520481	0.619863	-0.599033	resistance
T47D	Breast	AZ12879988:AZ13150560	AZ12879988	AZ13150560	C_MTORC2:1.0	0.197274	0.197274	0.925369	0.945392	0.925369	0.945392	1217.52	1222.43	0.00174614	329.059	385.329	0.0685579	-1.89706	-2.52459	resistance
UACC62	Skin	AZ12879988:AZ13150560	AZ12879988	AZ13150560	C_MTORC2:1.0	0.215812	0.215812	0.859449	0.871057	0.859449	0.871057	882.391	1019.57	0.0627557	180.923	288.14	0.20211	5.17086	-8.848	resistance
VMCUB1	Bladder	AZ12879988:AZ13150560	AZ12879988	AZ13150560	C_MTORC2:1.0	0.256525	0.256525	0.906073	0.90242	0.906073	0.90242	943.238	1153.17	0.0872733	253.387	253.617	0.000393936	0.442244	-1.8594	resistance
NCIH1299	Lung	AZ12879988:AZ13150560	AZ12879988	AZ13150560	C_MTORC2:mc0.3	0.245421	0.245421	0.850493	0.83075	0.850493	0.830751	910.805	623.308	-0.164723	293.458	141.467	-0.316893	-2.39597	15.0777	sensitivity
NCIH1437	Lung	AZ12879988:AZ13150560	AZ12879988	AZ13150560	C_MTORC2:mc0.3	0.248625	0.248205	0.425416	0.412762	0.425416	0.000185055	17.4242	17.4169	-0.000183014	668.452	373.919	-0.252293	-1.16668	3.02017	sensitivity
NCIH1563	Lung	AZ12879988:AZ13150560	AZ12879988	AZ13150560	C_MTORC2:mc0.3	0.26355	0.260351	0.853766	0.884999	0.853766	0.884999	871.024	613.816	-0.151992	270.157	176.38	-0.185167	-3.468	10.7268	sensitivity
NCIH1650	Lung	AZ12879988:AZ13150560	AZ12879988	AZ13150560	C_MTORC2:mc0.3	0.25122	0.25122	0.120377	0.121801	0.00601957	0.00594955	14.351	14.4558	0.00315895	317.725	140.911	-0.353107	0.187934	5.33051	sensitivity
NCIH1793	Lung	AZ12879988:AZ13150560	AZ12879988	AZ13150560	C_MTORC2:mc0.3	0.24367	0.24367	0.894823	0.898151	0.894823	0.898151	845.773	445.058	-0.278837	240.089	140.445	-0.232867	-4.54148	15.0962	sensitivity
NCIH2085	Lung	AZ12879988:AZ13150560	AZ12879988	AZ13150560	C_MTORC2:mc0.3	0.243084	0.243084	0.96145	0.908547	0.96145	0.908547	884.336	324.628	-0.435232	222.734	136.91	-0.21135	-5.47422	20.4401	sensitivity
NCIH2122	Lung	AZ12879988:AZ13150560	AZ12879988	AZ13150560	C_MTORC2:mc0.3	0.168095	0.176498	0.870821	0.511083	0.870821	0.511083	727.013	305.063	-0.377153	142.253	71.9794	-0.295853	-2.18227	15.2717	sensitivity
NCIH2170	Lung	AZ12879988:AZ13150560	AZ12879988	AZ13150560	C_MTORC2:mc0.3	0.240262	0.252269	0.682706	0.276989	0.682706	0.276989	243.116	47.1877	-0.711985	80.3119	24.4834	-0.515908	-2.07138	21.2741	sensitivity
NCIH2228	Lung	AZ12879988:AZ13150560	AZ12879988	AZ13150560	C_MTORC2:mc0.3	0.223702	0.223702	0.866187	0.816358	0.866187	0.816358	1299.33	641.267	-0.306679	258.572	139.498	-0.268014	-4.40516	20.2566	sensitivity
NCIH226	Lung	AZ12879988:AZ13150560	AZ12879988	AZ13150560	C_MTORC2:mc0.3	0.257488	0.265018	0.859108	0.839826	0.859108	0.839826	605.704	301.517	-0.302949	160.742	81.1526	-0.296826	-2.42251	13.6365	sensitivity
NCIH2291	Lung	AZ12879988:AZ13150560	AZ12879988	AZ13150560	C_MTORC2:mc0.3	0.260935	0.260935	0.945256	0.966505	0.945256	0.966505	1547.45	695.925	-0.347055	324.79	175.613	-0.267045	-2.3714	21.7746	sensitivity
NCIH23	Lung	AZ12879988:AZ13150560	AZ12879988	AZ13150560	C_MTORC2:mc0.3	0.227766	0.227684	0.944769	0.858938	0.925956	0.858938	923.579	363.67	-0.404766	328.362	98.5982	-0.522484	-7.07737	24.3378	sensitivity
NCIH460	Lung	AZ12879988:AZ13150560	AZ12879988	AZ13150560	C_MTORC2:mc0.3	0.235786	0.235215	0.844515	0.863093	0.844515	0.863093	530.977	263.233	-0.304736	149.392	80.0163	-0.271149	-4.33054	11.9741	sensitivity
NCIH838	Lung	AZ12879988:AZ13150560	AZ12879988	AZ13150560	C_MTORC2:mc0.3	0.242801	0.242801	0.951707	0.853287	0.951707	0.853287	940.237	532.142	-0.24721	239.156	128.983	-0.268147	-3.4858	19.142	sensitivity
OVCAR8	Ovary	AZ12879988:AZ13150560	AZ12879988	AZ13150560	C_MTORC2:mc0.3	0.215783	0.232629	0.476798	0.69907	0.476798	0.69907	375.953	284.327	-0.121315	108.23	34.4322	-0.497381	-1.24328	13.3393	sensitivity
RPMI7951	Skin	AZ12879988:AZ13150560	AZ12879988	AZ13150560	C_MTORC2:mc0.3	0.233865	0.233865	0.839475	0.824844	0.839475	0.824844	939.966	661.15	-0.152812	258.21	133.553	-0.28632	-5.05016	13.0579	sensitivity
RT4	Bladder	AZ12879988:AZ13150560	AZ12879988	AZ13150560	C_MTORC2:mc0.3	0.270715	0.270715	0.902173	0.885571	0.902173	0.885571	1322.95	756.629	-0.242662	344.808	268.133	-0.109228	-1.90893	11.9767	sensitivity
SF295	Brain	AZ12879988:AZ13150560	AZ12879988	AZ13150560	C_MTORC2:mc0.3	0.230975	0.230975	0.849784	0.840226	0.849784	0.840226	654.471	340.801	-0.283389	143.603	80.7433	-0.250058	-2.69966	12.7077	sensitivity
SF539	Brain	AZ12879988:AZ13150560	AZ12879988	AZ13150560	C_MTORC2:mc0.3	0.161596	0.161596	0.915133	0.911144	0.915133	0.911144	2678.66	1498.68	-0.252209	626.04	329.553	-0.278676	-2.92653	17.3065	sensitivity
SKMES1	Lung	AZ12879988:AZ13150560	AZ12879988	AZ13150560	C_MTORC2:mc0.3	0.252873	0.252873	0.886056	0.884851	0.886056	0.884851	1523.52	709.345	-0.33199	252.833	113.877	-0.346399	-4.42626	20.8656	sensitivity
SNB75	Brain	AZ12879988:AZ13150560	AZ12879988	AZ13150560	C_MTORC2:mc0.3	0.234201	0.234201	0.910317	0.936436	0.910317	0.936436	892.248	625.145	-0.154505	243.399	144.442	-0.226625	-3.5068	14.3606	sensitivity
SW780	Bladder	AZ12879988:AZ13150560	AZ12879988	AZ13150560	C_MTORC2:mc0.3	0.254936	0.254936	0.938216	0.917671	0.938216	0.917671	1359.29	873.783	-0.191909	367.067	270.33	-0.132851	2.91906	12.4203	sensitivity
SW900	Lung	AZ12879988:AZ13150560	AZ12879988	AZ13150560	C_MTORC2:mc0.3	0.253695	0.253695	0.931967	0.914399	0.931967	0.914399	1370.11	620.434	-0.344058	369.935	159.447	-0.365507	-4.04838	22.4284	sensitivity
T24	Bladder	AZ12879988:AZ13150560	AZ12879988	AZ13150560	C_MTORC2:mc0.3	0.244973	0.253407	0.603615	0.760283	0.603615	0.760283	312.107	141.191	-0.344496	84.9762	33.0131	-0.410611	0.220997	16.6159	sensitivity
T47D	Breast	AZ12879988:AZ13150560	AZ12879988	AZ13150560	C_MTORC2:mc0.3	0.197274	0.197274	0.925369	0.917713	0.925369	0.917713	1217.52	789.962	-0.187871	329.059	238.879	-0.139096	-1.02197	12.9299	sensitivity
TCCSUP	Bladder	AZ12879988:AZ13150560	AZ12879988	AZ13150560	C_MTORC2:mc0.3	0.24867	0.256228	0.798341	0.902424	0.798341	0.902424	2645.68	2628.52	-0.00282717	1815.8	1658.37	-0.0393865	3.11243	5.83	sensitivity
UMUC3	Bladder	AZ12879988:AZ13150560	AZ12879988	AZ13150560	C_MTORC2:mc0.3	0.235996	0.235996	0.852275	0.67246	0.852275	0.67246	889.187	393.47	-0.354081	176.723	111.719	-0.199166	-2.45111	14.2951	sensitivity
VMCUB1	Bladder	AZ12879988:AZ13150560	AZ12879988	AZ13150560	C_MTORC2:mc0.3	0.256525	0.256525	0.906073	0.865471	0.906073	0.865471	943.238	569.938	-0.218794	253.387	145.848	-0.239884	-1.19565	18.8414	sensitivity
A375	Skin	AZ12879988:AZ13150560	AZ12879988	AZ13150560	C_MTORC2:mc0.3	0.206967	0.206967	0.83976	0.785048	0.83976	0.785048	641.426	317.634	-0.305219	115.303	57.5946	-0.301458	-2.89488	13.6813	sensitivity
BT20	Breast	AZ12879988:AZ13150560	AZ12879988	AZ13150560	C_MTORC2:mc0.3	0.189591	0.189591	0.914961	0.91252	0.914961	0.91252	1104.46	427.269	-0.41245	307.665	140.607	-0.340071	-6.49783	24.1804	sensitivity
C32	Skin	AZ12879988:AZ13150560	AZ12879988	AZ13150560	C_MTORC2:mc0.3	0.220429	0.220429	0.247687	0.288172	0.00123445	0.000688271	64.9035	64.9083	3.204e-05	380.929	171.831	-0.345744	1.08907	6.52059	sensitivity
CAL120	Breast	AZ12879988:AZ13150560	AZ12879988	AZ13150560	C_MTORC2:mc0.3	0.26406	0.259437	0.888458	0.805732	0.888458	0.805732	681.732	256.478	-0.424564	200.754	92.0896	-0.338453	-1.99412	18.7758	sensitivity
CAL148	Breast	AZ12879988:AZ13150560	AZ12879988	AZ13150560	C_MTORC2:mc0.3	0.197698	0.197698	0.941185	0.950438	0.941185	0.950439	630.682	553.804	-0.0564544	171.063	171.057	-1.4858e-05	2.41502	4.46058	sensitivity
CALU3	Lung	AZ12879988:AZ13150560	AZ12879988	AZ13150560	C_MTORC2:mc0.3	0.264382	0.264382	0.792228	0.889196	0.792228	0.889196	816.979	343.332	-0.376497	218.856	118.653	-0.265879	-3.9364	15.3781	sensitivity
CALU6	Lung	AZ12879988:AZ13150560	AZ12879988	AZ13150560	C_MTORC2:mc0.3	0.25336	0.25336	0.931537	0.933262	0.931537	0.933262	1000.92	626.572	-0.203427	228.486	137.018	-0.222083	-3.32242	15.9282	sensitivity
CAMA1	Breast	AZ12879988:AZ13150560	AZ12879988	AZ13150560	C_MTORC2:mc0.3	0.271438	0.271438	0.882645	0.904845	0.882645	0.904846	604.447	297.954	-0.307209	166.912	90.4532	-0.266063	-2.47816	11.9987	sensitivity
CAOV3	Ovary	AZ12879988:AZ13150560	AZ12879988	AZ13150560	C_MTORC2:mc0.3	0.178024	0.178024	0.935245	0.935338	0.935245	0.935338	884.725	410.233	-0.333777	232.317	146.885	-0.199102	-4.93348	19.3694	sensitivity
DU4475	Breast	AZ12879988:AZ13150560	AZ12879988	AZ13150560	C_MTORC2:mc0.3	0.182669	0.182669	0.923145	0.903393	0.923145	0.903393	1063.38	618.301	-0.235489	306.311	142.107	-0.333546	-5.41453	19.1895	sensitivity
EKVX	Lung	AZ12879988:AZ13150560	AZ12879988	AZ13150560	C_MTORC2:mc0.3	0.225855	0.225855	0.831801	0.841726	0.831801	0.841726	597.112	288.503	-0.315905	155.126	97.3947	-0.202151	-1.88806	11.1707	sensitivity
HCC1187	Breast	AZ12879988:AZ13150560	AZ12879988	AZ13150560	C_MTORC2:mc0.3	0.233922	0.233922	0.891945	0.877633	0.891945	0.877633	859.177	531.993	-0.208176	247.545	142.048	-0.241219	-3.16496	15.6887	sensitivity
HCC1395	Breast	AZ12879988:AZ13150560	AZ12879988	AZ13150560	C_MTORC2:mc0.3	0.239405	0.247406	0.854221	0.585783	0.854221	0.585783	693.129	518.039	-0.126452	122.68	66.3335	-0.267042	2.16988	10.2052	sensitivity
HCC1428	Breast	AZ12879988:AZ13150560	AZ12879988	AZ13150560	C_MTORC2:mc0.3	0.195622	0.195622	0.903366	0.927778	0.903366	0.927778	930.088	615.902	-0.179012	212.662	160.246	-0.122905	-3.63976	14.4881	sensitivity
HCC1500	Breast	AZ12879988:AZ13150560	AZ12879988	AZ13150560	C_MTORC2:mc0.3	0.337122	0.337122	0.809736	0.728594	0.809736	1.15803e-06	1079.14	431.23	-0.398368	237.56	156.156	-0.182216	-4.81852	15.4921	sensitivity
HCC1806	Breast	AZ12879988:AZ13150560	AZ12879988	AZ13150560	C_MTORC2:mc0.3	0.272994	0.272882	0.98607	0.898448	0.98607	0.898448	1605.77	694.714	-0.363878	364.765	192.056	-0.278586	-1.33751	20.2237	sensitivity
HCC38	Breast	AZ12879988:AZ13150560	AZ12879988	AZ13150560	C_MTORC2:mc0.3	0.254141	0.254141	0.916727	0.858927	0.916727	0.858926	878.488	369.756	-0.375821	247.286	154.832	-0.203338	-4.70934	17.9513	sensitivity
HOP62	Lung	AZ12879988:AZ13150560	AZ12879988	AZ13150560	C_MTORC2:mc0.3	0.2622	0.2622	0.884678	0.836678	0.884678	0.836678	1046.44	642.385	-0.211919	237.305	129.864	-0.261818	-5.27144	17.9785	sensitivity
HOP92	Lung	AZ12879988:AZ13150560	AZ12879988	AZ13150560	C_MTORC2:mc0.3	0.220959	0.220959	0.836619	0.837455	0.836619	0.837455	1269.32	647.005	-0.292664	263.871	143.435	-0.264737	-6.61191	17.0318	sensitivity
HS578T	Breast	AZ12879988:AZ13150560	AZ12879988	AZ13150560	C_MTORC2:mc0.3	0.26348	0.26348	0.84102	0.831892	0.84102	0.831892	2941	2941	6.53895e-09	1396.92	905.436	-0.188314	-2.82936	8.22898	sensitivity
HT1197	Bladder	AZ12879988:AZ13150560	AZ12879988	AZ13150560	C_MTORC2:mc0.3	0.261232	0.261232	0.880424	0.839116	0.880424	0.839116	1265.28	618.857	-0.310596	239.39	118.813	-0.304243	-5.49862	17.4602	sensitivity
HT1376	Bladder	AZ12879988:AZ13150560	AZ12879988	AZ13150560	C_MTORC2:mc0.3	0.162289	0.162289	0.961237	0.931419	0.961237	0.931419	876.188	603.696	-0.161779	242.711	143.016	-0.229703	-4.08454	14.4676	sensitivity
MDAMB157	Breast	AZ12879988:AZ13150560	AZ12879988	AZ13150560	C_MTORC2:mc0.3	0.231822	0.231822	0.96295	0.963301	0.96295	0.963301	1576.82	882.789	-0.251924	385.971	230.542	-0.223805	2.339	11.887	sensitivity
MDAMB175VII	Breast	AZ12879988:AZ13150560	AZ12879988	AZ13150560	C_MTORC2:mc0.3	0.246333	0.246333	0.837267	0.899516	0.837267	0.899516	1531.57	948.679	-0.208017	261.303	249.371	-0.0202973	1.12489	8.5362	sensitivity
MDAMB231	Breast	AZ12879988:AZ13150560	AZ12879988	AZ13150560	C_MTORC2:mc0.3	0.251966	0.251966	0.906939	0.858146	0.906939	0.858146	683.857	263.971	-0.413408	220.74	111.992	-0.294695	-1.65687	16.6813	sensitivity
MDAMB361	Breast	AZ12879988:AZ13150560	AZ12879988	AZ13150560	C_MTORC2:mc0.3	0.176148	0.176148	0.936769	0.854642	0.936769	0.854642	803.682	535.69	-0.176171	156.695	127.131	-0.0908049	2.31516	9.55992	sensitivity
MDAMB415	Breast	AZ12879988:AZ13150560	AZ12879988	AZ13150560	C_MTORC2:mc0.3	0.178918	0.178918	0.887795	0.897536	0.887795	0.897536	1359.95	933.082	-0.163603	344.045	278.182	-0.0922859	0.434017	7.70059	sensitivity
MDAMB436	Breast	AZ12879988:AZ13150560	AZ12879988	AZ13150560	C_MTORC2:mc0.3	0.224887	0.224844	0.946859	0.894035	0.946859	0.894035	643.997	300.613	-0.330876	146.059	72.7439	-0.30273	-1.43007	15.6096	sensitivity
MDAMB468	Breast	AZ12879988:AZ13150560	AZ12879988	AZ13150560	C_MTORC2:mc5.0	0.231306	0.231306	0.0477119	0.0332547	0	0.00325419	81.5047	79.7423	-0.00949385	165.905	996.908	0.778795	-0.981183	-25.1858	resistance
NCIH1299	Lung	AZ12879988:AZ13150560	AZ12879988	AZ13150560	C_MTORC2:mc5.0	0.245421	0.237695	0.850493	0.292694	0.850493	0.106229	910.805	2899.64	0.502918	293.458	1921.16	0.816016	-4.17316	-57.9612	resistance
NCIH1437	Lung	AZ12879988:AZ13150560	AZ12879988	AZ13150560	C_MTORC2:mc5.0	0.248625	0.246948	0.425416	0.0343806	0.425416	0	17.4242	17.743	0.00787368	668.452	3712.28	0.744571	-5.41558	-19.0387	resistance
NCIH1563	Lung	AZ12879988:AZ13150560	AZ12879988	AZ13150560	C_MTORC2:mc5.0	0.26355	0.26355	0.853766	0.838667	0.853766	0.838667	871.024	2356.09	0.432163	270.157	760.997	0.449766	-1.09746	-39.0174	resistance
NCIH1793	Lung	AZ12879988:AZ13150560	AZ12879988	AZ13150560	C_MTORC2:mc5.0	0.24367	0.24367	0.894823	0.852942	0.894823	0.852942	845.773	3143.53	0.570164	240.089	1540.11	0.807181	-3.50406	-61.4282	resistance
NCIH2170	Lung	AZ12879988:AZ13150560	AZ12879988	AZ13150560	C_MTORC2:mc5.0	0.240262	0.23196	0.682706	0.505904	0.682706	0.327236	243.116	700.028	0.459302	80.3119	801.866	0.999322	1.78468	-42.5301	resistance
NCIH226	Lung	AZ12879988:AZ13150560	AZ12879988	AZ13150560	C_MTORC2:mc5.0	0.257488	0.257488	0.859108	0.834204	0.859108	0.834204	605.704	2720.64	0.652411	160.742	1326.93	0.916719	2.79262	-65.2296	resistance
NCIH460	Lung	AZ12879988:AZ13150560	AZ12879988	AZ13150560	C_MTORC2:mc5.0	0.235786	0.235786	0.844515	0.937653	0.844515	0.937653	530.977	4070.15	0.884535	149.392	689.928	0.664477	1.23442	-48.1123	resistance
NCIH520	Lung	AZ12879988:AZ13150560	AZ12879988	AZ13150560	C_MTORC2:mc5.0	0.306188	0.299322	0.935224	0.102779	0.935224	0.00979933	334.347	651.659	0.289822	174.51	382.175	0.340442	-1.38625	-19.3397	resistance
OV90	Ovary	AZ12879988:AZ13150560	AZ12879988	AZ13150560	C_MTORC2:mc5.0	0.257815	0.257815	0.926933	0.932162	0.926933	0.932162	637.504	2553.54	0.602659	219.202	663.965	0.4813	3.65825	-37.0282	resistance
OVCAR4	Ovary	AZ12879988:AZ13150560	AZ12879988	AZ13150560	C_MTORC2:mc5.0	0.288231	0.288231	0.750441	0.872334	0.750441	0.872334	575.823	2562.97	0.648454	148.858	588.309	0.596832	6.42985	-40.9246	resistance
OVCAR8	Ovary	AZ12879988:AZ13150560	AZ12879988	AZ13150560	C_MTORC2:mc5.0	0.215783	0.215838	0.476798	0.868754	0.476798	0.868754	375.953	2952.37	0.895037	108.23	887.701	0.913921	7.27985	-61.8037	resistance
RPMI7951	Skin	AZ12879988:AZ13150560	AZ12879988	AZ13150560	C_MTORC2:mc5.0	0.233865	0.233865	0.839475	0.836813	0.839475	0.836813	939.966	3188.41	0.530462	258.21	1405.21	0.735769	0.264035	-49.6271	resistance
RT4	Bladder	AZ12879988:AZ13150560	AZ12879988	AZ13150560	C_MTORC2:mc5.0	0.270715	0.263378	0.902173	0.836086	0.902173	0.836086	1322.95	2895.15	0.340127	344.808	1380.36	0.602416	-4.42173	-45.4239	resistance
SF268	Brain	AZ12879988:AZ13150560	AZ12879988	AZ13150560	C_MTORC2:mc5.0	0.234363	0.234363	0.84106	0.940609	0.84106	0.940609	297.163	1404.64	0.674571	136.619	341.353	0.397691	2.21244	-35.622	resistance
SKMEL30	Skin	AZ12879988:AZ13150560	AZ12879988	AZ13150560	C_MTORC2:mc5.0	0.278793	0.278793	0.0119113	0.0110183	0	0	3.0426	3.05801	0.0021944	165.735	1598.42	0.984278	0.42256	-11.4068	resistance
SNB75	Brain	AZ12879988:AZ13150560	AZ12879988	AZ13150560	C_MTORC2:mc5.0	0.234201	0.234201	0.910317	0.944857	0.910317	0.944857	892.248	3223.56	0.557851	243.399	1586.05	0.813998	0.986718	-56.1023	resistance
T47D	Breast	AZ12879988:AZ13150560	AZ12879988	AZ13150560	C_MTORC2:mc5.0	0.197274	0.197274	0.925369	0.917375	0.925369	0.917375	1217.52	2947.61	0.383993	329.059	1249.47	0.579452	3.20816	-41.7695	resistance
UMUC3	Bladder	AZ12879988:AZ13150560	AZ12879988	AZ13150560	C_MTORC2:mc5.0	0.235996	0.235996	0.852275	0.173427	0.852275	0.173427	889.187	3145.83	0.548742	176.723	1172.63	0.821866	-6.73097	-63.5587	resistance
A2780	Ovary	AZ12879988:AZ13150560	AZ12879988	AZ13150560	C_MTORC2:mc5.0	0.270356	0.270356	0.0268158	0.0218467	0.0268158	5.55112e-17	36.779	36.6694	-0.00129541	148.337	648.626	0.640744	0.314398	-11.5171	resistance
BFTC905	Bladder	AZ12879988:AZ13150560	AZ12879988	AZ13150560	C_MTORC2:mc5.0	0.253527	0.253527	0.907007	0.153358	0.907007	0	3074.59	3074.19	-5.61941e-05	3569.75	10000	0.447362	-6.8945	-44.5067	resistance
C32	Skin	AZ12879988:AZ13150560	AZ12879988	AZ13150560	C_MTORC2:mc5.0	0.220429	0.211215	0.247687	0.555178	0.00123445	0.555178	64.9035	64.9612	0.000386302	380.929	2505.58	0.818064	-1.85616	-25.7565	resistance
CAL148	Breast	AZ12879988:AZ13150560	AZ12879988	AZ13150560	C_MTORC2:mc5.0	0.197698	0.197698	0.941185	0.962221	0.941185	0.962222	630.682	1569.67	0.395997	171.063	396.48	0.365065	-1.2134	-31.3366	resistance
CALU3	Lung	AZ12879988:AZ13150560	AZ12879988	AZ13150560	C_MTORC2:mc5.0	0.264382	0.253514	0.792228	0.842706	0.792228	0.842706	816.979	3038.8	0.570491	218.856	1265.4	0.762068	-12.4569	-63.0911	resistance
CALU6	Lung	AZ12879988:AZ13150560	AZ12879988	AZ13150560	C_MTORC2:mc5.0	0.25336	0.24433	0.931537	0.207863	0.931537	0.000513302	1000.92	726.23	-0.139323	228.486	1719.53	0.87655	-8.45605	-30.9614	resistance
CAMA1	Breast	AZ12879988:AZ13150560	AZ12879988	AZ13150560	C_MTORC2:mc5.0	0.271438	0.271599	0.882645	0.911917	0.882645	0.911917	604.447	2884.71	0.678743	166.912	957.356	0.758586	2.358	-58.4938	resistance
DU4475	Breast	AZ12879988:AZ13150560	AZ12879988	AZ13150560	C_MTORC2:mc5.0	0.182669	0.174385	0.923145	0.954327	0.923145	0.954327	1063.38	8798.45	0.917717	306.311	1411.47	0.663509	3.36245	-70.7218	resistance
EKVX	Lung	AZ12879988:AZ13150560	AZ12879988	AZ13150560	C_MTORC2:mc5.0	0.225855	0.225855	0.831801	0.908401	0.831801	0.908401	597.112	2922.74	0.689734	155.126	950.713	0.787363	2.57825	-57.6111	resistance
ES2	Ovary	AZ12879988:AZ13150560	AZ12879988	AZ13150560	C_MTORC2:mc5.0	0.202946	0.202946	0.131477	0.145206	0.000207961	1.47303e-06	333.68	1468.96	0.64368	7.98948	8.12871	0.00750339	3.84812	-12.6538	resistance
HCC1187	Breast	AZ12879988:AZ13150560	AZ12879988	AZ13150560	C_MTORC2:mc5.0	0.233922	0.233922	0.891945	0.924726	0.891945	0.924726	859.177	2438.86	0.453105	247.545	1648.27	0.823374	-4.35321	-62.8961	resistance
HCC1419	Breast	AZ12879988:AZ13150560	AZ12879988	AZ13150560	C_MTORC2:mc5.0	0.268799	0.268799	0.11689	0.114724	0.00826887	0	32.2145	31.8955	-0.00432141	183.213	843.855	0.663311	1.17843	-13.0225	resistance
HCC1428	Breast	AZ12879988:AZ13150560	AZ12879988	AZ13150560	C_MTORC2:mc5.0	0.195622	0.195622	0.903366	0.922285	0.903366	0.922285	930.088	3141.81	0.528656	212.662	995.578	0.670384	-2.08802	-49.8979	resistance
HCC1500	Breast	AZ12879988:AZ13150560	AZ12879988	AZ13150560	C_MTORC2:mc5.0	0.337122	0.337122	0.809736	0.792505	0.809736	0.792505	1079.14	1953.23	0.257676	237.56	1220.61	0.710802	-3.10934	-44.2861	resistance
HCC38	Breast	AZ12879988:AZ13150560	AZ12879988	AZ13150560	C_MTORC2:mc5.0	0.254141	0.237726	0.916727	0.846179	0.916727	0.846179	878.488	3026.12	0.537151	247.286	2329.49	0.974061	-2.14797	-69.6114	resistance
HOP62	Lung	AZ12879988:AZ13150560	AZ12879988	AZ13150560	C_MTORC2:mc5.0	0.2622	0.254798	0.884678	0.315322	0.884678	0.0097598	1046.44	2822.3	0.430889	237.305	1931.21	0.910521	-7.98416	-59.9795	resistance
HOP92	Lung	AZ12879988:AZ13150560	AZ12879988	AZ13150560	C_MTORC2:mc5.0	0.220959	0.212983	0.836619	0.407742	0.836619	0.407742	1269.32	3003.42	0.374045	263.871	1483.33	0.749848	-6.89342	-50.9445	resistance
HS578T	Breast	AZ12879988:AZ13150560	AZ12879988	AZ13150560	C_MTORC2:mc5.0	0.26348	0.256099	0.84102	0.858364	0.84102	0.858364	2941	3058.15	0.0169647	1396.92	9531.41	0.833986	-3.69444	-38.0375	resistance
HT1197	Bladder	AZ12879988:AZ13150560	AZ12879988	AZ13150560	C_MTORC2:mc5.0	0.261232	0.253839	0.880424	0.150641	0.880424	0.00973837	1265.28	2822.05	0.348379	239.39	1883.9	0.895952	-10.3052	-54.6378	resistance
HT1376	Bladder	AZ12879988:AZ13150560	AZ12879988	AZ13150560	C_MTORC2:mc5.0	0.162289	0.162289	0.961237	0.967702	0.961237	0.967702	876.188	6113.26	0.843676	242.711	1546.29	0.804202	4.73551	-62.9848	resistance
J82	Bladder	AZ12879988:AZ13150560	AZ12879988	AZ13150560	C_MTORC2:mc5.0	0.264033	0.264033	0.708281	0.801775	0.708281	0.801775	641.12	2961.69	0.664601	133.491	1325.42	0.9969	2.07817	-60.946	resistance
LOXIMVI	Skin	AZ12879988:AZ13150560	AZ12879988	AZ13150560	C_MTORC2:mc5.0	0.251115	0.251115	0.85472	0.878402	0.85472	0.878402	306.885	2304.26	0.875556	132.912	1206.03	0.957794	6.12416	-65.8495	resistance
MDAMB157	Breast	AZ12879988:AZ13150560	AZ12879988	AZ13150560	C_MTORC2:mc5.0	0.231822	0.224037	0.96295	0.534614	0.96295	0.534614	1576.82	2959.35	0.273416	385.971	2063.18	0.727983	-1.89511	-55.4559	resistance
MDAMB361	Breast	AZ12879988:AZ13150560	AZ12879988	AZ13150560	C_MTORC2:mc5.0	0.176148	0.176148	0.936769	0.946133	0.936769	0.946133	803.682	5392.8	0.82673	156.695	1005.72	0.807422	6.71173	-66.1986	resistance
MDAMB415	Breast	AZ12879988:AZ13150560	AZ12879988	AZ13150560	C_MTORC2:mc5.0	0.178918	0.179024	0.887795	0.913272	0.887795	0.913272	1359.95	6074.74	0.650004	344.045	1620.64	0.673071	7.30503	-50.3347	resistance
NCIH1703	Lung	AZ12879988:AZ13150560	AZ12879988	AZ13150560	C_RRAG_AB:0.0	0.237693	0.248305	0.110634	0.0579879	0.0109816	0.011164	63.1723	63.9122	0.00505689	201.274	153.413	-0.117927	4.01246	10.7157	sensitivity
NCIH1975	Lung	AZ12879988:AZ13150560	AZ12879988	AZ13150560	C_RRAG_AB:0.0	0.259736	0.276309	0.264331	0.0863547	8.38631e-05	0.0863547	61.8677	68.3367	0.0431904	179.524	132.965	-0.130385	3.69206	14.2443	sensitivity
NCIH2170	Lung	AZ12879988:AZ13150560	AZ12879988	AZ13150560	C_RRAG_AB:0.0	0.240262	0.253705	0.682706	0.694204	0.682706	0.694204	243.116	234.548	-0.015582	80.3119	85.6866	0.0281331	4.50667	4.45959	sensitivity
NCIH226	Lung	AZ12879988:AZ13150560	AZ12879988	AZ13150560	C_RRAG_AB:0.0	0.257488	0.267275	0.859108	0.854132	0.859108	0.854132	605.704	581.821	-0.017471	160.742	179.325	0.0475137	-2.53492	5.4612	sensitivity
NCIH838	Lung	AZ12879988:AZ13150560	AZ12879988	AZ13150560	C_RRAG_AB:0.0	0.242801	0.253244	0.951707	0.677073	0.951707	0.677073	940.237	276.581	-0.531415	239.156	170.599	-0.146706	-7.95881	26.6271	sensitivity
OV90	Ovary	AZ12879988:AZ13150560	AZ12879988	AZ13150560	C_RRAG_AB:0.0	0.257815	0.267044	0.926933	0.471751	0.926933	0.471751	637.504	303.874	-0.32179	219.202	106.912	-0.311819	-3.82916	14.3304	sensitivity
RPMI7951	Skin	AZ12879988:AZ13150560	AZ12879988	AZ13150560	C_RRAG_AB:0.0	0.233865	0.244179	0.839475	0.914366	0.839475	0.914366	939.966	631.004	-0.17308	258.21	141.182	-0.262193	2.04701	26.816	sensitivity
RT4	Bladder	AZ12879988:AZ13150560	AZ12879988	AZ13150560	C_RRAG_AB:0.0	0.270715	0.290451	0.902173	0.899732	0.902173	0.899732	1322.95	628.021	-0.323571	344.808	226.996	-0.181559	-4.74092	24.738	sensitivity
SF295	Brain	AZ12879988:AZ13150560	AZ12879988	AZ13150560	C_RRAG_AB:0.0	0.230975	0.241105	0.849784	0.848511	0.849784	0.848511	654.471	324.582	-0.304566	143.603	139.247	-0.0133775	2.02516	16.2783	sensitivity
SKMES1	Lung	AZ12879988:AZ13150560	AZ12879988	AZ13150560	C_RRAG_AB:0.0	0.252873	0.263521	0.886056	0.924081	0.886056	0.924081	1523.52	678.113	-0.351545	252.833	175.22	-0.15925	-9.11099	27.6522	sensitivity
T47D	Breast	AZ12879988:AZ13150560	AZ12879988	AZ13150560	C_RRAG_AB:0.0	0.197274	0.206868	0.925369	0.872014	0.925369	0.872014	1217.52	1290.91	0.0254199	329.059	329.654	0.000784028	-2.39519	2.98304	sensitivity
TCCSUP	Bladder	AZ12879988:AZ13150560	AZ12879988	AZ13150560	C_RRAG_AB:0.0	0.24867	0.277601	0.798341	0.115197	0.798341	0.0216464	2645.68	354.166	-0.87333	1815.8	1611.47	-0.0518448	-3.16388	43.0694	sensitivity
UACC62	Skin	AZ12879988:AZ13150560	AZ12879988	AZ13150560	C_RRAG_AB:0.0	0.215812	0.23571	0.859449	0.757375	0.859449	0.757375	882.391	881.857	-0.000262874	180.923	182.305	0.00330502	1.13372	3.19281	sensitivity
UACC812	Breast	AZ12879988:AZ13150560	AZ12879988	AZ13150560	C_RRAG_AB:0.0	0.358413	0.376969	0.0160522	0.0142154	0	0	0.53181	0.53108	-0.000596497	239.824	362.943	0.179947	3.11712	6.97032	sensitivity
UMUC3	Bladder	AZ12879988:AZ13150560	AZ12879988	AZ13150560	C_RRAG_AB:0.0	0.235996	0.243747	0.852275	0.846178	0.852275	0.846178	889.187	890.283	0.000535081	176.723	185.213	0.0203767	-2.98769	4.40437	sensitivity
A375	Skin	AZ12879988:AZ13150560	AZ12879988	AZ13150560	C_RRAG_AB:0.0	0.206967	0.235252	0.83976	0.884984	0.83976	0.884984	641.426	355.654	-0.256119	115.303	138.774	0.0804674	1.30785	15.4516	sensitivity
BFTC905	Bladder	AZ12879988:AZ13150560	AZ12879988	AZ13150560	C_RRAG_AB:0.0	0.253527	0.271586	0.907007	0.805425	0.907007	0.805425	3074.59	1039.81	-0.470834	3569.75	1577.34	-0.354712	-3.63247	25.1282	sensitivity
CAL120	Breast	AZ12879988:AZ13150560	AZ12879988	AZ13150560	C_RRAG_AB:0.0	0.26406	0.273124	0.888458	0.807411	0.888458	0.807411	681.732	576.219	-0.0730259	200.754	172.876	-0.0649286	1.10686	8.69509	sensitivity
CALU3	Lung	AZ12879988:AZ13150560	AZ12879988	AZ13150560	C_RRAG_AB:0.0	0.264382	0.273426	0.792228	0.929986	0.792228	0.929986	816.979	819.316	0.00124035	218.856	187.256	-0.0677236	-18.9628	8.91892	sensitivity
CALU6	Lung	AZ12879988:AZ13150560	AZ12879988	AZ13150560	C_RRAG_AB:0.0	0.25336	0.262429	0.931537	0.923863	0.931537	0.923863	1000.92	649.03	-0.188132	228.486	158.596	-0.158567	-2.21549	20.7562	sensitivity
DMS114	Lung	AZ12879988:AZ13150560	AZ12879988	AZ13150560	C_RRAG_AB:0.0	0.252069	0.26482	0.012027	0.0055068	0	0	2.7366	2.73619	-6.47096e-05	252.816	207.333	-0.0861367	0.273633	9.22059	sensitivity
EKVX	Lung	AZ12879988:AZ13150560	AZ12879988	AZ13150560	C_RRAG_AB:0.0	0.225855	0.270575	0.831801	0.0476231	0.831801	0	597.112	100.753	-0.772799	155.126	83.775	-0.267571	-3.93866	24.3516	sensitivity
HCC1395	Breast	AZ12879988:AZ13150560	AZ12879988	AZ13150560	C_RRAG_AB:0.0	0.239405	0.256073	0.854221	0.8833	0.854221	0.8833	693.129	612.807	-0.0534905	122.68	147.786	0.0808593	-15.3255	18.2601	sensitivity
HCC1428	Breast	AZ12879988:AZ13150560	AZ12879988	AZ13150560	C_RRAG_AB:0.0	0.195622	0.195622	0.903366	0.891895	0.903366	0.891895	930.088	901.48	-0.0135676	212.662	227.395	0.0290897	0.802982	3.00202	sensitivity
HCC70	Breast	AZ12879988:AZ13150560	AZ12879988	AZ13150560	C_RRAG_AB:0.0	0.275258	0.284507	0.329366	0.0581854	0	0	55.8748	57.8585	0.0151505	245.543	243.559	-0.00352268	0.618528	5.7896	sensitivity
HS578T	Breast	AZ12879988:AZ13150560	AZ12879988	AZ13150560	C_RRAG_AB:0.0	0.26348	0.274043	0.84102	0.907309	0.84102	0.907309	2941	2480.92	-0.0738807	1396.92	926.027	-0.178548	-2.43747	15.2189	sensitivity
HT1197	Bladder	AZ12879988:AZ13150560	AZ12879988	AZ13150560	C_RRAG_AB:0.0	0.261232	0.27195	0.880424	0.849921	0.880424	0.849921	1265.28	607.66	-0.318526	239.39	243.812	0.0079476	-6.02116	15.9479	sensitivity
MDAMB175VII	Breast	AZ12879988:AZ13150560	AZ12879988	AZ13150560	C_RRAG_AB:0.0	0.246333	0.257048	0.837267	0.932694	0.837267	0.932694	1531.57	901.803	-0.230024	261.303	255.613	-0.00956003	0.551219	17.9338	sensitivity
BT549	Breast	AZ12879988:AZ13150560	AZ12879988	AZ13150560	C_RRAG_AB:1.0	0.246086	0.244705	0.931118	0.906982	0.931118	0.906982	1342.43	1383.29	0.0130208	581.822	630.188	0.03468	1.27734	-5.93806	resistance
LOXIMVI	Skin	AZ12879988:AZ13150560	AZ12879988	AZ13150560	C_RRAG_AB:1.0	0.251115	0.249403	0.85472	0.815912	0.85472	0.815912	306.885	866.223	0.450655	132.912	173.384	0.115443	-1.0486	-24.1147	resistance
NCIH838	Lung	AZ12879988:AZ13150560	AZ12879988	AZ13150560	C_RRAG_AB:1.0	0.242801	0.233822	0.951707	0.919728	0.951707	0.919728	940.237	952.053	0.00542367	239.156	316.454	0.121629	-1.52817	-0.899503	resistance
SW780	Bladder	AZ12879988:AZ13150560	AZ12879988	AZ13150560	C_RRAG_AB:1.0	0.254936	0.242179	0.938216	0.75376	0.938216	0.75376	1359.29	1464.66	0.0324234	367.067	375.497	0.0098614	0.50513	-8.4587	resistance
NCIH1563	Lung	AZ12879988:AZ13150560	AZ12879988	AZ13150560	C_RRAG_AB:mc5.0	0.26355	0.264267	0.853766	0.817424	0.853766	0.817424	871.024	871.388	0.000181598	270.157	268.954	-0.00193806	1.66433	-5.32934	resistance
NCIH2228	Lung	AZ12879988:AZ13150560	AZ12879988	AZ13150560	C_RRAG_AB:mc5.0	0.223702	0.223702	0.866187	0.873484	0.866187	0.873484	1299.33	1311.16	0.00393716	258.572	260.24	0.00279355	-2.08358	-2.76074	resistance
NCIH226	Lung	AZ12879988:AZ13150560	AZ12879988	AZ13150560	C_RRAG_AB:mc5.0	0.257488	0.248728	0.859108	0.839289	0.859108	0.839289	605.704	607.392	0.00120883	160.742	166.665	0.0157159	-2.24029	-0.772935	resistance
NCIH2291	Lung	AZ12879988:AZ13150560	AZ12879988	AZ13150560	C_RRAG_AB:mc5.0	0.260935	0.251533	0.945256	0.945298	0.945256	0.945298	1547.45	1536.28	-0.00314737	324.79	371.603	0.0584759	1.25498	-1.95149	resistance
NCIH520	Lung	AZ12879988:AZ13150560	AZ12879988	AZ13150560	C_RRAG_AB:mc5.0	0.306188	0.268337	0.935224	0.909969	0.935224	0.909969	334.347	909.311	0.434514	174.51	255.085	0.164865	4.47072	-29.4327	resistance
NCIH522	Lung	AZ12879988:AZ13150560	AZ12879988	AZ13150560	C_RRAG_AB:mc5.0	0.260393	0.23995	0.292955	0.046359	0.0468964	0.046359	12.3707	12.5313	0.0056009	182.666	145.027	-0.100211	-1.44385	-2.79544	resistance
OV90	Ovary	AZ12879988:AZ13150560	AZ12879988	AZ13150560	C_RRAG_AB:mc5.0	0.257815	0.245347	0.926933	0.883889	0.926933	0.883889	637.504	693.127	0.03633	219.202	299.396	0.1354	0.51666	-6.48115	resistance
SF268	Brain	AZ12879988:AZ13150560	AZ12879988	AZ13150560	C_RRAG_AB:mc5.0	0.234363	0.234576	0.84106	0.843048	0.84106	0.843048	297.163	303.934	0.00978446	136.619	135.52	-0.00350842	-1.52333	-0.53331	resistance
SW780	Bladder	AZ12879988:AZ13150560	AZ12879988	AZ13150560	C_RRAG_AB:mc5.0	0.254936	0.235092	0.938216	0.807624	0.938216	0.807624	1359.29	1491.49	0.040309	367.067	373.196	0.00719096	-3.47921	-8.32187	resistance
T24	Bladder	AZ12879988:AZ13150560	AZ12879988	AZ13150560	C_RRAG_AB:mc5.0	0.244973	0.22678	0.603615	0.846586	0.603615	0.846586	312.107	366.125	0.0693259	84.9762	117.671	0.141372	9.25709	-16.784	resistance
TCCSUP	Bladder	AZ12879988:AZ13150560	AZ12879988	AZ13150560	C_RRAG_AB:mc5.0	0.24867	0.254424	0.798341	0.844288	0.798341	0.844288	2645.68	2525.57	-0.0201778	1815.8	1836.54	0.00493372	0.572159	-2.85741	resistance
VMCUB1	Bladder	AZ12879988:AZ13150560	AZ12879988	AZ13150560	C_RRAG_AB:mc5.0	0.256525	0.236276	0.906073	0.864034	0.906073	0.864034	943.238	1362.53	0.159725	253.387	311.26	0.0893383	2.41918	-14.678	resistance
BT549	Breast	AZ12879988:AZ13150560	AZ12879988	AZ13150560	C_RRAG_AB:mc5.0	0.246086	0.226518	0.931118	0.907845	0.931118	0.907845	1342.43	1383.63	0.0131272	581.822	650.174	0.0482394	0.665887	-5.22314	resistance
CALU6	Lung	AZ12879988:AZ13150560	AZ12879988	AZ13150560	C_RRAG_AB:mc5.0	0.25336	0.242866	0.931537	0.838228	0.931537	0.838228	1000.92	996.71	-0.00182868	228.486	240.14	0.0216047	2.35434	-4.77812	resistance
EKVX	Lung	AZ12879988:AZ13150560	AZ12879988	AZ13150560	C_RRAG_AB:mc5.0	0.225855	0.216439	0.831801	0.851971	0.831801	0.851971	597.112	603.938	0.00493645	155.126	153.613	-0.00425714	-1.43485	-2.15036	resistance
HCC1143	Breast	AZ12879988:AZ13150560	AZ12879988	AZ13150560	C_RRAG_AB:mc5.0	0.281158	0.23577	0.882398	0.867309	0.882398	0.867309	316.018	601.182	0.279294	102.639	151.32	0.168583	0.598633	-12.5464	resistance
HCC1806	Breast	AZ12879988:AZ13150560	AZ12879988	AZ13150560	C_RRAG_AB:mc5.0	0.272994	0.271147	0.98607	0.962498	0.98607	0.962498	1605.77	1616.68	0.00293911	364.765	379.729	0.0174614	2.39788	-4.07668	resistance
HCC1937	Breast	AZ12879988:AZ13150560	AZ12879988	AZ13150560	C_RRAG_AB:mc5.0	0.277062	0.250376	0.0673184	0.0584446	0.000164303	0.000148007	257.994	257.808	-0.000313459	307.25	342.83	0.0475867	0.233854	-2.85716	resistance
HCC38	Breast	AZ12879988:AZ13150560	AZ12879988	AZ13150560	C_RRAG_AB:mc5.0	0.254141	0.245268	0.916727	0.850596	0.916727	0.850596	878.488	876.439	-0.00101426	247.286	284.449	0.0608056	0.67341	-4.9286	resistance
HCC70	Breast	AZ12879988:AZ13150560	AZ12879988	AZ13150560	C_RRAG_AB:mc5.0	0.275258	0.264167	0.329366	0.0183725	0	0	55.8748	58.2523	0.0180964	245.543	363.278	0.170112	-2.46186	-2.07829	resistance
LOXIMVI	Skin	AZ12879988:AZ13150560	AZ12879988	AZ13150560	C_RRAG_AB:mc5.0	0.251115	0.231135	0.85472	0.806885	0.85472	0.806885	306.885	862.492	0.44878	132.912	173.64	0.116084	-1.06583	-22.8529	resistance
MDAMB231	Breast	AZ12879988:AZ13150560	AZ12879988	AZ13150560	C_RRAG_AB:mc5.0	0.251966	0.24303	0.906939	0.907145	0.906939	0.907145	683.857	680.549	-0.00210533	220.74	210.51	-0.0206073	-1.92996	-0.81837	resistance
BFTC905	Bladder	AZ12879988:AZ13150560	AZ12879988	AZ13150560	C_RRAG_CD:mc0.3	0.253527	0.253527	0.907007	0.885587	0.907007	0.885587	3074.59	2966.38	-0.0155603	3569.75	1578.76	-0.354321	-2.23553	10.2282	sensitivity
CALU3	Lung	AZ12879988:AZ13150560	AZ12879988	AZ13150560	C_RRAG_CD:mc0.3	0.264382	0.273426	0.792228	0.820236	0.792228	0.820236	816.979	815.857	-0.000596763	218.856	210.066	-0.0178027	-18.8138	4.41774	sensitivity
DMS114	Lung	AZ12879988:AZ13150560	AZ12879988	AZ13150560	C_RRAG_CD:mc0.3	0.252069	0.26482	0.012027	1.11e-16	0	0	2.7366	2.73619	-6.47096e-05	252.816	219.946	-0.0604879	0.196712	8.43045	sensitivity
HCC1395	Breast	AZ12879988:AZ13150560	AZ12879988	AZ13150560	C_RRAG_CD:mc0.3	0.239405	0.256073	0.854221	0.911692	0.854221	0.911692	693.129	805.226	0.0651038	122.68	170.126	0.141996	-14.1636	4.47947	sensitivity
HCC1806	Breast	AZ12879988:AZ13150560	AZ12879988	AZ13150560	C_RRAG_CD:mc0.3	0.272994	0.291056	0.98607	0.992018	0.98607	0.992018	1605.77	1338.33	-0.0791216	364.765	337.272	-0.0340325	0.956912	3.11474	sensitivity
J82	Bladder	AZ12879988:AZ13150560	AZ12879988	AZ13150560	C_RRAG_CD:mc0.3	0.264033	0.280313	0.708281	0.874511	0.708281	0.874511	641.12	638.546	-0.0017475	133.491	162.569	0.0855844	-1.14667	3.26573	sensitivity
LOXIMVI	Skin	AZ12879988:AZ13150560	AZ12879988	AZ13150560	C_RRAG_CD:mc0.3	0.251115	0.269473	0.85472	0.42781	0.85472	0.196789	306.885	293.28	-0.0196926	132.912	99.7909	-0.124474	-1.44456	3.87579	sensitivity
MDAMB175VII	Breast	AZ12879988:AZ13150560	AZ12879988	AZ13150560	C_RRAG_CD:mc0.3	0.246333	0.255307	0.837267	0.920142	0.837267	0.920142	1531.57	1627.5	0.0263846	261.303	253.612	-0.0129742	1.2126	3.52545	sensitivity
NCIH1437	Lung	AZ12879988:AZ13150560	AZ12879988	AZ13150560	C_RRAG_CD:mc0.3	0.248625	0.247757	0.425416	0.190366	0.425416	0.000261709	17.4242	17.399	-0.000629933	668.452	360.681	-0.267947	-1.23618	5.04248	sensitivity
NCIH1975	Lung	AZ12879988:AZ13150560	AZ12879988	AZ13150560	C_RRAG_CD:mc0.3	0.259736	0.267129	0.264331	0.30805	8.38631e-05	8.49217e-05	61.8677	60.0264	-0.0131211	179.524	192.04	0.0292704	1.4735	3.03752	sensitivity
RT4	Bladder	AZ12879988:AZ13150560	AZ12879988	AZ13150560	C_RRAG_CD:mc0.3	0.270715	0.281441	0.902173	0.902177	0.902173	0.902177	1322.95	1329.35	0.00209457	344.808	327.776	-0.0220008	-2.50008	3.35555	sensitivity
SW780	Bladder	AZ12879988:AZ13150560	AZ12879988	AZ13150560	C_RRAG_CD:mc0.3	0.254936	0.27333	0.938216	0.0280897	0.938216	0.0112851	1359.29	95.3676	-1.15391	367.067	252.046	-0.163265	-5.45166	36.3276	sensitivity
UACC812	Breast	AZ12879988:AZ13150560	AZ12879988	AZ13150560	C_RRAG_CD:mc0.3	0.358413	0.376932	0.0160522	0.0197327	0	0.00297386	0.53181	0.532028	0.000177923	239.824	260.917	0.0366112	3.14606	6.9381	sensitivity
NCIH1563	Lung	AZ12879988:AZ13150560	AZ12879988	AZ13150560	C_RRAG_CD:mc5.0	0.26355	0.264267	0.853766	0.817424	0.853766	0.817424	871.024	871.388	0.000181598	270.157	268.928	-0.00198085	1.66554	-5.32876	resistance
NCIH1975	Lung	AZ12879988:AZ13150560	AZ12879988	AZ13150560	C_RRAG_CD:mc5.0	0.259736	0.2469	0.264331	0.171525	8.38631e-05	8.18503e-05	61.8677	59.8367	-0.0144964	179.524	176.11	-0.00833891	-1.22158	-2.08738	resistance
NCIH2228	Lung	AZ12879988:AZ13150560	AZ12879988	AZ13150560	C_RRAG_CD:mc5.0	0.223702	0.223702	0.866187	0.873484	0.866187	0.873484	1299.33	1311.16	0.00393716	258.572	260.171	0.00267708	-2.08383	-2.7643	resistance
NCIH226	Lung	AZ12879988:AZ13150560	AZ12879988	AZ13150560	C_RRAG_CD:mc5.0	0.257488	0.248728	0.859108	0.839289	0.859108	0.839289	605.704	607.392	0.00120883	160.742	166.665	0.0157159	-2.28772	-0.814532	resistance
NCIH2291	Lung	AZ12879988:AZ13150560	AZ12879988	AZ13150560	C_RRAG_CD:mc5.0	0.260935	0.251533	0.945256	0.945298	0.945256	0.945298	1547.45	1536.25	-0.00315585	324.79	371.605	0.0584784	1.27129	-1.93519	resistance
NCIH520	Lung	AZ12879988:AZ13150560	AZ12879988	AZ13150560	C_RRAG_CD:mc5.0	0.306188	0.268693	0.935224	0.921534	0.935224	0.921534	334.347	911.297	0.435462	174.51	238.676	0.135989	5.8582	-26.3037	resistance
NCIH522	Lung	AZ12879988:AZ13150560	AZ12879988	AZ13150560	C_RRAG_CD:mc5.0	0.260393	0.23995	0.292955	0.0459319	0.0468964	0.0459319	12.3707	12.5313	0.0056009	182.666	145.027	-0.100211	-1.4296	-2.78119	resistance
NCIH838	Lung	AZ12879988:AZ13150560	AZ12879988	AZ13150560	C_RRAG_CD:mc5.0	0.242801	0.242801	0.951707	0.930634	0.951707	0.930634	940.237	956.741	0.00755714	239.156	316.76	0.122048	-1.41725	-1.59721	resistance
SF268	Brain	AZ12879988:AZ13150560	AZ12879988	AZ13150560	C_RRAG_CD:mc5.0	0.234363	0.234576	0.84106	0.843048	0.84106	0.843048	297.163	303.934	0.00978446	136.619	135.52	-0.00350842	-1.52331	-0.533296	resistance
SW780	Bladder	AZ12879988:AZ13150560	AZ12879988	AZ13150560	C_RRAG_CD:mc5.0	0.254936	0.235092	0.938216	0.815696	0.938216	0.815696	1359.29	1482.17	0.0375846	367.067	388.014	0.0241018	-3.37163	-7.11937	resistance
T24	Bladder	AZ12879988:AZ13150560	AZ12879988	AZ13150560	C_RRAG_CD:mc5.0	0.244973	0.244973	0.603615	0.831688	0.603615	0.831688	312.107	372.387	0.0766902	84.9762	130.467	0.186203	1.17523	-10.4971	resistance
TCCSUP	Bladder	AZ12879988:AZ13150560	AZ12879988	AZ13150560	C_RRAG_CD:mc5.0	0.24867	0.254424	0.798341	0.816338	0.798341	0.816338	2645.68	2541.75	-0.0174057	1815.8	1823.34	0.00179953	0.281624	-1.71733	resistance
VMCUB1	Bladder	AZ12879988:AZ13150560	AZ12879988	AZ13150560	C_RRAG_CD:mc5.0	0.256525	0.247265	0.906073	0.858109	0.906073	0.858109	943.238	1350.71	0.15594	253.387	280.835	0.044666	1.21149	-7.87684	resistance
BT549	Breast	AZ12879988:AZ13150560	AZ12879988	AZ13150560	C_RRAG_CD:mc5.0	0.246086	0.244705	0.931118	0.906982	0.931118	0.906982	1342.43	1383.29	0.0130208	581.822	630.188	0.03468	1.20636	-6.00904	resistance
CALU6	Lung	AZ12879988:AZ13150560	AZ12879988	AZ13150560	C_RRAG_CD:mc5.0	0.25336	0.242952	0.931537	0.825998	0.931537	0.825998	1000.92	996.728	-0.0018209	228.486	253.425	0.0449899	16.6617	-6.45965	resistance
EKVX	Lung	AZ12879988:AZ13150560	AZ12879988	AZ13150560	C_RRAG_CD:mc5.0	0.225855	0.216439	0.831801	0.851971	0.831801	0.851971	597.112	603.938	0.00493618	155.126	153.609	-0.00426966	-1.40941	-2.11695	resistance
HCC1143	Breast	AZ12879988:AZ13150560	AZ12879988	AZ13150560	C_RRAG_CD:mc5.0	0.281158	0.254248	0.882398	0.857727	0.882398	0.857727	316.018	603.376	0.280876	102.639	151.716	0.169719	1.33782	-11.1072	resistance
HCC1806	Breast	AZ12879988:AZ13150560	AZ12879988	AZ13150560	C_RRAG_CD:mc5.0	0.272994	0.271147	0.98607	0.962498	0.98607	0.962498	1605.77	1616.68	0.00293911	364.765	379.729	0.0174614	2.4045	-4.07005	resistance
HCC38	Breast	AZ12879988:AZ13150560	AZ12879988	AZ13150560	C_RRAG_CD:mc5.0	0.254141	0.24528	0.916727	0.850609	0.916727	0.850609	878.488	876.442	-0.00101269	247.286	284.449	0.0608055	0.673641	-4.92993	resistance
HCC70	Breast	AZ12879988:AZ13150560	AZ12879988	AZ13150560	C_RRAG_CD:mc5.0	0.275258	0.264167	0.329366	0.0183725	0	0	55.8748	58.2523	0.0180964	245.543	363.278	0.170112	-2.46298	-2.07941	resistance
LOXIMVI	Skin	AZ12879988:AZ13150560	AZ12879988	AZ13150560	C_RRAG_CD:mc5.0	0.251115	0.249403	0.85472	0.800139	0.85472	0.800139	306.885	864.697	0.449889	132.912	173.386	0.115449	-3.04278	-26.4795	resistance
MDAMB231	Breast	AZ12879988:AZ13150560	AZ12879988	AZ13150560	C_RRAG_CD:mc5.0	0.251966	0.24303	0.906939	0.907145	0.906939	0.907145	683.857	680.567	-0.00209439	220.74	210.51	-0.0206073	-1.92617	-0.818249	resistance
A2780	Ovary	AZ12879988:AZ13150560	AZ12879988	AZ13150560	CARD11:mc5.0	0.270356	0.270356	0.0268158	0.146503	0.0268158	0.0027389	36.779	35.9336	-0.0100988	148.337	91.7076	-0.208845	0.619192	5.38432	sensitivity
CAL148	Breast	AZ12879988:AZ13150560	AZ12879988	AZ13150560	CARD11:mc5.0	0.197698	0.197698	0.941185	0.929211	0.941185	0.929211	630.682	529.27	-0.0761334	171.063	171.052	-2.77541e-05	2.93842	5.17361	sensitivity
DMS114	Lung	AZ12879988:AZ13150560	AZ12879988	AZ13150560	CARD11:mc5.0	0.252069	0.244665	0.012027	0.0109186	0	0	2.7366	2.87303	0.0211299	252.816	322.62	0.105887	0.443411	7.52847	sensitivity
HCC1419	Breast	AZ12879988:AZ13150560	AZ12879988	AZ13150560	CARD11:mc5.0	0.268799	0.268799	0.11689	0.0123031	0.00826887	0	32.2145	31.5685	-0.0087965	183.213	179.412	-0.00910422	0.603812	8.02009	sensitivity
HCC1428	Breast	AZ12879988:AZ13150560	AZ12879988	AZ13150560	CARD11:mc5.0	0.195622	0.161807	0.903366	0.838685	0.903366	0.838685	930.088	887.716	-0.0202497	212.662	169.761	-0.0978526	-3.94675	6.2914	sensitivity
CAL120	Breast	AZ12879988:AZ13150560	AZ12879988	AZ13150560	CCNA2:0.0	0.26406	0.290275	0.888458	0.642238	0.888458	0.642238	681.732	283.901	-0.380447	200.754	78.003	-0.410552	-2.24831	20.9664	sensitivity
HCC70	Breast	AZ12879988:AZ13150560	AZ12879988	AZ13150560	CCNA2:0.0	0.275258	0.316864	0.329366	0.0429133	0	0	55.8748	50.975	-0.0398587	245.543	168.533	-0.163443	-1.77385	11.6927	sensitivity
NCIH522	Lung	AZ12879988:AZ13150560	AZ12879988	AZ13150560	CCNA2:0.0	0.260393	0.313492	0.292955	0.0137275	0.0468964	0.0049568	12.3707	11.9036	-0.0167174	182.666	51.5753	-0.549217	-1.54537	8.66928	sensitivity
SKMEL30	Skin	AZ12879988:AZ13150560	AZ12879988	AZ13150560	CCNA2:0.0	0.278793	0.305941	0.0119113	0.0001607	0	5.80572e-05	3.0426	2.96495	-0.0112276	165.735	138.532	-0.0778649	0.198608	3.62788	sensitivity
UACC812	Breast	AZ12879988:AZ13150560	AZ12879988	AZ13150560	CCNA2:0.0	0.358413	0.380965	0.0160522	0.0105442	0	0	0.53181	0.845278	0.201243	239.824	228.796	-0.0204442	2.07409	5.20527	sensitivity
A2780	Ovary	AZ12879988:AZ13150560	AZ12879988	AZ13150560	CRBN:mc5.0	0.270356	0.270356	0.0268158	0.0213444	0.0268158	0	36.779	15.2243	-0.383063	148.337	148.337	0	0.339251	9.58898	sensitivity
C32	Skin	AZ12879988:AZ13150560	AZ12879988	AZ13150560	CRBN:mc5.0	0.220429	0.220429	0.247687	0.247687	0.00123445	0.00123445	64.9035	32.3659	-0.30218	380.929	380.868	-6.94743e-05	-0.999636	8.08991	sensitivity
CAL120	Breast	AZ12879988:AZ13150560	AZ12879988	AZ13150560	CRBN:mc5.0	0.26406	0.26406	0.888458	0.468166	0.888458	0.468166	681.732	240.236	-0.452976	200.754	200.755	3.33052e-06	-1.00241	9.17782	sensitivity
CAL148	Breast	AZ12879988:AZ13150560	AZ12879988	AZ13150560	CRBN:mc5.0	0.197698	0.197698	0.941185	0.040582	0.941185	0.00278868	630.682	40.7267	-1.18993	171.063	170.961	-0.000260364	-2.11158	28.8338	sensitivity
HCC1187	Breast	AZ12879988:AZ13150560	AZ12879988	AZ13150560	CRBN:mc5.0	0.233922	0.233922	0.891945	0.776518	0.891945	0.776518	859.177	605.343	-0.152081	247.545	247.545	0	-2.58647	5.78881	sensitivity
HCC1937	Breast	AZ12879988:AZ13150560	AZ12879988	AZ13150560	CRBN:mc5.0	0.277062	0.277062	0.0673184	0.0577129	0.000164303	0.000148846	257.994	108.392	-0.376613	307.25	307.25	0	3.5803	14.3447	sensitivity
HCC70	Breast	AZ12879988:AZ13150560	AZ12879988	AZ13150560	CRBN:mc5.0	0.275258	0.275367	0.329366	0.329123	0	0	55.8748	25.292	-0.344233	245.543	245.543	3.78561e-07	0.468614	8.23831	sensitivity
HT1197	Bladder	AZ12879988:AZ13150560	AZ12879988	AZ13150560	CRBN:mc5.0	0.261232	0.261232	0.880424	0.879274	0.880424	0.879274	1265.28	983.513	-0.109406	239.39	239.002	-0.00070462	-2.87504	4.75055	sensitivity
MDAMB231	Breast	AZ12879988:AZ13150560	AZ12879988	AZ13150560	CRBN:mc5.0	0.251966	0.251966	0.906939	0.467777	0.906939	0.467777	683.857	98.0015	-0.843733	220.74	220.734	-1.16334e-05	-4.1609	18.9157	sensitivity
NCIH1650	Lung	AZ12879988:AZ13150560	AZ12879988	AZ13150560	CRBN:mc5.0	0.25122	0.25122	0.120377	0.120377	0.00601957	0	14.351	8.4117	-0.231999	317.725	317.725	0	-1.38722	7.75404	sensitivity
NCIH1975	Lung	AZ12879988:AZ13150560	AZ12879988	AZ13150560	CRBN:mc5.0	0.259736	0.259736	0.264331	0.255845	8.38631e-05	8.38631e-05	61.8677	52.6604	-0.0699797	179.524	179.52	-1.01825e-05	1.23642	5.79479	sensitivity
NCIH2085	Lung	AZ12879988:AZ13150560	AZ12879988	AZ13150560	CRBN:mc5.0	0.243084	0.243084	0.96145	0.0677883	0.96145	0.0677883	884.336	66.5778	-1.12329	222.734	222.734	-1.13026e-07	-7.26979	28.2694	sensitivity
NCIH2170	Lung	AZ12879988:AZ13150560	AZ12879988	AZ13150560	CRBN:mc5.0	0.240262	0.240703	0.682706	0.413687	0.682706	0.0656788	243.116	75.431	-0.508264	80.3119	80.4018	0.000486001	-2.05257	8.98652	sensitivity
RT4	Bladder	AZ12879988:AZ13150560	AZ12879988	AZ13150560	CRBN:mc5.0	0.270715	0.270715	0.902173	0.120572	0.902173	0.0096628	1322.95	131.861	-1.00143	344.808	344.808	0	-9.50404	28.2027	sensitivity
SW900	Lung	AZ12879988:AZ13150560	AZ12879988	AZ13150560	CRBN:mc5.0	0.253695	0.253695	0.931967	0.0556185	0.931967	0	1370.11	37.9185	-1.5579	369.935	369.935	-5.88043e-08	-6.60705	45.8693	sensitivity
NCIH1563	Lung	AZ12879988:AZ13150560	AZ12879988	AZ13150560	CYCS:0.0	0.26355	0.243	0.853766	0.94867	0.853766	0.94867	871.024	2219.76	0.406276	270.157	338.459	0.0978889	-18.6689	-39.9895	resistance
NCIH1975	Lung	AZ12879988:AZ13150560	AZ12879988	AZ13150560	CYCS:0.0	0.259736	0.250434	0.264331	0.948292	8.38631e-05	0.666842	61.8677	66.9402	0.0342231	179.524	354.112	0.295019	-2.1566	-25.2927	resistance
NCIH2291	Lung	AZ12879988:AZ13150560	AZ12879988	AZ13150560	CYCS:0.0	0.260935	0.245477	0.945256	0.183212	0.945256	0.183212	1547.45	3200.33	0.315577	324.79	363.423	0.0488099	-20.4123	-33.3863	resistance
NCIH520	Lung	AZ12879988:AZ13150560	AZ12879988	AZ13150560	CYCS:0.0	0.306188	0.292269	0.935224	0.93523	0.935224	0.93523	334.347	328.489	-0.00767672	174.51	174.268	-0.000603268	-1.43139	-1.79845	resistance
NCIH522	Lung	AZ12879988:AZ13150560	AZ12879988	AZ13150560	CYCS:0.0	0.260393	0.252819	0.292955	0.761271	0.0468964	0.761271	12.3707	12.3844	0.000481314	182.666	231.239	0.102403	1.16167	-1.76729	resistance
OV90	Ovary	AZ12879988:AZ13150560	AZ12879988	AZ13150560	CYCS:0.0	0.257815	0.242614	0.926933	0.946178	0.926933	0.946178	637.504	691.796	0.0354952	219.202	213.259	-0.0119378	-1.87705	-9.92342	resistance
TCCSUP	Bladder	AZ12879988:AZ13150560	AZ12879988	AZ13150560	CYCS:0.0	0.24867	0.24867	0.798341	0.104866	0.798341	0.104866	2645.68	2540.97	-0.0175379	1815.8	10000	0.740933	-10.0382	-51.4796	resistance
BFTC905	Bladder	AZ12879988:AZ13150560	AZ12879988	AZ13150560	CYCS:0.0	0.253527	0.238551	0.907007	0.979462	0.907007	0.870884	3074.59	3076.63	0.000287571	3569.75	10000	0.447362	14.7957	-21.1186	resistance
CAL120	Breast	AZ12879988:AZ13150560	AZ12879988	AZ13150560	CYCS:0.0	0.26406	0.241454	0.888458	0.941998	0.888458	0.941998	681.732	3167.59	0.667116	200.754	240.487	0.0784274	1.00245	-28.6012	resistance
CALU6	Lung	AZ12879988:AZ13150560	AZ12879988	AZ13150560	CYCS:0.0	0.25336	0.238398	0.931537	0.939806	0.931537	0.939806	1000.92	2751.67	0.439198	228.486	234.259	0.0108368	-10.1641	-22.6739	resistance
ES2	Ovary	AZ12879988:AZ13150560	AZ12879988	AZ13150560	CYCS:0.0	0.202946	0.173062	0.131477	0.142433	0.000207961	0.142433	333.68	3034.55	0.958765	7.98948	16.2706	0.308886	7.96078	-65.6811	resistance
HCC1143	Breast	AZ12879988:AZ13150560	AZ12879988	AZ13150560	CYCS:0.0	0.281158	0.259078	0.882398	0.912074	0.882398	0.912074	316.018	321.207	0.00707286	102.639	103.383	0.0031368	-2.54175	-7.26878	resistance
HCC1806	Breast	AZ12879988:AZ13150560	AZ12879988	AZ13150560	CYCS:0.0	0.272994	0.25711	0.98607	0.873017	0.98607	0.873017	1605.77	3317.57	0.315137	364.765	365.464	0.000832549	-12.4334	-20.779	resistance
HCC1937	Breast	AZ12879988:AZ13150560	AZ12879988	AZ13150560	CYCS:0.0	0.277062	0.2553	0.0673184	0.0304246	0.000164303	0.00016261	257.994	251.906	-0.010371	307.25	294.879	-0.0178477	-7.62976	-17.346	resistance
HCC38	Breast	AZ12879988:AZ13150560	AZ12879988	AZ13150560	CYCS:0.0	0.254141	0.23228	0.916727	0.951047	0.916727	0.951047	878.488	3179.17	0.558578	247.286	259.444	0.0208436	-20.6981	-44.6984	resistance
HS578T	Breast	AZ12879988:AZ13150560	AZ12879988	AZ13150560	CYCS:0.0	0.26348	0.240946	0.84102	0.0042877	0.84102	0.00428766	2941	2944.68	0.000543333	1396.92	10000	0.854829	-6.54164	-52.3982	resistance
KU1919	Bladder	AZ12879988:AZ13150560	AZ12879988	AZ13150560	CYCS:0.0	0.23507	0.219754	0.815789	0.0006285	0.000628476	0.000628485	3082.78	3080.44	-0.000329945	0	10000	0	-1.51337	-1.51478	resistance
MDAMB231	Breast	AZ12879988:AZ13150560	AZ12879988	AZ13150560	CYCS:0.0	0.251966	0.229226	0.906939	0.921328	0.906939	0.921328	683.857	3006.29	0.643065	220.74	520.669	0.372681	-2.03157	-47.1404	resistance
647V	Bladder	AZ12879988:AZ13150560	AZ12879988	AZ13150560	CSNK1A1:0.0	0.148408	0.157516	0.830263	0.87568	0.830263	0.87568	579.837	353.889	-0.214439	150.483	149.547	-0.0027102	-2.05386	3.60813	sensitivity
A375	Skin	AZ12879988:AZ13150560	AZ12879988	AZ13150560	CSNK1A1:0.0	0.206967	0.233867	0.83976	0.789582	0.83976	0.789582	641.426	603.977	-0.0261267	115.303	118.301	0.0111474	5.47669	4.4526	sensitivity
BFTC905	Bladder	AZ12879988:AZ13150560	AZ12879988	AZ13150560	CSNK1A1:0.0	0.253527	0.274341	0.907007	0.927699	0.907007	0.927699	3074.59	3069.3	-0.000747546	3569.75	1492.52	-0.378719	-1.74146	11.8122	sensitivity
BT20	Breast	AZ12879988:AZ13150560	AZ12879988	AZ13150560	CSNK1A1:0.0	0.189591	0.240563	0.914961	0.924427	0.914961	0.924427	1104.46	806.95	-0.136305	307.665	241.383	-0.105372	-1.29319	8.89434	sensitivity
C32	Skin	AZ12879988:AZ13150560	AZ12879988	AZ13150560	CSNK1A1:0.0	0.220429	0.250075	0.247687	0.785908	0.00123445	0.785908	64.9035	31.7367	-0.310706	380.929	239.504	-0.201532	-3.41945	11.1853	sensitivity
CAL120	Breast	AZ12879988:AZ13150560	AZ12879988	AZ13150560	CSNK1A1:0.0	0.26406	0.274453	0.888458	0.315711	0.888458	0.315711	681.732	249.986	-0.435698	200.754	189.496	-0.0250637	-1.4005	11.2106	sensitivity
CALU3	Lung	AZ12879988:AZ13150560	AZ12879988	AZ13150560	CSNK1A1:0.0	0.264382	0.280612	0.792228	0.948743	0.792228	0.948743	816.979	662.055	-0.0913166	218.856	163.571	-0.126452	-22.0906	10.7028	sensitivity
CALU6	Lung	AZ12879988:AZ13150560	AZ12879988	AZ13150560	CSNK1A1:0.0	0.25336	0.27413	0.931537	0.942573	0.931537	0.942573	1000.92	905.32	-0.0435955	228.486	226.785	-0.00324496	3.72487	8.71414	sensitivity
CAOV3	Ovary	AZ12879988:AZ13150560	AZ12879988	AZ13150560	CSNK1A1:0.0	0.178024	0.186623	0.935245	0.933138	0.935245	0.933138	884.725	670.626	-0.120328	232.317	216.605	-0.0304119	-3.16065	7.06912	sensitivity
DMS114	Lung	AZ12879988:AZ13150560	AZ12879988	AZ13150560	CSNK1A1:0.0	0.252069	0.258871	0.012027	0.0374811	0	0	2.7366	2.32631	-0.0705426	252.816	312.034	0.0913973	0.342369	7.32828	sensitivity
DU4475	Breast	AZ12879988:AZ13150560	AZ12879988	AZ13150560	CSNK1A1:0.0	0.182669	0.189682	0.923145	0.929175	0.923145	0.929175	1063.38	917.88	-0.0639031	306.311	304.31	-0.00284555	-1.65176	3.22262	sensitivity
EKVX	Lung	AZ12879988:AZ13150560	AZ12879988	AZ13150560	CSNK1A1:0.0	0.225855	0.252129	0.831801	0.880115	0.831801	0.880115	597.112	362.559	-0.216677	155.126	134.95	-0.0605145	-1.96028	6.27362	sensitivity
HCC1187	Breast	AZ12879988:AZ13150560	AZ12879988	AZ13150560	CSNK1A1:0.0	0.233922	0.242641	0.891945	0.136614	0.891945	0.111154	859.177	293.244	-0.466854	247.545	162.43	-0.182989	-6.67368	16.1608	sensitivity
HCC1395	Breast	AZ12879988:AZ13150560	AZ12879988	AZ13150560	CSNK1A1:0.0	0.239405	0.25771	0.854221	0.892427	0.854221	0.892427	693.129	558.152	-0.0940615	122.68	117.897	-0.0172722	-17.1282	5.74359	sensitivity
HCC1428	Breast	AZ12879988:AZ13150560	AZ12879988	AZ13150560	CSNK1A1:0.0	0.195622	0.199259	0.903366	0.91084	0.903366	0.91084	930.088	808.465	-0.0608625	212.662	176.779	-0.080261	-3.18028	11.1838	sensitivity
HCC1806	Breast	AZ12879988:AZ13150560	AZ12879988	AZ13150560	CSNK1A1:0.0	0.272994	0.302558	0.98607	0.96454	0.98607	0.96454	1605.77	1404.15	-0.0582705	364.765	305.441	-0.0770845	3.22294	5.25279	sensitivity
HCC1937	Breast	AZ12879988:AZ13150560	AZ12879988	AZ13150560	CSNK1A1:0.0	0.277062	0.285782	0.0673184	0.297444	0.000164303	0.00799135	257.994	111.815	-0.36311	307.25	227.034	-0.131401	3.33735	12.0857	sensitivity
HCC1954	Breast	AZ12879988:AZ13150560	AZ12879988	AZ13150560	CSNK1A1:0.0	0.258978	0.270353	0.861686	0.82449	0.861686	0.82449	660.771	562.54	-0.0698975	169.443	145.631	-0.0657709	1.91809	6.23145	sensitivity
HCC38	Breast	AZ12879988:AZ13150560	AZ12879988	AZ13150560	CSNK1A1:0.0	0.254141	0.27081	0.916727	0.837378	0.916727	0.837378	878.488	667.364	-0.119373	247.286	235.783	-0.0206879	-3.10614	6.82524	sensitivity
HOP62	Lung	AZ12879988:AZ13150560	AZ12879988	AZ13150560	CSNK1A1:0.0	0.2622	0.271098	0.884678	0.853127	0.884678	0.853127	1046.44	871.789	-0.0793025	237.305	151.019	-0.196276	-9.07651	5.80199	sensitivity
HOP92	Lung	AZ12879988:AZ13150560	AZ12879988	AZ13150560	CSNK1A1:0.0	0.220959	0.235331	0.836619	0.841299	0.836619	0.8413	1269.32	900.931	-0.14888	263.871	255.718	-0.013629	-1.60996	4.96128	sensitivity
HT1197	Bladder	AZ12879988:AZ13150560	AZ12879988	AZ13150560	CSNK1A1:0.0	0.261232	0.285007	0.880424	0.836107	0.880424	0.836107	1265.28	908.535	-0.143845	239.39	242.504	0.00561286	1.00414	3.94028	sensitivity
HT1376	Bladder	AZ12879988:AZ13150560	AZ12879988	AZ13150560	CSNK1A1:0.0	0.162289	0.178664	0.961237	0.917044	0.961237	0.917044	876.188	583.849	-0.176297	242.711	169.921	-0.154843	-6.1114	10.4995	sensitivity
MDAMB157	Breast	AZ12879988:AZ13150560	AZ12879988	AZ13150560	CSNK1A1:0.0	0.231822	0.240896	0.96295	0.950627	0.96295	0.950627	1576.82	1312.67	-0.0796269	385.971	327.836	-0.0708983	2.0907	3.43341	sensitivity
MDAMB231	Breast	AZ12879988:AZ13150560	AZ12879988	AZ13150560	CSNK1A1:0.0	0.251966	0.260776	0.906939	0.176745	0.906939	0.000454629	683.857	155.329	-0.643712	220.74	155.057	-0.153389	-6.06578	16.7699	sensitivity
MDAMB361	Breast	AZ12879988:AZ13150560	AZ12879988	AZ13150560	CSNK1A1:0.0	0.176148	0.195619	0.936769	0.931755	0.936769	0.931755	803.682	587.162	-0.136327	156.695	148.831	-0.022361	0.4147	4.83181	sensitivity
MDAMB415	Breast	AZ12879988:AZ13150560	AZ12879988	AZ13150560	CSNK1A1:0.0	0.178918	0.200118	0.887795	0.848776	0.887795	0.848776	1359.95	1548.09	0.0562743	344.045	321.466	-0.029481	-2.15763	5.82768	sensitivity
MDAMB436	Breast	AZ12879988:AZ13150560	AZ12879988	AZ13150560	CSNK1A1:0.0	0.224887	0.233696	0.946859	0.883279	0.946859	0.883279	643.997	554.517	-0.0649689	146.059	141.823	-0.0127803	2.25898	4.87902	sensitivity
MDAMB468	Breast	AZ12879988:AZ13150560	AZ12879988	AZ13150560	CSNK1A1:0.0	0.231306	0.277052	0.0477119	0.0175024	0	0	81.5047	43.7418	-0.270286	165.905	145.744	-0.0562693	0.845494	7.56617	sensitivity
NCIH1437	Lung	AZ12879988:AZ13150560	AZ12879988	AZ13150560	CSNK1A1:0.0	0.248625	0.265045	0.425416	0.0271181	0.425416	0.00191493	17.4242	13.5635	-0.108783	668.452	278.793	-0.379788	-3.96198	10.3152	sensitivity
NCIH1563	Lung	AZ12879988:AZ13150560	AZ12879988	AZ13150560	CSNK1A1:0.0	0.26355	0.265623	0.853766	0.8902	0.853766	0.8902	871.024	672.988	-0.112022	270.157	192.853	-0.14639	-3.59339	7.89788	sensitivity
NCIH1650	Lung	AZ12879988:AZ13150560	AZ12879988	AZ13150560	CSNK1A1:0.0	0.25122	0.271032	0.120377	0.0124318	0.00601957	0	14.351	13.076	-0.0404084	317.725	167.97	-0.276819	-2.21521	6.10498	sensitivity
NCIH1703	Lung	AZ12879988:AZ13150560	AZ12879988	AZ13150560	CSNK1A1:0.0	0.237693	0.248055	0.110634	0.135539	0.0109816	0	63.1723	32.4508	-0.289301	201.274	118.325	-0.230711	3.7166	13.2438	sensitivity
NCIH1793	Lung	AZ12879988:AZ13150560	AZ12879988	AZ13150560	CSNK1A1:0.0	0.24367	0.252201	0.894823	0.904895	0.894823	0.904895	845.773	659.861	-0.107801	240.089	142.264	-0.227276	-4.39574	7.75083	sensitivity
NCIH1975	Lung	AZ12879988:AZ13150560	AZ12879988	AZ13150560	CSNK1A1:0.0	0.259736	0.276207	0.264331	0.53206	8.38631e-05	0.00332138	61.8677	51.5349	-0.079362	179.524	137.683	-0.115243	1.84945	9.67055	sensitivity
NCIH2085	Lung	AZ12879988:AZ13150560	AZ12879988	AZ13150560	CSNK1A1:0.0	0.243084	0.260699	0.96145	0.92902	0.96145	0.92902	884.336	755.397	-0.0684418	222.734	238.934	0.0304928	-1.35691	4.91522	sensitivity
NCIH2228	Lung	AZ12879988:AZ13150560	AZ12879988	AZ13150560	CSNK1A1:0.0	0.223702	0.249375	0.866187	0.87774	0.866187	0.87774	1299.33	874.218	-0.172098	258.572	215.897	-0.078335	-1.61387	9.65242	sensitivity
NCIH23	Lung	AZ12879988:AZ13150560	AZ12879988	AZ13150560	CSNK1A1:0.0	0.227766	0.236662	0.944769	0.921125	0.925956	0.921125	923.579	651.844	-0.15133	328.362	167.082	-0.293423	-6.03322	11.9648	sensitivity
NCIH460	Lung	AZ12879988:AZ13150560	AZ12879988	AZ13150560	CSNK1A1:0.0	0.235786	0.253804	0.844515	0.886351	0.844515	0.886351	530.977	357.868	-0.171352	149.392	158.429	0.0255084	-2.07647	3.68575	sensitivity
NCIH838	Lung	AZ12879988:AZ13150560	AZ12879988	AZ13150560	CSNK1A1:0.0	0.242801	0.273257	0.951707	0.817442	0.951707	0.817442	940.237	543.628	-0.237935	239.156	151.286	-0.198882	-4.43441	23.7081	sensitivity
OV90	Ovary	AZ12879988:AZ13150560	AZ12879988	AZ13150560	CSNK1A1:0.0	0.257815	0.284704	0.926933	0.750533	0.926933	0.750533	637.504	303.848	-0.321826	219.202	87.3698	-0.399483	-3.77532	18.5196	sensitivity
OVCAR4	Ovary	AZ12879988:AZ13150560	AZ12879988	AZ13150560	CSNK1A1:0.0	0.288231	0.306199	0.750441	0.892499	0.750441	0.892499	575.823	557.084	-0.0143685	148.858	134.155	-0.0451654	0.978596	3.93128	sensitivity
RPMI7951	Skin	AZ12879988:AZ13150560	AZ12879988	AZ13150560	CSNK1A1:0.0	0.233865	0.264978	0.839475	0.821134	0.839475	0.821134	939.966	867.154	-0.0350162	258.21	239.399	-0.0328504	0.942168	4.16609	sensitivity
RT4	Bladder	AZ12879988:AZ13150560	AZ12879988	AZ13150560	CSNK1A1:0.0	0.270715	0.290871	0.902173	0.943535	0.902173	0.943535	1322.95	638.106	-0.316652	344.808	253.536	-0.133539	-3.01045	18.9308	sensitivity
SKMEL5	Skin	AZ12879988:AZ13150560	AZ12879988	AZ13150560	CSNK1A1:0.0	0.233721	0.244104	0.210154	0.274183	1.16768e-10	2.28235e-05	16.5456	13.7283	-0.0810676	221.993	115.812	-0.282586	4.26206	6.48447	sensitivity
SKMES1	Lung	AZ12879988:AZ13150560	AZ12879988	AZ13150560	CSNK1A1:0.0	0.252873	0.282642	0.886056	0.893389	0.886056	0.893389	1523.52	929.176	-0.214749	252.833	252.509	-0.000556841	16.4021	8.13055	sensitivity
SNB75	Brain	AZ12879988:AZ13150560	AZ12879988	AZ13150560	CSNK1A1:0.0	0.234201	0.253628	0.910317	0.904323	0.910317	0.904323	892.248	691.199	-0.110882	243.399	160.611	-0.180544	-4.90612	10.9972	sensitivity
SW900	Lung	AZ12879988:AZ13150560	AZ12879988	AZ13150560	CSNK1A1:0.0	0.253695	0.271381	0.931967	0.857148	0.931967	0.857148	1370.11	975.32	-0.147607	369.935	330.51	-0.0489407	1.10466	8.12753	sensitivity
T47D	Breast	AZ12879988:AZ13150560	AZ12879988	AZ13150560	CSNK1A1:0.0	0.197274	0.20551	0.925369	0.909012	0.925369	0.909012	1217.52	909.83	-0.126517	329.059	236.785	-0.14292	-2.44382	5.20922	sensitivity
UACC62	Skin	AZ12879988:AZ13150560	AZ12879988	AZ13150560	CSNK1A1:0.0	0.215812	0.233657	0.859449	0.651937	0.859449	0.651937	882.391	663.59	-0.123761	180.923	137.25	-0.119982	-1.11775	6.04929	sensitivity
UMUC3	Bladder	AZ12879988:AZ13150560	AZ12879988	AZ13150560	CSNK1A1:0.0	0.235996	0.243125	0.852275	0.870811	0.852275	0.87081	889.187	641.948	-0.141493	176.723	120.388	-0.166711	9.99455	5.36234	sensitivity
NCIH520	Lung	AZ12879988:AZ13150560	AZ12879988	AZ13150560	CSNK1A1:1.0	0.306188	0.278998	0.935224	0.961405	0.935224	0.961405	334.347	657.441	0.293659	174.51	273.256	0.194749	2.20817	-15.1339	resistance
BFTC905	Bladder	AZ12879988:AZ13150560	AZ12879988	AZ13150560	CSNK1A1:mc0.3	0.253527	0.254426	0.907007	0.912562	0.907007	0.912562	3074.59	2997.96	-0.0109618	3569.75	1534.85	-0.366573	-4.08342	9.81784	sensitivity
BT20	Breast	AZ12879988:AZ13150560	AZ12879988	AZ13150560	CSNK1A1:mc0.3	0.189591	0.190124	0.914961	0.911497	0.914961	0.911497	1104.46	836.779	-0.120541	307.665	243.301	-0.101934	-1.93382	6.34856	sensitivity
BT549	Breast	AZ12879988:AZ13150560	AZ12879988	AZ13150560	CSNK1A1:mc0.3	0.246086	0.264448	0.931118	0.890732	0.931118	0.890732	1342.43	1062.06	-0.101742	581.822	348.756	-0.222268	-1.78629	13.1977	sensitivity
C32	Skin	AZ12879988:AZ13150560	AZ12879988	AZ13150560	CSNK1A1:mc0.3	0.220429	0.236569	0.247687	0.298202	0.00123445	0.298202	64.9035	40.9239	-0.200291	380.929	243.117	-0.19503	-4.04168	8.58581	sensitivity
CALU3	Lung	AZ12879988:AZ13150560	AZ12879988	AZ13150560	CSNK1A1:mc0.3	0.264382	0.26297	0.792228	0.935507	0.792228	0.935507	816.979	651.564	-0.0982535	218.856	151.078	-0.160958	-20.4926	9.37856	sensitivity
CALU6	Lung	AZ12879988:AZ13150560	AZ12879988	AZ13150560	CSNK1A1:mc0.3	0.25336	0.262921	0.931537	0.913569	0.931537	0.913569	1000.92	932.319	-0.030833	228.486	229.23	0.0014124	2.56837	5.81031	sensitivity
DMS114	Lung	AZ12879988:AZ13150560	AZ12879988	AZ13150560	CSNK1A1:mc0.3	0.252069	0.257408	0.012027	0.0277618	0	0	2.7366	2.83996	0.016101	252.816	246.312	-0.0113185	0.49988	6.79535	sensitivity
EKVX	Lung	AZ12879988:AZ13150560	AZ12879988	AZ13150560	CSNK1A1:mc0.3	0.225855	0.228385	0.831801	0.863872	0.831801	0.863872	597.112	460.597	-0.112735	155.126	146.677	-0.0243253	-1.25613	5.46578	sensitivity
HCC1187	Breast	AZ12879988:AZ13150560	AZ12879988	AZ13150560	CSNK1A1:mc0.3	0.233922	0.242671	0.891945	0.830581	0.891945	0.830582	859.177	599.214	-0.156501	247.545	171.946	-0.158262	-6.38909	8.39549	sensitivity
HCC1428	Breast	AZ12879988:AZ13150560	AZ12879988	AZ13150560	CSNK1A1:mc0.3	0.195622	0.190781	0.903366	0.907447	0.903366	0.907447	930.088	851.528	-0.0383247	212.662	184.287	-0.0621959	-3.6927	7.77676	sensitivity
HCC1954	Breast	AZ12879988:AZ13150560	AZ12879988	AZ13150560	CSNK1A1:mc0.3	0.258978	0.267719	0.861686	0.839894	0.861686	0.839894	660.771	593.781	-0.0464252	169.443	160.65	-0.0231431	1.29981	3.48873	sensitivity
HCC38	Breast	AZ12879988:AZ13150560	AZ12879988	AZ13150560	CSNK1A1:mc0.3	0.254141	0.262406	0.916727	0.866006	0.916727	0.866006	878.488	695.507	-0.101434	247.286	251.716	0.00771188	-2.64171	4.31082	sensitivity
HOP62	Lung	AZ12879988:AZ13150560	AZ12879988	AZ13150560	CSNK1A1:mc0.3	0.2622	0.2622	0.884678	0.892647	0.884678	0.892647	1046.44	887.425	-0.0715824	237.305	172.033	-0.139696	-9.66443	4.04275	sensitivity
HOP92	Lung	AZ12879988:AZ13150560	AZ12879988	AZ13150560	CSNK1A1:mc0.3	0.220959	0.226682	0.836619	0.859506	0.836619	0.859506	1269.32	917.689	-0.140876	263.871	264.477	0.000997452	-1.92805	3.82829	sensitivity
HT1376	Bladder	AZ12879988:AZ13150560	AZ12879988	AZ13150560	CSNK1A1:mc0.3	0.162289	0.162708	0.961237	0.955295	0.961237	0.955295	876.188	679.635	-0.110321	242.711	218.05	-0.0465318	-3.52558	6.49097	sensitivity
MDAMB231	Breast	AZ12879988:AZ13150560	AZ12879988	AZ13150560	CSNK1A1:mc0.3	0.251966	0.251966	0.906939	0.76833	0.906939	0.76833	683.857	561.642	-0.0855054	220.74	156.39	-0.149672	-3.55658	8.38934	sensitivity
MDAMB361	Breast	AZ12879988:AZ13150560	AZ12879988	AZ13150560	CSNK1A1:mc0.3	0.176148	0.176325	0.936769	0.936358	0.936769	0.936358	803.682	629.947	-0.105781	156.695	153.271	-0.00959433	0.214153	4.32332	sensitivity
NCIH1299	Lung	AZ12879988:AZ13150560	AZ12879988	AZ13150560	CSNK1A1:mc0.3	0.245421	0.254341	0.850493	0.844887	0.850493	0.844887	910.805	866.802	-0.0215057	293.458	248.107	-0.072908	1.86337	3.39936	sensitivity
NCIH1437	Lung	AZ12879988:AZ13150560	AZ12879988	AZ13150560	CSNK1A1:mc0.3	0.248625	0.247757	0.425416	0.203513	0.425416	0	17.4242	13.4443	-0.112614	668.452	227.081	-0.46889	-2.11674	8.24468	sensitivity
NCIH1563	Lung	AZ12879988:AZ13150560	AZ12879988	AZ13150560	CSNK1A1:mc0.3	0.26355	0.256852	0.853766	0.863388	0.853766	0.863388	871.024	703.491	-0.0927713	270.157	204.959	-0.11995	-2.87374	5.79052	sensitivity
NCIH1650	Lung	AZ12879988:AZ13150560	AZ12879988	AZ13150560	CSNK1A1:mc0.3	0.25122	0.26026	0.120377	0.021365	0.00601957	0.00188251	14.351	14.3266	-0.000739283	317.725	194.578	-0.212957	-2.29499	3.7899	sensitivity
NCIH1703	Lung	AZ12879988:AZ13150560	AZ12879988	AZ13150560	CSNK1A1:mc0.3	0.237693	0.238938	0.110634	0.124288	0.0109816	0.00184504	63.1723	60.2367	-0.020666	201.274	162.192	-0.0937581	2.03229	5.46546	sensitivity
NCIH1793	Lung	AZ12879988:AZ13150560	AZ12879988	AZ13150560	CSNK1A1:mc0.3	0.24367	0.24339	0.894823	0.908258	0.894823	0.908258	845.773	664.409	-0.104818	240.089	148.808	-0.207745	-4.62739	7.15425	sensitivity
NCIH1975	Lung	AZ12879988:AZ13150560	AZ12879988	AZ13150560	CSNK1A1:mc0.3	0.259736	0.267129	0.264331	0.499898	8.38631e-05	7.29221e-05	61.8677	57.6984	-0.0302997	179.524	160.573	-0.0484481	2.09291	5.83999	sensitivity
NCIH23	Lung	AZ12879988:AZ13150560	AZ12879988	AZ13150560	CSNK1A1:mc0.3	0.227766	0.227766	0.944769	0.9257	0.925956	0.9257	923.579	726.786	-0.104068	328.362	200.501	-0.214238	-4.62294	7.7098	sensitivity
NCIH838	Lung	AZ12879988:AZ13150560	AZ12879988	AZ13150560	CSNK1A1:mc0.3	0.242801	0.25334	0.951707	0.932457	0.951707	0.932457	940.237	628.394	-0.175005	239.156	184.059	-0.113724	-5.97371	18.8142	sensitivity
OV90	Ovary	AZ12879988:AZ13150560	AZ12879988	AZ13150560	CSNK1A1:mc0.3	0.257815	0.274363	0.926933	0.846847	0.926933	0.846847	637.504	312.375	-0.309806	219.202	141.996	-0.188569	-3.80545	11.4038	sensitivity
RT4	Bladder	AZ12879988:AZ13150560	AZ12879988	AZ13150560	CSNK1A1:mc0.3	0.270715	0.27918	0.902173	0.868221	0.902173	0.868222	1322.95	692.328	-0.281232	344.808	257.386	-0.126993	3.06614	5.16458	sensitivity
SKMEL5	Skin	AZ12879988:AZ13150560	AZ12879988	AZ13150560	CSNK1A1:mc0.3	0.233721	0.235207	0.210154	0.264935	1.16768e-10	0	16.5456	14.2678	-0.0643277	221.993	123.542	-0.254523	4.47473	5.01846	sensitivity
SKMES1	Lung	AZ12879988:AZ13150560	AZ12879988	AZ13150560	CSNK1A1:mc0.3	0.252873	0.26923	0.886056	0.942762	0.886056	0.942762	1523.52	968.179	-0.196892	252.833	255.168	0.00399365	6.99108	5.52106	sensitivity
SNB75	Brain	AZ12879988:AZ13150560	AZ12879988	AZ13150560	CSNK1A1:mc0.3	0.234201	0.235262	0.910317	0.904708	0.910317	0.904708	892.248	764.366	-0.0671844	243.399	176.148	-0.14044	-4.54242	8.26029	sensitivity
SW900	Lung	AZ12879988:AZ13150560	AZ12879988	AZ13150560	CSNK1A1:mc0.3	0.253695	0.253695	0.931967	0.919357	0.931967	0.919357	1370.11	1226.55	-0.0480701	369.935	289.959	-0.105788	1.9974	3.68502	sensitivity
T24	Bladder	AZ12879988:AZ13150560	AZ12879988	AZ13150560	CSNK1A1:mc0.3	0.244973	0.430314	0.603615	0.0774238	0.603615	0	312.107	44.1219	-0.84965	84.9762	27.7213	-0.486483	-2.29159	24.3563	sensitivity
T47D	Breast	AZ12879988:AZ13150560	AZ12879988	AZ13150560	CSNK1A1:mc0.3	0.197274	0.190273	0.925369	0.917665	0.925369	0.917665	1217.52	938.044	-0.113254	329.059	259.666	-0.102858	-2.01656	5.29631	sensitivity
UACC812	Breast	AZ12879988:AZ13150560	AZ12879988	AZ13150560	CSNK1A1:mc0.3	0.358413	0.414479	0.0160522	0.0632889	0	0	0.53181	0.323101	-0.216418	239.824	393.474	0.215024	2.84371	3.67627	sensitivity
VMCUB1	Bladder	AZ12879988:AZ13150560	AZ12879988	AZ13150560	CSNK1A1:mc0.3	0.256525	0.275042	0.906073	0.840166	0.906073	0.840166	943.238	572.194	-0.217078	253.387	146.558	-0.237776	-3.29832	17.0756	sensitivity
BFTC905	Bladder	AZ12879988:AZ13150560	AZ12879988	AZ13150560	CSNK1D:mc5.0	0.253527	0.262525	0.907007	0.921499	0.907007	0.921499	3074.59	3188	0.0157315	3569.75	3580.79	0.00134095	0.337034	-1.5196	resistance
HCC1187	Breast	AZ12879988:AZ13150560	AZ12879988	AZ13150560	CSNK1D:mc5.0	0.233922	0.234072	0.891945	0.839502	0.891945	0.839502	859.177	863.163	0.00201031	247.545	266.479	0.0320086	0.614631	-0.707676	resistance
HCC1395	Breast	AZ12879988:AZ13150560	AZ12879988	AZ13150560	CSNK1D:mc5.0	0.239405	0.246956	0.854221	0.880836	0.854221	0.880836	693.129	699.841	0.00418528	122.68	160.211	0.115918	0.492034	-0.920965	resistance
HCC1500	Breast	AZ12879988:AZ13150560	AZ12879988	AZ13150560	CSNK1D:mc5.0	0.337122	0.358194	0.809736	0.823682	0.809736	0.823682	1079.14	1188.24	0.0418288	237.56	272.829	0.060117	1.00805	-2.74635	resistance
MDAMB175VII	Breast	AZ12879988:AZ13150560	AZ12879988	AZ13150560	CSNK1D:mc5.0	0.246333	0.261747	0.837267	0.870459	0.837267	0.870459	1531.57	1603.07	0.0198175	261.303	359.972	0.139125	0.206021	-1.65068	resistance
NCIH1793	Lung	AZ12879988:AZ13150560	AZ12879988	AZ13150560	CSNK1D:mc5.0	0.24367	0.251859	0.894823	0.902995	0.894823	0.902995	845.773	847.531	0.000902021	240.089	227.158	-0.0240434	0.465245	-0.927069	resistance
OVCAR4	Ovary	AZ12879988:AZ13150560	AZ12879988	AZ13150560	CSNK1D:mc5.0	0.288231	0.296598	0.750441	0.767054	0.750441	0.767054	575.823	578.992	0.00238386	148.858	153.67	0.0138152	-0.994508	-1.24661	resistance
TCCSUP	Bladder	AZ12879988:AZ13150560	AZ12879988	AZ13150560	CSNK1D:mc5.0	0.24867	0.258584	0.798341	0.792046	0.798341	0.792046	2645.68	2707.96	0.0101044	1815.8	1798.84	-0.00407514	0.263381	-1.96061	resistance
C32	Skin	AZ12879988:AZ13150560	AZ12879988	AZ13150560	CSNK1D:mc5.0	0.220429	0.22044	0.247687	0.206919	0.00123445	0.00115941	64.9035	32.6614	-0.298233	380.929	360.981	-0.0233605	-1.47146	8.4035	sensitivity
CAL120	Breast	AZ12879988:AZ13150560	AZ12879988	AZ13150560	CSNK1D:mc5.0	0.26406	0.262074	0.888458	0.480119	0.888458	0.480119	681.732	183.887	-0.569063	200.754	200.51	-0.000528719	-1.305	10.2688	sensitivity
ES2	Ovary	AZ12879988:AZ13150560	AZ12879988	AZ13150560	CSNK1D:mc5.0	0.202946	0.19746	0.131477	0.0014542	0.000207961	0	333.68	334.913	0.00160284	7.98948	5.85594	-0.134922	-1.52808	3.17743	sensitivity
HCC1937	Breast	AZ12879988:AZ13150560	AZ12879988	AZ13150560	CSNK1D:mc5.0	0.277062	0.27696	0.0673184	0.070687	0.000164303	0.000150114	257.994	92.498	-0.445477	307.25	308.156	0.00127889	4.48018	16.8877	sensitivity
MDAMB231	Breast	AZ12879988:AZ13150560	AZ12879988	AZ13150560	CSNK1D:mc5.0	0.251966	0.251863	0.906939	0.516156	0.906939	0.516156	683.857	135.081	-0.704372	220.74	217.501	-0.0064198	-3.26073	13.2834	sensitivity
NCIH1975	Lung	AZ12879988:AZ13150560	AZ12879988	AZ13150560	CSNK1D:mc5.0	0.259736	0.257868	0.264331	0.248621	8.38631e-05	8.3652e-05	61.8677	53.8436	-0.0603292	179.524	178.434	-0.00264457	1.45961	5.30083	sensitivity
SF539	Brain	AZ12879988:AZ13150560	AZ12879988	AZ13150560	CSNK1D:mc5.0	0.161596	0.170643	0.915133	0.551754	0.915133	0.528884	2678.66	874.707	-0.486055	626.04	632.048	0.00414847	-1.53418	18.6508	sensitivity
BFTC905	Bladder	AZ12879988:AZ13150560	AZ12879988	AZ13150560	CSNK1E:mc5.0	0.253527	0.262483	0.907007	0.931447	0.907007	0.931447	3074.59	3185.73	0.0154216	3569.75	3566.08	-0.000447249	0.924225	-1.70518	resistance
HCC1500	Breast	AZ12879988:AZ13150560	AZ12879988	AZ13150560	CSNK1E:mc5.0	0.337122	0.348127	0.809736	0.915601	0.809736	0.915601	1079.14	1187.38	0.0415141	237.56	238.085	0.000958691	2.69819	-5.27238	resistance
NCIH1299	Lung	AZ12879988:AZ13150560	AZ12879988	AZ13150560	CSNK1E:mc5.0	0.245421	0.293949	0.850493	0.914228	0.850493	0.914228	910.805	962.434	0.0239452	293.458	313.275	0.0283789	1.06735	-4.77848	resistance
NCIH1563	Lung	AZ12879988:AZ13150560	AZ12879988	AZ13150560	CSNK1E:mc5.0	0.26355	0.259661	0.853766	0.903465	0.853766	0.903465	871.024	882.655	0.00576079	270.157	256.611	-0.0223418	0.906932	-0.652268	resistance
NCIH1793	Lung	AZ12879988:AZ13150560	AZ12879988	AZ13150560	CSNK1E:mc5.0	0.24367	0.251725	0.894823	0.901942	0.894823	0.901942	845.773	853.804	0.00410473	240.089	227.247	-0.0238733	0.586839	-1.27842	resistance
OV90	Ovary	AZ12879988:AZ13150560	AZ12879988	AZ13150560	CSNK1E:mc5.0	0.257815	0.263752	0.926933	0.982877	0.926933	0.982877	637.504	678.158	0.0268479	219.202	212.206	-0.0140879	0.468007	-1.64467	resistance
TCCSUP	Bladder	AZ12879988:AZ13150560	AZ12879988	AZ13150560	CSNK1E:mc5.0	0.24867	0.258635	0.798341	0.792	0.798341	0.792	2645.68	2727.52	0.0132303	1815.8	1799.42	-0.00393369	0.211238	-1.57816	resistance
UACC62	Skin	AZ12879988:AZ13150560	AZ12879988	AZ13150560	CSNK1E:mc5.0	0.215812	0.255011	0.859449	0.82208	0.859449	0.82208	882.391	846.615	-0.0179755	180.923	170.3	-0.0262787	-1.02187	-1.48045	resistance
A549	Lung	AZ12879988:AZ13150560	AZ12879988	AZ13150560	CSNK1E:mc5.0	0.225109	0.226452	0.119208	0.083763	0.000860434	0	40.9965	25.4735	-0.206658	157.633	150.778	-0.0193092	1.73641	4.00976	sensitivity
C32	Skin	AZ12879988:AZ13150560	AZ12879988	AZ13150560	CSNK1E:mc5.0	0.220429	0.221133	0.247687	0.254855	0.00123445	4.44089e-16	64.9035	32.738	-0.297216	380.929	383.569	0.00299871	-1.26218	7.98124	sensitivity
CAL120	Breast	AZ12879988:AZ13150560	AZ12879988	AZ13150560	CSNK1E:mc5.0	0.26406	0.26206	0.888458	0.483488	0.888458	0.483488	681.732	137.873	-0.694134	200.754	201.014	0.00056302	-2.47557	14.4783	sensitivity
HCC1937	Breast	AZ12879988:AZ13150560	AZ12879988	AZ13150560	CSNK1E:mc5.0	0.277062	0.27696	0.0673184	0.0247235	0.000164303	0.00805021	257.994	66.2742	-0.590265	307.25	308.324	0.0015159	5.16705	23.4891	sensitivity
HT1197	Bladder	AZ12879988:AZ13150560	AZ12879988	AZ13150560	CSNK1E:mc5.0	0.261232	0.27299	0.880424	0.938378	0.880424	0.938378	1265.28	984.072	-0.109159	239.39	244.626	0.00939595	-1.72619	5.52403	sensitivity
MDAMB231	Breast	AZ12879988:AZ13150560	AZ12879988	AZ13150560	CSNK1E:mc5.0	0.251966	0.251863	0.906939	0.518467	0.906939	0.518466	683.857	71.0935	-0.983135	220.74	233.151	0.0237572	-2.99296	22.7453	sensitivity
NCIH1975	Lung	AZ12879988:AZ13150560	AZ12879988	AZ13150560	CSNK1E:mc5.0	0.259736	0.257763	0.264331	0.210444	8.38631e-05	8.36401e-05	61.8677	26.5194	-0.367901	179.524	171.157	-0.0207262	3.22551	14.2972	sensitivity
NCIH2170	Lung	AZ12879988:AZ13150560	AZ12879988	AZ13150560	CSNK1E:mc5.0	0.240262	0.235036	0.682706	0.370798	0.682706	0.118117	243.116	78.0379	-0.493508	80.3119	79.6413	-0.00364163	-1.53149	8.29848	sensitivity
RT4	Bladder	AZ12879988:AZ13150560	AZ12879988	AZ13150560	CSNK1E:mc5.0	0.270715	0.268882	0.902173	0.847991	0.902173	0.847991	1322.95	941.668	-0.147647	344.808	330.346	-0.0186081	-1.92692	5.94396	sensitivity
SF539	Brain	AZ12879988:AZ13150560	AZ12879988	AZ13150560	CSNK1E:mc5.0	0.161596	0.170539	0.915133	0.551258	0.915133	0.551258	2678.66	250.293	-1.02947	626.04	632.12	0.00419765	-3.57032	31.6574	sensitivity
SW900	Lung	AZ12879988:AZ13150560	AZ12879988	AZ13150560	CSNK1E:mc5.0	0.253695	0.251562	0.931967	0.561388	0.931967	0.00882559	1370.11	462.594	-0.471554	369.935	360.782	-0.01088	-3.67491	14.5972	sensitivity
NCIH1793	Lung	AZ12879988:AZ13150560	AZ12879988	AZ13150560	DEPTOR:0.0	0.24367	0.24367	0.894823	0.92404	0.894823	0.92404	845.773	919.384	0.0362432	240.089	304.22	0.102816	0.38378	-4.67159	resistance
NCIH1975	Lung	AZ12879988:AZ13150560	AZ12879988	AZ13150560	DEPTOR:0.0	0.259736	0.257879	0.264331	0.737164	8.38631e-05	0	61.8677	61.8802	8.82885e-05	179.524	305.439	0.230802	1.70721	-7.48451	resistance
NCIH2122	Lung	AZ12879988:AZ13150560	AZ12879988	AZ13150560	DEPTOR:0.0	0.168095	0.168087	0.870821	0.890085	0.870821	0.890085	727.013	953.833	0.11793	142.253	240.807	0.228609	3.21071	-12.6798	resistance
NCIH2170	Lung	AZ12879988:AZ13150560	AZ12879988	AZ13150560	DEPTOR:0.0	0.240262	0.22257	0.682706	0.663043	0.682706	0.663043	243.116	267.113	0.0408816	80.3119	129.017	0.205866	1.04436	-4.49151	resistance
NCIH520	Lung	AZ12879988:AZ13150560	AZ12879988	AZ13150560	DEPTOR:0.0	0.306188	0.286107	0.935224	0.93953	0.935224	0.93953	334.347	1429.13	0.630875	174.51	258.596	0.170802	3.68583	-40.2875	resistance
NCIH522	Lung	AZ12879988:AZ13150560	AZ12879988	AZ13150560	DEPTOR:0.0	0.260393	0.245486	0.292955	0.34411	0.0468964	0.0587105	12.3707	12.3807	0.000350086	182.666	240.976	0.120315	3.59534	-11.7487	resistance
OV90	Ovary	AZ12879988:AZ13150560	AZ12879988	AZ13150560	DEPTOR:0.0	0.257815	0.254482	0.926933	0.921033	0.926933	0.921033	637.504	933.646	0.165699	219.202	359.187	0.214476	1.48485	-14.9061	resistance
RT4	Bladder	AZ12879988:AZ13150560	AZ12879988	AZ13150560	DEPTOR:0.0	0.270715	0.261695	0.902173	0.889253	0.902173	0.889253	1322.95	1408.33	0.0271606	344.808	347.988	0.003987	-1.83436	-0.837886	resistance
SF268	Brain	AZ12879988:AZ13150560	AZ12879988	AZ13150560	DEPTOR:0.0	0.234363	0.234576	0.84106	0.900513	0.84106	0.900513	297.163	306.785	0.0138393	136.619	147.182	0.0323429	-3.34404	-2.86833	resistance
T47D	Breast	AZ12879988:AZ13150560	AZ12879988	AZ13150560	DEPTOR:0.0	0.197274	0.197274	0.925369	0.953024	0.925369	0.953024	1217.52	1205.79	-0.0042067	329.059	385.53	0.0687842	-1.76114	-2.81838	resistance
UACC62	Skin	AZ12879988:AZ13150560	AZ12879988	AZ13150560	DEPTOR:0.0	0.215812	0.215812	0.859449	0.882463	0.859449	0.882463	882.391	1017.7	0.0619572	180.923	297.306	0.215709	5.10938	-8.33773	resistance
A549	Lung	AZ12879988:AZ13150560	AZ12879988	AZ13150560	DEPTOR:0.0	0.225109	0.225109	0.119208	0.335071	0.000860434	0.000763293	40.9965	38.8146	-0.0237514	157.633	175.586	0.0468427	0.818639	-1.97563	resistance
BFTC905	Bladder	AZ12879988:AZ13150560	AZ12879988	AZ13150560	DEPTOR:0.0	0.253527	0.253527	0.907007	0.902514	0.907007	0.902514	3074.59	3074.68	1.21661e-05	3569.75	3679.13	0.0131072	-1.03288	-1.26472	resistance
C32	Skin	AZ12879988:AZ13150560	AZ12879988	AZ13150560	DEPTOR:0.0	0.220429	0.220429	0.247687	0.370349	0.00123445	0.000118959	64.9035	64.9034	-2.58747e-07	380.929	423.019	0.0455159	4.07128	-2.45868	resistance
CALU3	Lung	AZ12879988:AZ13150560	AZ12879988	AZ13150560	DEPTOR:0.0	0.264382	0.264382	0.792228	0.823489	0.792228	0.823489	816.979	839.388	0.0117519	218.856	222.875	0.00790312	0.763245	-0.745574	resistance
CALU6	Lung	AZ12879988:AZ13150560	AZ12879988	AZ13150560	DEPTOR:0.0	0.25336	0.25336	0.931537	0.905833	0.931537	0.905833	1000.92	1410.4	0.148944	228.486	235.45	0.0130399	0.630038	-2.75326	resistance
CAMA1	Breast	AZ12879988:AZ13150560	AZ12879988	AZ13150560	DEPTOR:0.0	0.271438	0.271438	0.882645	0.912506	0.882645	0.912506	604.447	616.773	0.00876701	166.912	181.493	0.0363726	-1.49095	-2.63425	resistance
EKVX	Lung	AZ12879988:AZ13150560	AZ12879988	AZ13150560	DEPTOR:0.0	0.225855	0.225855	0.831801	0.879102	0.831801	0.879102	597.112	613.587	0.0118204	155.126	159.85	0.0130258	-1.52671	-2.50855	resistance
HCC1143	Breast	AZ12879988:AZ13150560	AZ12879988	AZ13150560	DEPTOR:0.0	0.281158	0.263008	0.882398	0.77017	0.882398	0.77017	316.018	530.641	0.225089	102.639	152.961	0.173268	0.898378	-8.93853	resistance
HCC1395	Breast	AZ12879988:AZ13150560	AZ12879988	AZ13150560	DEPTOR:0.0	0.239405	0.233024	0.854221	0.635899	0.854221	0.635899	693.129	657.46	-0.0229444	122.68	123.727	0.00368991	-10.4935	-1.49546	resistance
HCC1428	Breast	AZ12879988:AZ13150560	AZ12879988	AZ13150560	DEPTOR:0.0	0.195622	0.195195	0.903366	0.932622	0.903366	0.932622	930.088	1359.26	0.164777	212.662	359.72	0.228273	0.293375	-8.76527	resistance
HCC1500	Breast	AZ12879988:AZ13150560	AZ12879988	AZ13150560	DEPTOR:0.0	0.337122	0.326727	0.809736	0.771674	0.809736	0.771674	1079.14	1199.43	0.0458973	237.56	318.298	0.127062	-1.8423	-4.97524	resistance
HCC1806	Breast	AZ12879988:AZ13150560	AZ12879988	AZ13150560	DEPTOR:0.0	0.272994	0.272994	0.98607	0.953156	0.98607	0.953156	1605.77	1546.13	-0.0164384	364.765	374.727	0.011702	-1.04446	-0.494079	resistance
HCC1954	Breast	AZ12879988:AZ13150560	AZ12879988	AZ13150560	DEPTOR:0.0	0.258978	0.258978	0.861686	0.888389	0.861686	0.888389	660.771	873.014	0.12097	169.443	200.746	0.073622	2.69363	-7.09597	resistance
HS578T	Breast	AZ12879988:AZ13150560	AZ12879988	AZ13150560	DEPTOR:0.0	0.26348	0.246963	0.84102	0.814595	0.84102	0.814595	2941	2998.49	0.00840769	1396.92	1491.36	0.0284111	-4.64372	-4.25669	resistance
HT1376	Bladder	AZ12879988:AZ13150560	AZ12879988	AZ13150560	DEPTOR:0.0	0.162289	0.162289	0.961237	0.951496	0.961237	0.951497	876.188	1370.89	0.194404	242.711	318.883	0.118543	-1.44297	-10.4264	resistance
MDAMB157	Breast	AZ12879988:AZ13150560	AZ12879988	AZ13150560	DEPTOR:0.0	0.231822	0.231822	0.96295	0.950941	0.96295	0.950941	1576.82	1460.73	-0.0332097	385.971	386.34	0.000415435	-1.90505	-1.69608	resistance
MDAMB175VII	Breast	AZ12879988:AZ13150560	AZ12879988	AZ13150560	DEPTOR:0.0	0.246333	0.237305	0.837267	0.860723	0.837267	0.860723	1531.57	1532.62	0.000298906	261.303	382.169	0.165112	-1.22697	-0.885131	resistance
MDAMB231	Breast	AZ12879988:AZ13150560	AZ12879988	AZ13150560	DEPTOR:0.0	0.251966	0.251966	0.906939	0.902124	0.906939	0.902124	683.857	793.179	0.0644065	220.74	248.436	0.0513348	3.96962	-2.92395	resistance
MDAMB361	Breast	AZ12879988:AZ13150560	AZ12879988	AZ13150560	DEPTOR:0.0	0.176148	0.176144	0.936769	0.946755	0.936769	0.946755	803.682	929.189	0.0630198	156.695	217.08	0.141565	4.41195	-9.65798	resistance
MDAMB415	Breast	AZ12879988:AZ13150560	AZ12879988	AZ13150560	DEPTOR:0.0	0.178918	0.178918	0.887795	0.92584	0.887795	0.92584	1359.95	1212.18	-0.0499575	344.045	380.206	0.0434035	-2.65442	-2.7583	resistance
A549	Lung	AZ12879988:AZ13150560	AZ12879988	AZ13150560	DEPTOR:mc0.3	0.225109	0.225109	0.119208	0.25157	0.000860434	0	40.9965	39.1526	-0.0199868	157.633	169.024	0.0303023	0.295727	-1.39329	resistance
C32	Skin	AZ12879988:AZ13150560	AZ12879988	AZ13150560	DEPTOR:mc0.3	0.220429	0.220429	0.247687	0.326407	0.00123445	0.000334845	64.9035	64.9034	-1.73008e-07	380.929	398.906	0.0200263	2.59108	-1.68236	resistance
CALU6	Lung	AZ12879988:AZ13150560	AZ12879988	AZ13150560	DEPTOR:mc0.3	0.25336	0.25336	0.931537	0.919046	0.931537	0.919046	1000.92	1381.26	0.139877	228.486	235.458	0.0130533	0.88474	-2.3538	resistance
CAMA1	Breast	AZ12879988:AZ13150560	AZ12879988	AZ13150560	DEPTOR:mc0.3	0.271438	0.271438	0.882645	0.920902	0.882645	0.920902	604.447	621.377	0.0119966	166.912	166.892	-5.10482e-05	-1.60321	-2.08856	resistance
EKVX	Lung	AZ12879988:AZ13150560	AZ12879988	AZ13150560	DEPTOR:mc0.3	0.225855	0.225855	0.831801	0.851936	0.831801	0.851936	597.112	604.038	0.005008	155.126	156.258	0.0031555	-1.46	-1.81843	resistance
HCC1143	Breast	AZ12879988:AZ13150560	AZ12879988	AZ13150560	DEPTOR:mc0.3	0.281158	0.263028	0.882398	0.882456	0.882398	0.882456	316.018	341.322	0.0334527	102.639	152.074	0.170742	-1.58441	-6.33282	resistance
HCC1395	Breast	AZ12879988:AZ13150560	AZ12879988	AZ13150560	DEPTOR:mc0.3	0.239405	0.247264	0.854221	0.770717	0.854221	0.770717	693.129	672.28	-0.0132637	122.68	166.434	0.132468	-4.49969	-2.23059	resistance
HCC1428	Breast	AZ12879988:AZ13150560	AZ12879988	AZ13150560	DEPTOR:mc0.3	0.195622	0.195195	0.903366	0.934471	0.903366	0.934471	930.088	1318.31	0.151492	212.662	266.61	0.0981854	0.992761	-7.48787	resistance
HCC1500	Breast	AZ12879988:AZ13150560	AZ12879988	AZ13150560	DEPTOR:mc0.3	0.337122	0.342361	0.809736	0.790643	0.809736	0.790643	1079.14	1214.24	0.0512257	237.56	231.735	-0.0107822	-1.15234	-4.37001	resistance
HCC1954	Breast	AZ12879988:AZ13150560	AZ12879988	AZ13150560	DEPTOR:mc0.3	0.258978	0.258978	0.861686	0.902211	0.861686	0.902211	660.771	846.848	0.107754	169.443	196.876	0.0651679	2.39631	-5.37562	resistance
HS578T	Breast	AZ12879988:AZ13150560	AZ12879988	AZ13150560	DEPTOR:mc0.3	0.26348	0.254506	0.84102	0.832432	0.84102	0.832432	2941	2939.63	-0.000201584	1396.92	1472	0.0227359	-4.01532	-3.79177	resistance
MDAMB157	Breast	AZ12879988:AZ13150560	AZ12879988	AZ13150560	DEPTOR:mc0.3	0.231822	0.231822	0.96295	0.940483	0.96295	0.940483	1576.82	1428.74	-0.0428272	385.971	386.657	0.000771378	-1.63959	-1.3362	resistance
MDAMB231	Breast	AZ12879988:AZ13150560	AZ12879988	AZ13150560	DEPTOR:mc0.3	0.251966	0.251966	0.906939	0.902087	0.906939	0.902087	683.857	749.004	0.0395189	220.74	255.914	0.0642129	3.24324	-2.29029	resistance
MDAMB361	Breast	AZ12879988:AZ13150560	AZ12879988	AZ13150560	DEPTOR:mc0.3	0.176148	0.176148	0.936769	0.926105	0.936769	0.926105	803.682	882.326	0.0405446	156.695	210.444	0.128081	2.59425	-7.56216	resistance
MDAMB415	Breast	AZ12879988:AZ13150560	AZ12879988	AZ13150560	DEPTOR:mc0.3	0.178918	0.178918	0.887795	0.915083	0.887795	0.915083	1359.95	1239.5	-0.0402763	344.045	396.13	0.0612218	-2.1639	-2.42029	resistance
MDAMB468	Breast	AZ12879988:AZ13150560	AZ12879988	AZ13150560	DEPTOR:mc0.3	0.231306	0.231306	0.0477119	0.0977762	0	0.00116124	81.5047	81.6551	0.000800498	165.905	188.867	0.0562959	0.234955	-0.947209	resistance
NCIH1793	Lung	AZ12879988:AZ13150560	AZ12879988	AZ13150560	DEPTOR:mc0.3	0.24367	0.24367	0.894823	0.887132	0.894823	0.887132	845.773	898.399	0.0262155	240.089	289.856	0.0818102	0.631583	-3.58838	resistance
NCIH1975	Lung	AZ12879988:AZ13150560	AZ12879988	AZ13150560	DEPTOR:mc0.3	0.259736	0.257879	0.264331	0.805259	8.38631e-05	0.0372106	61.8677	61.7329	-0.000947199	179.524	258.89	0.158993	2.13074	-6.04216	resistance
NCIH2122	Lung	AZ12879988:AZ13150560	AZ12879988	AZ13150560	DEPTOR:mc0.3	0.168095	0.168095	0.870821	0.889682	0.870821	0.889682	727.013	911.494	0.0982116	142.253	173.183	0.0854451	0.186078	-8.98916	resistance
NCIH2170	Lung	AZ12879988:AZ13150560	AZ12879988	AZ13150560	DEPTOR:mc0.3	0.240262	0.216318	0.682706	0.54144	0.682706	0.54144	243.116	247.206	0.0072449	80.3119	118.54	0.169085	0.906238	-2.26497	resistance
NCIH520	Lung	AZ12879988:AZ13150560	AZ12879988	AZ13150560	DEPTOR:mc0.3	0.306188	0.280363	0.935224	0.959221	0.935224	0.959222	334.347	1227.64	0.564872	174.51	248.19	0.152964	8.22284	-30.4993	resistance
NCIH522	Lung	AZ12879988:AZ13150560	AZ12879988	AZ13150560	DEPTOR:mc0.3	0.260393	0.24148	0.292955	0.206717	0.0468964	0.0580833	12.3707	12.3376	-0.00116323	182.666	231.274	0.102469	2.78009	-5.48951	resistance
OV90	Ovary	AZ12879988:AZ13150560	AZ12879988	AZ13150560	DEPTOR:mc0.3	0.257815	0.263566	0.926933	0.92552	0.926933	0.92552	637.504	903.741	0.151561	219.202	359.239	0.214538	1.69277	-13.6179	resistance
RT4	Bladder	AZ12879988:AZ13150560	AZ12879988	AZ13150560	DEPTOR:mc0.3	0.270715	0.261695	0.902173	0.877658	0.902173	0.877658	1322.95	1406.58	0.0266184	344.808	261.665	-0.119832	-1.42345	-0.501571	resistance
SF268	Brain	AZ12879988:AZ13150560	AZ12879988	AZ13150560	DEPTOR:mc0.3	0.234363	0.234576	0.84106	0.891233	0.84106	0.891233	297.163	306.828	0.0139	136.619	144.074	0.023073	-2.15198	-1.63963	resistance
T47D	Breast	AZ12879988:AZ13150560	AZ12879988	AZ13150560	DEPTOR:mc0.3	0.197274	0.197274	0.925369	0.938098	0.925369	0.938098	1217.52	1244.48	0.0095107	329.059	387.432	0.0709218	-1.59714	-2.42606	resistance
UACC62	Skin	AZ12879988:AZ13150560	AZ12879988	AZ13150560	DEPTOR:mc0.3	0.215812	0.215812	0.859449	0.875363	0.859449	0.875363	882.391	941.609	0.0282092	180.923	245.56	0.132663	4.15845	-5.50835	resistance
NCIH1563	Lung	AZ12879988:AZ13150560	AZ12879988	AZ13150560	E2F1:1.0	0.26355	0.204309	0.853766	0.875062	0.853766	0.875062	871.024	846.183	-0.0125659	270.157	239.915	-0.0515594	-1.32741	-5.17056	resistance
NCIH2228	Lung	AZ12879988:AZ13150560	AZ12879988	AZ13150560	E2F1:1.0	0.223702	0.16022	0.866187	0.875416	0.866187	0.875416	1299.33	1118.45	-0.0650996	258.572	259.416	0.00141603	-3.97142	-7.34125	resistance
NCIH520	Lung	AZ12879988:AZ13150560	AZ12879988	AZ13150560	E2F1:1.0	0.306188	0.215025	0.935224	0.963492	0.935224	0.963492	334.347	896.399	0.428304	174.51	321.713	0.265649	4.19334	-22.4412	resistance
OV90	Ovary	AZ12879988:AZ13150560	AZ12879988	AZ13150560	E2F1:1.0	0.257815	0.174947	0.926933	0.881995	0.926933	0.881995	637.504	669.227	0.0210903	219.202	241.477	0.04203	-1.95652	-4.54172	resistance
SKMEL30	Skin	AZ12879988:AZ13150560	AZ12879988	AZ13150560	E2F1:1.0	0.278793	0.189586	0.0119113	0.0106004	0	0.00878965	3.0426	6.98421	0.360873	165.735	165.09	-0.00169425	0.839687	-4.34837	resistance
SW780	Bladder	AZ12879988:AZ13150560	AZ12879988	AZ13150560	E2F1:1.0	0.254936	0.163235	0.938216	0.940076	0.938216	0.940076	1359.29	1401.62	0.013319	367.067	391.469	0.0279513	-3.85043	-2.04311	resistance
T24	Bladder	AZ12879988:AZ13150560	AZ12879988	AZ13150560	E2F1:1.0	0.244973	0.163283	0.603615	0.905284	0.603615	0.905284	312.107	357.716	0.0592349	84.9762	133.472	0.196093	0.877168	-7.24011	resistance
VMCUB1	Bladder	AZ12879988:AZ13150560	AZ12879988	AZ13150560	E2F1:1.0	0.256525	0.172737	0.906073	0.919402	0.906073	0.919402	943.238	1278.71	0.132152	253.387	313.162	0.0919851	-1.28033	-17.3358	resistance
BFTC905	Bladder	AZ12879988:AZ13150560	AZ12879988	AZ13150560	E2F1:1.0	0.253527	0.17231	0.907007	0.961151	0.907007	0.961151	3074.59	5394.12	0.244134	3569.75	3834.56	0.0310776	5.66989	-8.08364	resistance
BT549	Breast	AZ12879988:AZ13150560	AZ12879988	AZ13150560	E2F1:1.0	0.246086	0.172724	0.931118	0.952988	0.931118	0.952988	1342.43	2648.86	0.295166	581.822	642.751	0.0432527	1.38119	-10.6084	resistance
EKVX	Lung	AZ12879988:AZ13150560	AZ12879988	AZ13150560	E2F1:1.0	0.225855	0.146698	0.831801	0.855062	0.831801	0.855062	597.112	592.836	-0.00312143	155.126	142.991	-0.0353765	-2.4735	-2.65446	resistance
HCC1954	Breast	AZ12879988:AZ13150560	AZ12879988	AZ13150560	E2F1:1.0	0.258978	0.198399	0.861686	0.881604	0.861686	0.881604	660.771	656.589	-0.00275773	169.443	161.548	-0.020724	-1.48738	-1.73577	resistance
HCC38	Breast	AZ12879988:AZ13150560	AZ12879988	AZ13150560	E2F1:1.0	0.254141	0.181681	0.916727	0.859228	0.916727	0.859228	878.488	847	-0.0158525	247.286	284.157	0.0603584	-2.36096	-5.07722	resistance
KU1919	Bladder	AZ12879988:AZ13150560	AZ12879988	AZ13150560	E2F1:1.0	0.23507	0.171904	0.815789	0.95967	0.000628476	0.958598	3082.78	10000	0.511057	0	10000	0	6.16395	-41.8687	resistance
LOXIMVI	Skin	AZ12879988:AZ13150560	AZ12879988	AZ13150560	E2F1:1.0	0.251115	0.177456	0.85472	0.927806	0.85472	0.927806	306.885	839.313	0.436949	132.912	169.667	0.106033	1.36674	-12.6021	resistance
NCIH1299	Lung	AZ12879988:AZ13150560	AZ12879988	AZ13150560	E2F1:1.0	0.245421	0.173295	0.850493	0.893497	0.850493	0.893497	910.805	901.828	-0.0043018	293.458	296.607	0.00463529	1.03761	6.47036	sensitivity
NCIH1437	Lung	AZ12879988:AZ13150560	AZ12879988	AZ13150560	E2F1:1.0	0.248625	0.156702	0.425416	0.0201353	0.425416	0.000121257	17.4242	22.1058	0.103353	668.452	319.712	-0.320312	-4.76311	3.11667	sensitivity
NCIH1703	Lung	AZ12879988:AZ13150560	AZ12879988	AZ13150560	E2F1:1.0	0.237693	0.166525	0.110634	0.0198805	0.0109816	0.0100957	63.1723	67.271	0.027301	201.274	195.894	-0.0117662	0.262144	4.04966	sensitivity
NCIH1793	Lung	AZ12879988:AZ13150560	AZ12879988	AZ13150560	E2F1:1.0	0.24367	0.181105	0.894823	0.934918	0.894823	0.934918	845.773	825.129	-0.010732	240.089	215.814	-0.0462937	-3.95991	3.76111	sensitivity
NCIH2170	Lung	AZ12879988:AZ13150560	AZ12879988	AZ13150560	E2F1:1.0	0.240262	0.175743	0.682706	0.773559	0.682706	0.773559	243.116	261.185	0.0311351	80.3119	79.3224	-0.00538372	0.702622	4.7813	sensitivity
NCIH226	Lung	AZ12879988:AZ13150560	AZ12879988	AZ13150560	E2F1:1.0	0.257488	0.19687	0.859108	0.846929	0.859108	0.846929	605.704	572.43	-0.0245381	160.742	171.956	0.0292882	-3.47826	3.75789	sensitivity
NCIH23	Lung	AZ12879988:AZ13150560	AZ12879988	AZ13150560	E2F1:1.0	0.227766	0.164566	0.944769	0.949202	0.925956	0.949202	923.579	910.378	-0.00625227	328.362	261.85	-0.0983015	1.16807	3.65555	sensitivity
NCIH460	Lung	AZ12879988:AZ13150560	AZ12879988	AZ13150560	E2F1:1.0	0.235786	0.181669	0.844515	0.884455	0.844515	0.884455	530.977	580.837	0.0389786	149.392	146.899	-0.0073082	0.369111	8.28062	sensitivity
NCIH838	Lung	AZ12879988:AZ13150560	AZ12879988	AZ13150560	E2F1:1.0	0.242801	0.17139	0.951707	0.931608	0.951707	0.931609	940.237	944.209	0.0018309	239.156	329.579	0.139278	-4.46235	3.1281	sensitivity
OVCAR8	Ovary	AZ12879988:AZ13150560	AZ12879988	AZ13150560	E2F1:1.0	0.215783	0.162288	0.476798	0.515079	0.476798	0.515079	375.953	368.813	-0.00832694	108.23	104.468	-0.015364	1.62923	9.00797	sensitivity
RPMI7951	Skin	AZ12879988:AZ13150560	AZ12879988	AZ13150560	E2F1:1.0	0.233865	0.162489	0.839475	0.93056	0.839475	0.93056	939.966	923.958	-0.00746001	258.21	304.109	0.0710566	4.64939	13.4684	sensitivity
SF295	Brain	AZ12879988:AZ13150560	AZ12879988	AZ13150560	E2F1:1.0	0.230975	0.159989	0.849784	0.931091	0.849784	0.931091	654.471	620.952	-0.022832	143.603	145.919	0.00694784	2.44348	11.9891	sensitivity
SKMEL5	Skin	AZ12879988:AZ13150560	AZ12879988	AZ13150560	E2F1:1.0	0.233721	0.17131	0.210154	0.0275419	1.16768e-10	0	16.5456	16.9405	0.0102425	221.993	214.025	-0.0158734	-1.44992	4.51939	sensitivity
SKMES1	Lung	AZ12879988:AZ13150560	AZ12879988	AZ13150560	E2F1:1.0	0.252873	0.174098	0.886056	0.951916	0.886056	0.951916	1523.52	1331.37	-0.0585496	252.833	233.799	-0.0339903	-3.10078	10.7236	sensitivity
UACC62	Skin	AZ12879988:AZ13150560	AZ12879988	AZ13150560	E2F1:1.0	0.215812	0.162098	0.859449	0.950139	0.859449	0.950139	882.391	865.424	-0.00843249	180.923	179.115	-0.00436247	3.71761	11.6478	sensitivity
UMUC3	Bladder	AZ12879988:AZ13150560	AZ12879988	AZ13150560	E2F1:1.0	0.235996	0.17337	0.852275	0.948342	0.852275	0.948342	889.187	866.139	-0.0114052	176.723	183.392	0.0160874	-5.78501	8.24823	sensitivity
A2780	Ovary	AZ12879988:AZ13150560	AZ12879988	AZ13150560	E2F1:1.0	0.270356	0.180078	0.0268158	0.0303277	0.0268158	0.0303277	36.779	39.194	0.0276197	148.337	148.851	0.00150114	1.14953	5.19753	sensitivity
A375	Skin	AZ12879988:AZ13150560	AZ12879988	AZ13150560	E2F1:1.0	0.206967	0.162327	0.83976	0.931001	0.83976	0.931001	641.426	630.243	-0.00763865	115.303	145.933	0.102313	2.36799	10.4877	sensitivity
A549	Lung	AZ12879988:AZ13150560	AZ12879988	AZ13150560	E2F1:1.0	0.225109	0.171507	0.119208	0.121247	0.000860434	0.00080476	40.9965	40.6298	-0.00390284	157.633	153.137	-0.012566	2.70831	8.45919	sensitivity
CALU3	Lung	AZ12879988:AZ13150560	AZ12879988	AZ13150560	E2F1:1.0	0.264382	0.182345	0.792228	0.916642	0.792228	0.916642	816.979	799.27	-0.00951734	218.856	211.874	-0.0140813	-21.1161	8.74131	sensitivity
CALU6	Lung	AZ12879988:AZ13150560	AZ12879988	AZ13150560	E2F1:1.0	0.25336	0.180533	0.931537	0.930879	0.931537	0.930879	1000.92	996.687	-0.00183872	228.486	250.814	0.040493	4.17105	3.48086	sensitivity
ES2	Ovary	AZ12879988:AZ13150560	AZ12879988	AZ13150560	E2F1:1.0	0.202946	0.176352	0.131477	0.127213	0.000207961	0.000339148	333.68	313.772	-0.0267154	7.98948	8.03613	0.00252841	0.840567	4.16009	sensitivity
HCC1395	Breast	AZ12879988:AZ13150560	AZ12879988	AZ13150560	E2F1:1.0	0.239405	0.165858	0.854221	0.883269	0.854221	0.883269	693.129	611.636	-0.054321	122.68	143.39	0.067745	-16.8329	13.9619	sensitivity
HOP62	Lung	AZ12879988:AZ13150560	AZ12879988	AZ13150560	E2F1:1.0	0.2622	0.198814	0.884678	0.932833	0.884678	0.932833	1046.44	1050.28	0.00159252	237.305	243.943	0.0119815	3.36494	10.04	sensitivity
HS578T	Breast	AZ12879988:AZ13150560	AZ12879988	AZ13150560	E2F1:1.0	0.26348	0.193164	0.84102	0.959312	0.84102	0.959312	2941	3150.71	0.0299146	1396.92	1377.41	-0.00610918	1.51726	5.74607	sensitivity
HT1197	Bladder	AZ12879988:AZ13150560	AZ12879988	AZ13150560	E2F1:1.0	0.261232	0.182533	0.880424	0.878199	0.880424	0.878199	1265.28	1154.98	-0.0396132	239.39	322.491	0.129412	-3.65706	4.73673	sensitivity
MDAMB175VII	Breast	AZ12879988:AZ13150560	AZ12879988	AZ13150560	E2F1:1.0	0.246333	0.173971	0.837267	0.920107	0.837267	0.920107	1531.57	1404.3	-0.0376773	261.303	334.518	0.107276	-2.49452	3.95601	sensitivity
NCIH2170	Lung	AZ12879988:AZ13150560	AZ12879988	AZ13150560	EBI3:mc5.0	0.240262	0.315642	0.682706	0.801492	0.682706	0.801492	243.116	286.94	0.0719768	80.3119	91.2842	0.0556156	0.206722	-3.73077	resistance
RT4	Bladder	AZ12879988:AZ13150560	AZ12879988	AZ13150560	EBI3:mc5.0	0.270715	0.270674	0.902173	0.913877	0.902173	0.913877	1322.95	1305.26	-0.00584819	344.808	342.849	-0.00247428	0.263528	-0.584594	resistance
A375	Skin	AZ12879988:AZ13150560	AZ12879988	AZ13150560	EBI3:mc5.0	0.206967	0.216024	0.83976	0.849461	0.83976	0.849461	641.426	648.278	0.00461425	115.303	118.49	0.0118422	0.232039	-0.700453	resistance
CAMA1	Breast	AZ12879988:AZ13150560	AZ12879988	AZ13150560	EBI3:mc5.0	0.271438	0.298236	0.882645	0.905507	0.882645	0.905507	604.447	615.476	0.0078527	166.912	173.292	0.0162912	0.316752	-1.86224	resistance
BFTC905	Bladder	AZ12879988:AZ13150560	AZ12879988	AZ13150560	EIF2AK2:1.0	0.253527	0.253527	0.907007	0.884569	0.907007	0.884569	3074.59	3007.1	-0.00963869	3569.75	1665.97	-0.330971	-3.27698	7.50625	sensitivity
BT20	Breast	AZ12879988:AZ13150560	AZ12879988	AZ13150560	EIF2AK2:1.0	0.189591	0.182381	0.914961	0.916098	0.914961	0.916098	1104.46	735.946	-0.176306	307.665	245.3	-0.0983803	-3.15162	10.5255	sensitivity
BT549	Breast	AZ12879988:AZ13150560	AZ12879988	AZ13150560	EIF2AK2:1.0	0.246086	0.246086	0.931118	0.927455	0.931118	0.927455	1342.43	1286.4	-0.0185182	581.822	513.779	-0.0540137	1.89696	6.47069	sensitivity
CAL120	Breast	AZ12879988:AZ13150560	AZ12879988	AZ13150560	EIF2AK2:1.0	0.26406	0.255037	0.888458	0.806734	0.888458	0.806734	681.732	585.155	-0.0663426	200.754	161.908	-0.0933967	0.759678	6.51401	sensitivity
CAL148	Breast	AZ12879988:AZ13150560	AZ12879988	AZ13150560	EIF2AK2:1.0	0.197698	0.197698	0.941185	0.942663	0.941185	0.942663	630.682	323.193	-0.290349	171.063	161.914	-0.0238724	0.692296	8.55542	sensitivity
CALU3	Lung	AZ12879988:AZ13150560	AZ12879988	AZ13150560	EIF2AK2:1.0	0.264382	0.261003	0.792228	0.881502	0.792228	0.881502	816.979	619.101	-0.120449	218.856	137.744	-0.201086	-19.5992	10.1634	sensitivity
CALU6	Lung	AZ12879988:AZ13150560	AZ12879988	AZ13150560	EIF2AK2:1.0	0.25336	0.25336	0.931537	0.873492	0.931537	0.873492	1000.92	829.089	-0.0817961	228.486	239.949	0.021259	12.1533	3.42522	sensitivity
CAMA1	Breast	AZ12879988:AZ13150560	AZ12879988	AZ13150560	EIF2AK2:1.0	0.271438	0.279976	0.882645	0.893899	0.882645	0.893899	604.447	297.962	-0.307197	166.912	120.818	-0.140356	1.06787	10.2365	sensitivity
DU4475	Breast	AZ12879988:AZ13150560	AZ12879988	AZ13150560	EIF2AK2:1.0	0.182669	0.182669	0.923145	0.923144	0.923145	0.923143	1063.38	658.551	-0.2081	306.311	220.046	-0.143648	-2.28708	15.3106	sensitivity
EKVX	Lung	AZ12879988:AZ13150560	AZ12879988	AZ13150560	EIF2AK2:1.0	0.225855	0.225591	0.831801	0.857468	0.831801	0.857469	597.112	300.803	-0.297773	155.126	141.413	-0.040196	-3.16422	3.97806	sensitivity
ES2	Ovary	AZ12879988:AZ13150560	AZ12879988	AZ13150560	EIF2AK2:1.0	0.202946	0.210982	0.131477	0.190406	0.000207961	0.190406	333.68	139.988	-0.377238	7.98948	8.37524	0.020479	-1.55614	3.78545	sensitivity
HCC1187	Breast	AZ12879988:AZ13150560	AZ12879988	AZ13150560	EIF2AK2:1.0	0.233922	0.234027	0.891945	0.855686	0.891945	0.855686	859.177	607.058	-0.150852	247.545	164.919	-0.176385	-3.02897	11.8661	sensitivity
HCC1395	Breast	AZ12879988:AZ13150560	AZ12879988	AZ13150560	EIF2AK2:1.0	0.239405	0.24529	0.854221	0.810751	0.854221	0.810751	693.129	348.579	-0.298513	122.68	138.892	0.0539038	-22.5679	6.24451	sensitivity
HCC1428	Breast	AZ12879988:AZ13150560	AZ12879988	AZ13150560	EIF2AK2:1.0	0.195622	0.195622	0.903366	0.905093	0.903366	0.905093	930.088	382.309	-0.38611	212.662	173.59	-0.0881664	-3.67848	20.1658	sensitivity
HCC1500	Breast	AZ12879988:AZ13150560	AZ12879988	AZ13150560	EIF2AK2:1.0	0.337122	0.342456	0.809736	0.747174	0.809736	0.747174	1079.14	569.631	-0.277484	237.56	174.742	-0.133375	-3.42249	13.8454	sensitivity
HCC1937	Breast	AZ12879988:AZ13150560	AZ12879988	AZ13150560	EIF2AK2:1.0	0.277062	0.277062	0.0673184	0.818518	0.000164303	0.00113546	257.994	380.558	0.16881	307.25	316.116	0.0123545	2.19195	-5.47096	resistance
HCC1954	Breast	AZ12879988:AZ13150560	AZ12879988	AZ13150560	EIF2AK2:1.0	0.258978	0.258978	0.861686	0.860495	0.861686	0.860495	660.771	521.86	-0.102497	169.443	153.091	-0.0440736	0.853886	5.32229	sensitivity
HCC38	Breast	AZ12879988:AZ13150560	AZ12879988	AZ13150560	EIF2AK2:1.0	0.254141	0.24528	0.916727	0.821429	0.916727	0.821429	878.488	619.338	-0.151808	247.286	176.803	-0.14571	-4.21575	5.25059	sensitivity
HCC70	Breast	AZ12879988:AZ13150560	AZ12879988	AZ13150560	EIF2AK2:1.0	0.275258	0.273384	0.329366	0.0209719	0	0.0107268	55.8748	56.3797	0.0039065	245.543	357.1	0.162663	-4.75275	-4.84984	resistance
HOP62	Lung	AZ12879988:AZ13150560	AZ12879988	AZ13150560	EIF2AK2:1.0	0.2622	0.2622	0.884678	0.836704	0.884678	0.836704	1046.44	588.55	-0.24993	237.305	156.441	-0.180957	-3.18407	20.4082	sensitivity
HOP92	Lung	AZ12879988:AZ13150560	AZ12879988	AZ13150560	EIF2AK2:1.0	0.220959	0.220959	0.836619	0.871565	0.836619	0.871565	1269.32	742.885	-0.23265	263.871	264.309	0.000721697	-2.38803	9.6663	sensitivity
HS578T	Breast	AZ12879988:AZ13150560	AZ12879988	AZ13150560	EIF2AK2:1.0	0.26348	0.26348	0.84102	0.841698	0.84102	0.841698	2941	2940.46	-7.97583e-05	1396.92	1288.86	-0.0349673	6.27694	7.19276	sensitivity
HT1197	Bladder	AZ12879988:AZ13150560	AZ12879988	AZ13150560	EIF2AK2:1.0	0.261232	0.261325	0.880424	0.82545	0.880424	0.82545	1265.28	749.233	-0.227569	239.39	251.726	0.0218222	-2.52357	9.67023	sensitivity
HT1376	Bladder	AZ12879988:AZ13150560	AZ12879988	AZ13150560	EIF2AK2:1.0	0.162289	0.162289	0.961237	0.962616	0.961237	0.962617	876.188	629.668	-0.143485	242.711	228.972	-0.0253063	-1.06059	8.78545	sensitivity
LOXIMVI	Skin	AZ12879988:AZ13150560	AZ12879988	AZ13150560	EIF2AK2:1.0	0.251115	0.251115	0.85472	0.864858	0.85472	0.864858	306.885	276.072	-0.0459525	132.912	87.5608	-0.181256	0.451253	8.77678	sensitivity
MDAMB157	Breast	AZ12879988:AZ13150560	AZ12879988	AZ13150560	EIF2AK2:1.0	0.231822	0.240871	0.96295	0.970857	0.96295	0.970857	1576.82	964.012	-0.213699	385.971	316.279	-0.0864838	0.276481	6.93893	sensitivity
MDAMB175VII	Breast	AZ12879988:AZ13150560	AZ12879988	AZ13150560	EIF2AK2:1.0	0.246333	0.246333	0.837267	0.895657	0.837267	0.895657	1531.57	936.029	-0.213846	261.303	247.018	-0.024415	2.93786	9.98709	sensitivity
MDAMB231	Breast	AZ12879988:AZ13150560	AZ12879988	AZ13150560	EIF2AK2:1.0	0.251966	0.24303	0.906939	0.878012	0.906939	0.878012	683.857	561.346	-0.0857344	220.74	153.374	-0.158127	-1.61032	6.88592	sensitivity
MDAMB361	Breast	AZ12879988:AZ13150560	AZ12879988	AZ13150560	EIF2AK2:1.0	0.176148	0.176148	0.936769	0.906952	0.936769	0.906952	803.682	370.148	-0.336709	156.695	153.303	-0.00950578	0.997431	12.3963	sensitivity
MDAMB415	Breast	AZ12879988:AZ13150560	AZ12879988	AZ13150560	EIF2AK2:1.0	0.178918	0.178918	0.887795	0.913775	0.887795	0.913775	1359.95	950.822	-0.155424	344.045	279.367	-0.09044	0.665653	6.99571	sensitivity
MDAMB436	Breast	AZ12879988:AZ13150560	AZ12879988	AZ13150560	EIF2AK2:1.0	0.224887	0.224887	0.946859	0.88935	0.946859	0.88935	643.997	310.201	-0.31724	146.059	139.998	-0.0184037	0.757922	8.40438	sensitivity
NCIH1563	Lung	AZ12879988:AZ13150560	AZ12879988	AZ13150560	EIF2AK2:1.0	0.26355	0.264267	0.853766	0.841839	0.853766	0.841839	871.024	632.023	-0.139297	270.157	162.776	-0.220026	-2.66673	4.72731	sensitivity
NCIH1650	Lung	AZ12879988:AZ13150560	AZ12879988	AZ13150560	EIF2AK2:1.0	0.25122	0.242269	0.120377	0.104982	0.00601957	0.00524371	14.351	14.4033	0.00157918	317.725	168.442	-0.2756	-1.63138	3.92151	sensitivity
NCIH1703	Lung	AZ12879988:AZ13150560	AZ12879988	AZ13150560	EIF2AK2:1.0	0.237693	0.237693	0.110634	0.0770887	0.0109816	0.0109458	63.1723	65.2909	0.0143257	201.274	165.559	-0.0848349	2.13075	4.39034	sensitivity
NCIH1793	Lung	AZ12879988:AZ13150560	AZ12879988	AZ13150560	EIF2AK2:1.0	0.24367	0.24367	0.894823	0.918291	0.894823	0.918291	845.773	618.957	-0.135593	240.089	145.738	-0.216801	-3.81082	9.09654	sensitivity
NCIH1975	Lung	AZ12879988:AZ13150560	AZ12879988	AZ13150560	EIF2AK2:1.0	0.259736	0.256121	0.264331	0.802274	8.38631e-05	0.0110606	61.8677	61.929	0.000430038	179.524	119.708	-0.175999	1.53921	-5.03745	resistance
NCIH2085	Lung	AZ12879988:AZ13150560	AZ12879988	AZ13150560	EIF2AK2:1.0	0.243084	0.243084	0.96145	0.937121	0.96145	0.937121	884.336	633.952	-0.144561	222.734	219.185	-0.00697527	-2.1969	7.63858	sensitivity
NCIH2122	Lung	AZ12879988:AZ13150560	AZ12879988	AZ13150560	EIF2AK2:1.0	0.168095	0.168095	0.870821	0.833352	0.870821	0.833352	727.013	310.252	-0.369828	142.253	134.296	-0.0249994	1.95795	11.5321	sensitivity
NCIH2170	Lung	AZ12879988:AZ13150560	AZ12879988	AZ13150560	EIF2AK2:1.0	0.240262	0.243766	0.682706	0.650776	0.682706	0.650776	243.116	135.66	-0.253363	80.3119	72.3848	-0.0451327	1.5293	6.20508	sensitivity
NCIH2228	Lung	AZ12879988:AZ13150560	AZ12879988	AZ13150560	EIF2AK2:1.0	0.223702	0.223702	0.866187	0.853074	0.866187	0.853074	1299.33	693.1	-0.272922	258.572	237.445	-0.037018	-4.7101	10.0176	sensitivity
NCIH226	Lung	AZ12879988:AZ13150560	AZ12879988	AZ13150560	EIF2AK2:1.0	0.257488	0.257488	0.859108	0.867019	0.859108	0.867019	605.704	331.076	-0.262333	160.742	158.754	-0.00540243	-3.94172	3.42765	sensitivity
NCIH23	Lung	AZ12879988:AZ13150560	AZ12879988	AZ13150560	EIF2AK2:1.0	0.227766	0.236901	0.944769	0.944055	0.925956	0.944054	923.579	676.97	-0.134905	328.362	185.652	-0.247653	-4.76302	11.7716	sensitivity
NCIH460	Lung	AZ12879988:AZ13150560	AZ12879988	AZ13150560	EIF2AK2:1.0	0.235786	0.235786	0.844515	0.885091	0.844515	0.885091	530.977	294.591	-0.255856	149.392	143.298	-0.0180874	-1.80524	5.51352	sensitivity
NCIH520	Lung	AZ12879988:AZ13150560	AZ12879988	AZ13150560	EIF2AK2:1.0	0.306188	0.315218	0.935224	0.947385	0.935224	0.947385	334.347	364.978	0.0380686	174.51	78.6206	-0.346284	1.68766	7.50362	sensitivity
NCIH522	Lung	AZ12879988:AZ13150560	AZ12879988	AZ13150560	EIF2AK2:1.0	0.260393	0.25867	0.292955	0.0594568	0.0468964	0.0594568	12.3707	12.5451	0.00607887	182.666	140.258	-0.114731	-1.48129	-3.07025	resistance
NCIH838	Lung	AZ12879988:AZ13150560	AZ12879988	AZ13150560	EIF2AK2:1.0	0.242801	0.242801	0.951707	0.887985	0.951707	0.887985	940.237	695.316	-0.131055	239.156	248.56	0.0167497	-1.23936	9.33345	sensitivity
OVCAR8	Ovary	AZ12879988:AZ13150560	AZ12879988	AZ13150560	EIF2AK2:1.0	0.215783	0.232629	0.476798	0.82911	0.476798	0.82911	375.953	174.123	-0.334277	108.23	72.7755	-0.172361	2.32909	12.637	sensitivity
RPMI7951	Skin	AZ12879988:AZ13150560	AZ12879988	AZ13150560	EIF2AK2:1.0	0.233865	0.233865	0.839475	0.829677	0.839475	0.829677	939.966	666.856	-0.14908	258.21	224.393	-0.0609636	0.47911	12.9392	sensitivity
RT4	Bladder	AZ12879988:AZ13150560	AZ12879988	AZ13150560	EIF2AK2:1.0	0.270715	0.279747	0.902173	0.90211	0.902173	0.90211	1322.95	826.665	-0.204215	344.808	243.148	-0.151708	-1.30953	9.7428	sensitivity
SF268	Brain	AZ12879988:AZ13150560	AZ12879988	AZ13150560	EIF2AK2:1.0	0.234363	0.234576	0.84106	0.872038	0.84106	0.872038	297.163	284.671	-0.0186518	136.619	77.4626	-0.24642	-1.23385	7.51505	sensitivity
SF539	Brain	AZ12879988:AZ13150560	AZ12879988	AZ13150560	EIF2AK2:1.0	0.161596	0.161596	0.915133	0.92512	0.915133	0.92512	2678.66	2691.68	0.00210611	626.04	627.561	0.00105415	4.8956	4.99507	sensitivity
SKMES1	Lung	AZ12879988:AZ13150560	AZ12879988	AZ13150560	EIF2AK2:1.0	0.252873	0.252969	0.886056	0.872037	0.886056	0.872037	1523.52	897.927	-0.229606	252.833	238.3	-0.0257086	-4.48817	8.32899	sensitivity
SNB75	Brain	AZ12879988:AZ13150560	AZ12879988	AZ13150560	EIF2AK2:1.0	0.234201	0.243247	0.910317	0.940927	0.910317	0.940927	892.248	656.29	-0.133389	243.399	170.468	-0.154675	-4.35194	10.4762	sensitivity
TCCSUP	Bladder	AZ12879988:AZ13150560	AZ12879988	AZ13150560	EIF2AK2:1.0	0.24867	0.250342	0.798341	0.802114	0.798341	0.802114	2645.68	2730.54	0.0137109	1815.8	1818.83	0.000726074	2.06081	3.15638	sensitivity
UACC62	Skin	AZ12879988:AZ13150560	AZ12879988	AZ13150560	EIF2AK2:1.0	0.215812	0.215812	0.859449	0.783426	0.859449	0.783426	882.391	621.992	-0.151877	180.923	142.631	-0.10328	1.84474	11.0896	sensitivity
[truncated: 2,615 more rows]

## Sheet: readme
Legends
[truncated: 21 more rows]
